# Supplementary material for: Manganese and iron deficiency in Southern Ocean Phaeocystis antarctica populations revealed through taxon-specific protein indicators
Source: Nat Commun. 2019 Aug 8;10:3582. doi: 10.1038/s41467-019-11426-z (PMC6687791; doi:10.1038/s41467-019-11426-z)
Supplement: Supplementary file 4 — Supplementary Data 1 [file 41467_2019_11426_MOESM4_ESM.xlsx]

## Sheet: all_prots_normalized_allcompari
protein_id	ol_highmn_highfe_1_1	ol_highmn_highfe_2_1	ol_highmn_highfe_3_1	ll_highmn_highfe_1_1	ll_highmn_highfe_2_1	ll_highmn_highfe_3_1	ll_lowmn_highfe_1_1	ll_lowmn_highfe_2_1	hl_highmn_highfe_1_1	hl_highmn_highfe_2_1	ll_lowmn_highfe_3_2	ll_highmn_lowfe_1_2	ll_highmn_lowfe_2_2	ll_highmn_lowfe_3_2	ll_lowmn_lowfe_1_2	ll_lowmn_lowfe_2_2	ll_lowmn_lowfe_3_2	hl_highmn_highfe_3_2	hl_highmn_highfe_1_2	hl_highmn_highfe_2_2	PFams_desc	Description	PFams	kegg_desc	kegg_pathway	KO	KO_desc	KO_pathway	KOG_id	KOG_desc	KOG_class	KOG_group	EC	TIGRFams	TIGRFams_desc	transporter_family	transporter_substrate	transporter_evidence	GO Names	Enzyme Codes	Enzyme Names	uniprot	Score.Sequest.HT run2	Score.Sequest.HT run1	highmn_lowfe_repl	lowmn_highfe_repl	lowmn_lowfe_repl	highmn_highfe_depl	highmn_lowfe_depl
contig_179799_288_1597_-	440.151	562.52	424.891	584.392	547.438	591.302	515.251	596.828	404.157	405.898	581.007	606.386	654.828	622.164	502.434	545.276	424.326	394.224	410.686	393.495	_GAP_||Phosphoglycerate kinase	phosphoglycerate kinase	_GAP_||PF00162	K00927 phosphoglycerate kinase [EC:2.7.2.3];phosphoglycerate kinase;pgk1	NA	NA	NA	NA	KOG1367	3-phosphoglycerate kinase	Carbohydrate transport and metabolism	METABOLISM	NA	NA	NA	NA	NA	NA	C:plastid;F:ion binding;F:kinase activity;P:biosynthetic process;P:catabolic process;P:cellular nitrogen compound metabolic process;P:cofactor metabolic process";P:generation of precursor metabolites and energy;P:photosynthesis;P:small molecule metabolic process;"P:carbohydrate metabolic process	EC:2.7.2.3	Phosphoglycerate kinase	NA	313.5	424.16	0	0	-1	1	1
contig_31781_1556_3983_-	270.266	183.787	257.545	221.09	245.494	212.337	295.563	280.82	236.116	287.421	296.403	305.246	335.508	374.098	407.224	278.198	433.725	242.049	241.989	277.007	Cell division protein 48 (CDC48), N-terminal domain||Cell division protein 48 (CDC48), domain 2||_GAP_||ATPase family associated with various cellular activities (AAA)||_GAP_||Vps4 C terminal oligomerisation domain||_GAP_	cell division cycle protein 48 homolog	PF02359||PF02933||_GAP_||PF00004||_GAP_||PF09336||_GAP_	flagellar associated protein (EC:3.6.1.3);K13525 transitional endoplasmic reticulum ATPase;CDC48	cre04141	K13525	transitional endoplasmic reticulum ATPase	Protein processing in endoplasmic reticulum || Legionellosis	KOG0730	AAA+-type ATPase	Posttranslational modification, protein turnover, chaperones	CELLULAR PROCESSES AND SIGNALING	NA	TIGR01243||_GAP_	AAA family ATPase, CDC48 subfamily||_GAP_	NA	NA	NA	F:ion binding;P:cell cycle;P:cell division";"C:plasma membrane	NA	NA	A8HW56	113.26	111.53	0	0	0	0	0
contig_156394_983_2847_+	700.524	727.118	670.865	200.653	292.991	262.991	401.416	356.406	698.108	784.919	434.255	333.362	328.428	325.188	527.456	587.292	601.302	706.053	717.534	753.453	Hsp70 protein	NA	PF00012	NA	NA	NA	NA	NA	KOG0100	Molecular chaperones GRP78/BiP/KAR2, HSP70 superfamily	Posttranslational modification, protein turnover, chaperones	CELLULAR PROCESSES AND SIGNALING	NA	NA	NA	NA	NA	NA	NA	NA	NA	NA	75.09	121.44	0	0	1	-1	-1
contig_157797_983_1840_-	284.37	130.926	297.621	197.713	212.056	207.737	213.845	216.063	312.043	314.613	211.631	253.158	295.945	248.849	185.844	319.446	249.632	372.604	304.809	317.399	ATP synthase alpha/beta family, beta-barrel domain||_GAP_||ATP synthase alpha/beta family, nucleotide-binding domain	ATP synthase CF1 beta subunit (plastid)	PF02874||_GAP_||PF00006	NA	NA	NA	NA	NA	NA	NA	NA	NA	NA	NA	NA	F-ATPase	NA	3	C:plastid;C:protein complex;C:thylakoid;F:ATPase activity;F:ion binding;F:transmembrane transporter activity;P:cellular nitrogen compound metabolic process;P:small molecule metabolic process";"P:biosynthetic process	EC:3.6.1.15";"EC:3.6.1.3	Nucleoside-triphosphate phosphatase";"Adenosinetriphosphatase	NA	160.86	183	0	0	0	0	0
contig_162974_441_1879_+	201.904	233.74	237.705	207.018	203.463	227.773	188.858	203.841	272.396	274.061	187.411	208.742	257.266	213.821	213.419	122.95	175.912	308.195	269.321	273.236	Elongation factor Tu GTP binding domain||Elongation factor Tu domain 2||Elongation factor Tu C-terminal domain	NA	PF00009||PF03144||PF03143	Eukaryotic elongation factor 1 alpha;Eukaryotic translation elongation factor 1 alpha;K03231 elongation factor 1-alpha || EF1A1;K03231 elongation factor 1-alpha || EF1A2;EF1A3	olu03013	K03231	elongation factor 1-alpha	RNA transport || Legionellosis	KOG0052	Translation elongation factor EF-1 alpha/Tu	Translation, ribosomal structure and biogenesis	INFORMATION STORAGE AND PROCESSING	NA	NA	NA	NA	NA	NA	NA	NA	NA	A4S6B6	100.44	92.44	0	0	0	0	0
contig_109012_45_1228_+	277.114	333.319	148.431	236.148	189.441	171.849	116.625	123.235	115.503	115.008	43.9554	739.172	929.496	762.743	888.781	371.99	390.257	120.696	108.841	120.091	_GAP_||Fructose-bisphosphate aldolase class-I	NA	_GAP_||PF00274	NA	NA	NA	NA	NA	KOG1557	Fructose-biphosphate aldolase	Carbohydrate transport and metabolism	METABOLISM	NA	NA	NA	NA	NA	NA	NA	NA	NA	NA	215.67	115.17	1	0	1	-1	0
contig_198929_1921_5934_-	92.2956	71.3714	87.5025	69.4774	45.2099	60.9347	75.039	87.216	92.8319	103.371	69.1736	137.278	88.5577	128.196	69.3364	210.58	86.3749	90.9103	96.3697	98.245	Clathrin propeller repeat||_GAP_||Clathrin, heavy-chain linker||PF13838||_GAP_||Region in Clathrin and VPS	clathrin heavy chain 1 isoform X2	PF01394||_GAP_||PF09268||PF13838||_GAP_||PF00637	NA	NA	NA	NA	NA	KOG0985	Vesicle coat protein clathrin, heavy chain	Intracellular trafficking, secretion, and vesicular transport	CELLULAR PROCESSES AND SIGNALING	NA	NA	NA	NA	NA	NA	NA	NA	NA	NA	70.24	80.22	0	0	0	0	0
contig_185114_1165_2584_-	193.212	182.74	138.841	304.561	338.198	327.628	216.339	234.257	90.4621	71.887	439.371	2186.04	2110.55	2213.05	1538.99	1749.13	699.794	51.8871	83.9456	77.5737	_GAP_||Glu/Leu/Phe/Val dehydrogenase, dimerisation domain||Glutamate/Leucine/Phenylalanine/Valine dehydrogenase	glutamate dehydrogenase	_GAP_||PF02812||PF00208	NA	NA	NA	NA	NA	NA	NA	NA	NA	NA	NA	NA	NA	NA	NA	F:oxidoreductase activity";"P:cellular amino acid metabolic process	NA	NA	NA	89.22	43.78	1	0	1	-1	0
contig_132734_59_4027_+	127.192	67.4179	182.089	71.7528	83.9733	81.3213	78.4779	94.0413	128.765	139.018	124.069	142.393	144.919	154.394	119.694	93.9947	98.0038	125.397	134.773	130.891	_GAP_||Homocysteine S-methyltransferase||_GAP_||Pterin binding enzyme||_GAP_||B12 binding domain||B12 binding domain||_GAP_||Vitamin B12 dependent methionine synthase, activation domain	NA	_GAP_||PF02574||_GAP_||PF00809||_GAP_||PF02607||PF02310||_GAP_||PF02965	NA	NA	NA	NA	NA	NA	NA	NA	NA	NA	_GAP_||TIGR02082	_GAP_||methionine synthase	NA	NA	NA	NA	NA	NA	NA	58.8	58.88	1	0	0	0	1
contig_83695_1_1521_+	84.0948	113.61	105.677	56.2618	61.2294	50.0601	60.801	61.6727	81.9077	74.1671	55.8202	67.5948	60.9904	62.5693	26.1854	50.9772	55.178	64.6122	84.1399	70.9116	Histidine kinase-, DNA gyrase B-, and HSP90-like ATPase||Hsp90 protein	NA	PF02518||PF00183	K04079 molecular chaperone HtpG;hypothetical protein	ppp04141	K04079	molecular chaperone HtpG	Protein processing in endoplasmic reticulum || PI3K-Akt signaling pathway || Antigen processing and presentation || NOD-like receptor signaling pathway || Plant-pathogen interaction || Progesterone-mediated oocyte maturation || Estrogen signaling pathway || Pathways in cancer || Prostate cancer	KOG0019	Molecular chaperone (HSP90 family)	Posttranslational modification, protein turnover, chaperones	CELLULAR PROCESSES AND SIGNALING	NA	NA	NA	NA	NA	NA	NA	NA	NA	A9TFM2	66.64	91.63	0	0	0	0	0
contig_1545_981_1994_-	112.384	137.644	111.906	108.671	105.415	130.841	104.373	87.1953	122.529	101.904	79.5244	137.056	123.43	116.196	78.0699	128.461	100.214	114.05	118.224	104.944	Hsp70 protein	heat shock protein 70 chaperone (plastid)	PF00012	K04043 molecular chaperone DnaK;molecular chaperone DnaK;dnaK	tel03018	K04043	molecular chaperone DnaK	RNA degradation || Tuberculosis	NA	NA	NA	NA	NA	NA	NA	NA	NA	NA	C:plastid;F:ion binding;F:unfolded protein binding";"P:protein folding	NA	NA	Q8DI58	74.02	114.8	0	0	0	0	0
contig_140162_1_291_+	282.934	284.906	265.558	293.474	151.825	191.175	204.141	279.42	197.008	217.721	142.229	314.592	169.383	286.181	178.499	138.903	134.305	287.881	191.111	220.407	Core histone H2A/H2B/H3/H4	NA	PF00125	histone H2B isoform 1a;histone H2B isoform 1b || H2B-1a;K11252 histone H2B;H2B-1b	NA	NA	NA	NA	KOG1744	Histone H2B	Chromatin structure and dynamics	INFORMATION STORAGE AND PROCESSING	NA	NA	NA	NA	NA	NA	NA	NA	NA	B7FWR8	169.59	146.9	0	0	0	0	0
contig_9636_66_992_+	281.316	306.168	307.543	357.432	361.495	428.696	333.297	367.542	274.801	274.069	318.552	272.478	239.252	239.757	322.957	264.474	299.005	270.188	281.736	263.158	_GAP_||Manganese-stabilising protein / photosystem II polypeptide	NA	_GAP_||PF01716	K02716 photosystem II oxygen-evolving enhancer protein 1;oxygen-evolving enhancer protein 1 precursor;PsbO	pti01100||pti00195	K02716	photosystem II oxygen-evolving enhancer protein 1	Photosynthesis	NA	NA	NA	NA	NA	NA	NA	NA	NA	NA	NA	NA	NA	B7FZ96	78.62	88.56	-1	0	-1	1	0
contig_158852_180_1443_-	114.903	123.649	104.593	125.298	137.111	135.41	125.52	153.303	108.631	120.6	147.726	111.034	113.432	116.953	117.362	61.286	103.74	117.454	111.937	115.452	_GAP_||Glutamine synthetase, beta-Grasp domain||Glutamine synthetase, catalytic domain	glutamine synthetase	_GAP_||PF03951||PF00120	hypothetical protein;K01915 glutamine synthetase [EC:6.3.1.2];GLNA	tps01100||tps00910||tps00250||tps00330	K01915	glutamine synthetase [EC:6.3.1.2]	Alanine, aspartate and glutamate metabolism || Arginine and proline metabolism || Glyoxylate and dicarboxylate metabolism || Nitrogen metabolism || Biosynthesis of amino acids || Two-component system || Glutamatergic synapse || GABAergic synapse	KOG0683	Glutamine synthetase	Amino acid transport and metabolism	METABOLISM	6.3.1.2	NA	NA	NA	NA	NA	F:ligase activity";"P:biological_process	NA	NA	B8CFZ9	77.22	111.13	0	0	-1	1	0
contig_166753_157_979_-	170.26	77.2929	182.12	168.972	163.739	161.565	131.237	121.239	139.676	162.707	151.391	110.921	216.779	164.774	131.605	134.505	106.725	151.812	144.367	155.477	Triosephosphate isomerase	triose-phosphate isomerase	PF00121	K00134 glyceraldehyde 3-phosphate dehydrogenase [EC:1.2.1.12];triosephosphate isomerase/glyceraldehyde-3-phosphate dehydrogenase precursor;TPI/GapC3	pti01100||pti00010||pti01110	K00134	glyceraldehyde 3-phosphate dehydrogenase [EC:1.2.1.12]	Glycolysis / Gluconeogenesis || Carbon fixation in photosynthetic organisms || Carbon metabolism || Biosynthesis of amino acids || HIF-1 signaling pathway || Alzheimer's disease	KOG1643	Triosephosphate isomerase	Carbohydrate transport and metabolism	METABOLISM	1.2.1.12	TIGR00419	triose-phosphate isomerase	NA	NA	NA	F:isomerase activity;P:biosynthetic process;P:catabolic process;P:cellular nitrogen compound metabolic process;P:cofactor metabolic process";P:generation of precursor metabolites and energy;P:small molecule metabolic process;"P:carbohydrate metabolic process	EC:5.3.1.1	Triose-phosphate isomerase	B7FSI3	66.09	44.55	0	0	-1	1	0
contig_159184_121_1370_+	80.713	72.6795	74.6946	146.772	132.359	144.703	98.3135	112.131	82.2022	95.4426	126.035	142.763	162.27	147.199	70.7138	139.284	48.3794	87.3678	87.3568	88.7784	Phosphoglycerate kinase	NA	PF00162	K00927 phosphoglycerate kinase [EC:2.7.2.3]";phosphoglycerate kinase 2 (EC:2.7.2.3);"PGK2, PGKB, PGKPS, dJ417L20.2	NA	NA	NA	NA	KOG1367	3-phosphoglycerate kinase	Carbohydrate transport and metabolism	METABOLISM	NA	NA	NA	NA	NA	NA	NA	NA	NA	NA	53.74	78.48	0	0	-1	1	1
contig_15954_129_716_-	82.3388	83.6216	81.1303	60.4343	60.6627	53.0271	55.5171	56.7492	62.2353	67.0386	86.3505	101.659	87.1776	85.4823	40.4903	111.326	16.2685	63.9106	65.553	62.6966	_GAP_||Ribosomal protein S7p/S5e	40S ribosomal protein S5	_GAP_||PF00177	component of cytosolic 80S ribosome and 40S small subunit;K02989 small subunit ribosomal protein S5e;rps5	NA	NA	NA	NA	KOG3291	Ribosomal protein S7	Translation, ribosomal structure and biogenesis	INFORMATION STORAGE AND PROCESSING	NA	TIGR01028	ribosomal protein S7	NA	NA	NA	C:cytosol;C:ribosome;F:rRNA binding;F:structural constituent of ribosome;P:ribonucleoprotein complex assembly;P:ribosome biogenesis";P:translation;"F:mRNA binding	NA	NA	NA	53.41	52.06	0	0	0	0	0
contig_185063_1938_2777_-	172.419	80.3069	188.547	57.5454	75.7878	65.3667	84.1405	89.7436	180.643	189.971	66.2961	120.674	139.635	122.749	77.2866	25.2242	84.3904	176.497	186.013	181.767	S-adenosyl-L-homocysteine hydrolase	Adenosylhomocysteinase	PF05221	K01251 adenosylhomocysteinase [EC:3.3.1.1];hypothetical protein	ppp00270||ppp01100	K01251	adenosylhomocysteinase [EC:3.3.1.1]	Cysteine and methionine metabolism	KOG1370	S-adenosylhomocysteine hydrolase	Coenzyme transport and metabolism	METABOLISM	3.3.1.1	NA	NA	NA	NA	NA	F:oxidoreductase activity;P:cofactor metabolic process";P:nucleobase-containing compound catabolic process;P:sulfur compound metabolic process;"P:cellular amino acid metabolic process	EC:3.3.1.1";"EC:1.5.1.20	Adenosylhomocysteinase";"Methylenetetrahydrofolate reductase (NAD(P)H)	A9RPH2	48.21	98.57	0	0	0	0	0
contig_136548_994_1838_-	55.4921	20.2734	53.7594	96.8516	99.2711	104.262	74.3917	81.1607	71.544	81.1497	70.3403	53.1257	84.3863	81.5814	65.8569	22.5609	43.7144	77.9269	76.01	75.4115	_GAP_||ATP synthase alpha/beta family, beta-barrel domain||_GAP_||ATP synthase alpha/beta family, nucleotide-binding domain	ATP synthase subunit beta, mitochondrial	_GAP_||PF02874||_GAP_||PF00006	NA	NA	NA	NA	NA	KOG1350	F0F1-type ATP synthase, beta subunit	Energy production and conversion	METABOLISM	NA	NA	NA	F-ATPase	NA	2	C:mitochondrion;C:nucleus;C:plasma membrane;C:protein complex;F:ATPase activity;F:ion binding;F:transmembrane transporter activity;P:anatomical structure development;P:anatomical structure formation involved in morphogenesis;P:biosynthetic process;P:cell adhesion;P:cell differentiation;P:cell motility";P:cellular nitrogen compound metabolic process;P:homeostatic process;P:lipid metabolic process;…	EC:3.6.1.15";"EC:3.6.1.3	Nucleoside-triphosphate phosphatase";"Adenosinetriphosphatase	NA	126.89	99.99	0	0	-1	1	0
contig_168796_1_704_-	239.297	190.727	249.544	207.64	185.205	248.787	180.698	206.742	287.737	292.732	327.628	152.487	224.498	269.782	221.818	347.055	374.183	286.944	316.943	259.035	_GAP_||ATP synthase alpha/beta family, nucleotide-binding domain	ATP synthase CF1 subunit alpha (chloroplast)	_GAP_||PF00006	F0F1 ATP synthase subunit alpha;K02111 F-type H+-transporting ATPase subunit alpha [EC:3.6.3.14];atpA	mar01100||mar00195||mar00190	K02111	F-type H+-transporting ATPase subunit alpha [EC:3.6.3.14]	Oxidative phosphorylation || Photosynthesis	NA	NA	NA	NA	3.6.3.14	NA	NA	F-ATPase	NA	3	C:plastid;C:protein complex;C:thylakoid;F:ATPase activity;F:ion binding;F:transmembrane transporter activity;P:biosynthetic process;P:cellular nitrogen compound metabolic process;P:small molecule metabolic process";"C:plasma membrane	EC:3.6.1.15";"EC:3.6.1.3	Nucleoside-triphosphate phosphatase";"Adenosinetriphosphatase	B0JWV1	91.6	76.35	0	0	0	0	0
contig_15339_232_1647_-	50.2694	39.075	55.9629	46.3421	39.1101	44.5539	39.6505	33.3613	48.6139	52.3364	44.5314	45.4795	50.0433	44.2092	29.1563	15.7086	21.6572	46.3471	48.5545	51.6209	_GAP_||Aminotransferase class-III||_GAP_	plastid glutamate 1-semialdehyde 2,1-aminotransferase	_GAP_||PF00202||_GAP_	K01845 glutamate-1-semialdehyde 2,1-aminomutase [EC:5.4.3.8]";"hypothetical protein	ppp01110||ppp00860||ppp01100	K01845	glutamate-1-semialdehyde 2,1-aminomutase [EC:5.4.3.8]	Porphyrin and chlorophyll metabolism	KOG1401	Acetylornithine aminotransferase	Amino acid transport and metabolism	METABOLISM	5.4.3.8	_GAP_||TIGR00713	_GAP_||glutamate-1-semialdehyde-2,1-aminomutase	NA	NA	NA	F:ion binding";F:isomerase activity;P:biosynthetic process;P:cellular nitrogen compound metabolic process;"C:cellular_component	EC:5.4.3.8	Glutamate-1-semialdehyde 2,1-aminomutase	A9RL92	38.47	40.23	0	0	-1	1	1
contig_99009_1_1231_+	88.0923	115.043	87.5078	88.2668	83.8597	86.4551	75.537	74.1848	74.1543	82.9154	84.1812	79.7971	90.9681	76.5389	54.2257	57.5177	40.5306	65.7865	72.0566	83.7827	_GAP_||Semialdehyde dehydrogenase, NAD binding domain||Semialdehyde dehydrogenase, dimerisation domain	NA	_GAP_||PF01118||PF02774	NA	NA	NA	NA	NA	NA	NA	NA	NA	NA	_GAP_||TIGR01296	_GAP_||aspartate-semialdehyde dehydrogenase	NA	NA	NA	NA	NA	NA	NA	47.86	59.12	0	0	-1	1	1
contig_158427_95_1197_+	291.159	340.62	258.819	237.373	205.113	221.99	198.01	193.476	291.219	288.577	194.266	218.248	260.98	213.098	223.702	233.064	286.97	348.544	280.734	295.054	Fructose-bisphosphate aldolase class-I	NA	PF00274	NA	NA	NA	NA	NA	KOG1557	Fructose-biphosphate aldolase	Carbohydrate transport and metabolism	METABOLISM	NA	NA	NA	NA	NA	NA	NA	NA	NA	NA	53.66	76.4	0	0	0	0	0
contig_133357_114_1132_+	151.298	176.93	155.464	176.182	143.274	144.373	107.858	89.9943	131.173	132.158	151.713	174.483	210.171	171.114	118.212	164.915	103.045	131.242	131.953	129.475	Glyceraldehyde 3-phosphate dehydrogenase, NAD binding domain||Glyceraldehyde 3-phosphate dehydrogenase, C-terminal domain	NA	PF00044||PF02800	K00134 glyceraldehyde 3-phosphate dehydrogenase [EC:1.2.1.12];hypothetical protein	ppp01110||ppp00010||ppp01100	K00134	glyceraldehyde 3-phosphate dehydrogenase [EC:1.2.1.12]	Glycolysis / Gluconeogenesis || Carbon fixation in photosynthetic organisms || Carbon metabolism || Biosynthesis of amino acids || HIF-1 signaling pathway || Alzheimer's disease	KOG0657	Glyceraldehyde 3-phosphate dehydrogenase	Carbohydrate transport and metabolism	METABOLISM	1.2.1.12	TIGR01534	glyceraldehyde-3-phosphate dehydrogenase, type I	NA	NA	NA	NA	NA	NA	A9TSX3	85.96	143.45	0	0	0	0	0
contig_185204_55_3795_+	49.5393	63.6481	52.3096	69.6852	62.804	65.5167	64.4903	65.8435	63.1112	67.2109	58.0709	52.5148	49.653	52.8052	29.8286	53.2191	49.6309	66.9164	68.0126	61.2733	_GAP_||Carbamoyl-phosphate synthase L chain, N-terminal domain||Carbamoyl-phosphate synthase L chain, ATP binding domain||Biotin carboxylase C-terminal domain||_GAP_||HMGL-like||_GAP_||Conserved carboxylase domain||_GAP_||Biotin-requiring enzyme	NA	_GAP_||PF00289||PF02786||PF02785||_GAP_||PF00682||_GAP_||PF02436||_GAP_||PF00364	K01958 pyruvate carboxylase [EC:6.4.1.1];precursor of carboxylase pyruvate carboxylase (EC:6.4.1.1);PYC2	pti01100||pti00020||pti00620	K01958	pyruvate carboxylase [EC:6.4.1.1]	Citrate cycle (TCA cycle) || Pyruvate metabolism || Carbon fixation pathways in prokaryotes || Carbon metabolism || Biosynthesis of amino acids	KOG0369	Pyruvate carboxylase	Energy production and conversion	METABOLISM	6.4.1.1	_GAP_||TIGR01235	_GAP_||pyruvate carboxylase	NA	NA	NA	NA	NA	NA	B7GA98	42.5	47.87	0	0	-1	1	0
contig_160878_1111_2485_+	104.965	68.4384	108.842	124.138	140.03	142.001	127.275	142.182	155.695	155.242	156.199	121.11	131.628	134.592	218.175	228.925	138.887	163.797	157.404	151.301	_GAP_||AAA domain (Cdc48 subfamily)||C-terminal, D2-small domain, of ClpB protein	NA	_GAP_||PF07724||PF10431	K03696 ATP-dependent Clp protease ATP-binding subunit ClpC;UvrB/UvrC protein	NA	K03696	ATP-dependent Clp protease ATP-binding subunit ClpC	NA	NA	NA	NA	NA	NA	NA	NA	NA	NA	NA	NA	NA	NA	Q3MEQ2	60.48	72.53	0	0	0	0	0
contig_158511_1_1008_+	94.7813	90.2052	90.0877	130.853	156.084	146.944	114.788	129.818	110.694	108.88	108.948	119.071	123.707	122.333	112.076	173.846	93.0519	124.33	110.272	107.764	_GAP_||ATP synthase alpha/beta family, beta-barrel domain||_GAP_||ATP synthase alpha/beta family, nucleotide-binding domain	NA	_GAP_||PF02874||_GAP_||PF00006	NA	NA	NA	NA	NA	KOG1353	F0F1-type ATP synthase, alpha subunit	Energy production and conversion	METABOLISM	NA	NA	NA	F-ATPase	NA	3	NA	NA	NA	NA	50.71	61.97	0	0	0	0	0
contig_32407_118_1009_-	68.1675	91.3762	86.53	97.5794	86.5337	57.6455	92.0651	77.0932	47.9742	58.9195	76.4133	80.3235	81.7745	79.9661	79.8594	133.028	81.2614	51.7932	54.0461	51.8685	NA	hypothetical protein Ctob_004738	NA	hypothetical protein || hypothetical protein	NA	NA	NA	NA	NA	NA	NA	NA	NA	NA	NA	NA	NA	NA	C:cellular_component;F:nuclease activity;P:DNA metabolic process;P:response to stress";"F:DNA binding	NA	NA	B7FXS8	35.75	23.62	0	0	0	0	0
contig_136462_270_1441_-	21.1491	22.3174	17.3306	113.936	80.3854	74.9117	90.5366	69.5806	8.6603	7.58849	170.164	147.169	202.895	189.809	222.383	235.952	228.662	13.0906	9.92993	6.2066	PF13905||_GAP_	nucleoredoxin-like	PF13905||_GAP_	NA	NA	NA	NA	NA	NA	NA	NA	NA	NA	NA	NA	NA	NA	NA	P:biological_process";"C:cell	NA	NA	NA	70.19	56.94	0	0	1	-1	0
contig_205496_69_506_+	157.071	189.925	141.122	169.976	150.384	156.772	148.11	140.944	149.599	132.361	145.717	193.863	224.609	210.858	207.457	645.915	204.181	145.812	150.29	129.899	Actin	NA	PF00022	NA	NA	NA	NA	NA	KOG0676	Actin and related proteins	Cytoskeleton	CELLULAR PROCESSES AND SIGNALING	NA	NA	NA	NA	NA	NA	NA	NA	NA	NA	56.2	51.31	0	0	0	0	0
contig_16474_217_1458_-	86.1898	101.566	74.3266	102.818	104.592	97.8803	119.36	118.512	72.4613	74.9359	103.032	91.9482	89.9529	86.8198	93.1615	17.1517	83.8388	79.9015	69.062	77.2773	_GAP_||Homoserine dehydrogenase, NAD binding domain||Homoserine dehydrogenase	aspartate kinase	_GAP_||PF03447||PF00742	K12524 bifunctional aspartokinase / homoserine dehydrogenase 1 [EC:2.7.2.4 1.1.1.3];aspartate kinase	psu00270||psu01110||psu01100||psu01120||psu00260||psu00300	K12524	bifunctional aspartokinase / homoserine dehydrogenase 1 [EC:2.7.2.4 1.1.1.3]	Glycine, serine and threonine metabolism || Cysteine and methionine metabolism || Lysine biosynthesis || Biosynthesis of amino acids	NA	NA	NA	NA	2.7.2.4||1.1.1.3	NA	NA	NA	NA	NA	F:kinase activity;F:oxidoreductase activity";P:biosynthetic process;"P:cellular amino acid metabolic process	NA	NA	E6WSE8	35.77	50.88	0	0	0	0	0
contig_116235_84_971_-	21.7308	14.7552	36.7426	44.2088	30.544	46.1237	57.7121	55.6614	36.5344	34.0663	31.7605	44.0284	39.4342	47.7348	21.1488	42.3346	38.8544	35.7018	36.2802	33.8543	Hsp70 protein||_GAP_	molecular chaperone DnaK	PF00012||_GAP_	Heat Shock Protein 70;K03283 heat shock 70kDa protein 1/8;HSP70D	olu04144||olu03040||olu04141	K03283	heat shock 70kDa protein 1/8	Spliceosome || MAPK signaling pathway || Protein processing in endoplasmic reticulum || Endocytosis || Antigen processing and presentation || Estrogen signaling pathway || Legionellosis || Toxoplasmosis || Measles || Influenza A || Epstein-Barr virus infection	NA	NA	NA	NA	NA	NA	NA	NA	NA	NA	F:ion binding;F:unfolded protein binding";"P:protein folding	NA	NA	A4RWG3	71.85	102.59	0	0	0	0	0
contig_9114_211_1053_-	228.477	277.2	251.501	261.577	238.716	243.05	245.607	208.795	314.348	317.973	218.849	256.465	234.521	219.094	203.557	346.901	227.753	296.065	319.238	308.467	NA	predicted protein	NA	hypothetical protein	NA	NA	NA	NA	NA	NA	NA	NA	NA	NA	NA	NA	NA	NA	P:phosphorylation";"F:kinase activity	NA	NA	B8CAG8	48.65	38.56	0	0	0	0	0
contig_136548_257_955_-	162.546	195.866	163.017	301.49	304.868	301.472	229.208	269.905	246.06	257.151	225.769	279.204	253.108	258.839	337.25	473.534	218.88	284.861	232.254	267.327	ATP synthase alpha/beta family, nucleotide-binding domain||ATP synthase alpha/beta chain, C terminal domain	ATP synthase subunit beta	PF00006||PF00306	F0F1 ATP synthase subunit beta (EC:3.6.3.14);K02112 F-type H+-transporting ATPase subunit beta [EC:3.6.3.14];atpD	bja01100||bja00190	K02112	F-type H+-transporting ATPase subunit beta [EC:3.6.3.14]	Oxidative phosphorylation || Photosynthesis	KOG1350	F0F1-type ATP synthase, beta subunit	Energy production and conversion	METABOLISM	3.6.3.14	NA	NA	NA	NA	NA	C:plasma membrane;C:protein complex;F:ATPase activity;F:ion binding;F:transmembrane transporter activity;P:biosynthetic process;P:cellular nitrogen compound metabolic process;P:small molecule metabolic process";"C:intracellular	EC:3.6.1.15";"EC:3.6.1.3	Nucleoside-triphosphate phosphatase";"Adenosinetriphosphatase	Q89X74	68.34	80.01	0	0	0	0	0
contig_116235_977_2048_-	73.4199	96.1623	87.0874	103.916	84.2356	99.9453	106.202	120.634	92.0732	100.524	107.508	120.914	112.631	129.861	141.843	250.217	137.989	85.4366	96.5247	94.5319	Hsp70 protein	molecular chaperone DnaK	PF00012	K04043 molecular chaperone DnaK;molecular chaperone DnaK;dnaK	mes03018	K04043	molecular chaperone DnaK	RNA degradation || Tuberculosis	NA	NA	NA	NA	NA	NA	NA	NA	NA	NA	F:ion binding;F:unfolded protein binding";"P:protein folding	NA	NA	Q11KJ6	37.04	57.08	0	0	1	-1	0
contig_9817_1541_3057_+	117.124	163.873	135.079	141.357	149.972	142.483	136.033	109.881	136.217	140.779	152.208	111.739	157.239	128.802	188.761	179.39	177.682	151.922	134.671	140.294	PF14821||Pyridoxal-phosphate dependent enzyme||_GAP_	NA	PF14821||PF00291||_GAP_	K01733 threonine synthase [EC:4.2.3.1];hypothetical protein	pti01100||pti00260||pti00750	K01733	threonine synthase [EC:4.2.3.1]	Glycine, serine and threonine metabolism || Vitamin B6 metabolism || Biosynthesis of amino acids	KOG2616	Pyridoxalphosphate-dependent enzyme/predicted threonine synthase	Amino acid transport and metabolism	METABOLISM	4.2.3.1	_GAP_||TIGR00260||_GAP_	_GAP_||threonine synthase||_GAP_	NA	NA	NA	NA	NA	NA	B7G9C6	33.97	42.93	0	0	0	0	0
contig_84443_1_798_-	40.8627	46.3242	24.4958	47.9695	56.0696	68.0971	59.7472	110.583	59.4883	52.9711	44.3922	64.0108	58.753	62.7868	79.9089	59.1666	45.8904	53.9926	53.2629	58.5452	_GAP_||Low iron-inducible periplasmic protein	Dockerin-containing protein	_GAP_||PF07692	iron starvation induced protein;ISIP2A	NA	NA	NA	NA	NA	NA	NA	NA	NA	NA	NA	NA	NA	NA	C:cellular_component	NA	NA	B7FYL2	26.94	26.96	0	0	0	0	0
contig_157569_267_2651_-	160.154	178.77	148.62	65.1629	64.1969	66.6718	130.615	117.715	95.3177	103.757	103.413	65.7136	74.414	69.7955	121.952	70.6254	136.355	95.7065	90.0964	107.481	_GAP_||Amino acid kinase family||_GAP_||Homoserine dehydrogenase, NAD binding domain||Homoserine dehydrogenase	aspartate kinase	_GAP_||PF00696||_GAP_||PF03447||PF00742	K12524 bifunctional aspartokinase / homoserine dehydrogenase 1 [EC:2.7.2.4 1.1.1.3];bifunctional aspartokinase/homoserine dehydrogenase (EC:1.1.1.3 2.7.2.4)	tps01100||tps00300||tps01110||tps00270||tps00260	K12524	bifunctional aspartokinase / homoserine dehydrogenase 1 [EC:2.7.2.4 1.1.1.3]	Glycine, serine and threonine metabolism || Cysteine and methionine metabolism || Lysine biosynthesis || Biosynthesis of amino acids	NA	NA	NA	NA	2.7.2.4||1.1.1.3	_GAP_||TIGR00657||_GAP_	_GAP_||aspartate kinase||_GAP_	NA	NA	NA	P:biosynthetic process";P:cellular amino acid metabolic process;"F:molecular_function	NA	NA	B5YNN0	49.14	59.6	0	0	0	0	0
contig_83527_1079_1594_-	131.914	161.443	167.245	145.194	168.38	155.876	165.299	188.087	247.522	257.297	204.902	173.142	148.243	164.737	97.3092	263.227	188.713	227.168	226.475	274.789	_GAP_||Ribosomal protein L7/L12 C-terminal domain	50S ribosomal protein L7/L12	_GAP_||PF00542	50S ribosomal protein L7/L12;K02935 large subunit ribosomal protein L7/L12;rplL	tel03010	K02935	large subunit ribosomal protein L7/L12	Ribosome	NA	NA	NA	NA	NA	_GAP_||TIGR00855	_GAP_||ribosomal protein L7/L12	NA	NA	NA	C:plastid";C:ribosome;P:translation;"F:structural constituent of ribosome	NA	NA	Q8DM25	86.57	89.14	0	0	0	0	0
contig_188456_134_2022_+	19.603	18.1506	19.3562	37.2592	33.9116	48.4816	43.8928	55.741	7.88341	12.384	26.9724	50.7848	38.7318	47.8771	8.34472	31.4714	20.2483	8.09592	10.4554	9.57794	_GAP_||ABC transporter||_GAP_	NA	_GAP_||PF00005||_GAP_	K03235 elongation factor 3;ABC cassette-containing protein	NA	K03235	elongation factor 3	NA	NA	NA	NA	NA	NA	NA	NA	NA	NA	NA	NA	NA	NA	B8C1A4	33.4	24.51	0	0	-1	1	1
contig_158715_405_1942_-	92.0973	63.241	106.186	132.618	137.253	133.261	138.353	163.696	153.627	172.755	187.226	180.501	188.802	167.018	87.879	45.4119	134.225	182.979	163.432	160.25	SNO glutamine amidotransferase family||SOR/SNZ family||Thiazole biosynthesis protein ThiG||_GAP_	pyridoxine biosynthesis protein	PF01174||PF01680||PF05690||_GAP_	NA	NA	NA	NA	NA	KOG1606	Stationary phase-induced protein, SOR/SNZ family	Coenzyme transport and metabolism	METABOLISM	NA	TIGR03800||_GAP_	pyridoxal 5'-phosphate synthase, glutaminase subunit Pdx2||_GAP_	NA	NA	NA	F:hydrolase activity, acting on carbon-nitrogen (but not peptide) bonds;F:lyase activity;P:biosynthetic process;P:cellular amino acid metabolic process;P:cellular nitrogen compound metabolic process;P:cofactor metabolic process";P:sulfur compound metabolic process;"C:cytosol	EC:4.3.3.6";"EC:3.5.1.2	Pyridoxal 5'-phosphate synthase (glutamine hydrolyzing)";"Glutaminase	NA	38.79	95.1	0	0	0	0	1
contig_153894_99_518_-	491.442	587.621	543.468	512.95	536.944	525.8	554.076	527.374	639.263	593.566	575.234	553.06	400.296	406.111	446.915	921.928	473.625	429.071	623.234	601.597	Ribulose bisphosphate carboxylase, small chain||_GAP_	ribulose-1,5-bisphosphate carboxylase/oxygenase small subunit (plastid)	PF00101||_GAP_	K01602 ribulose-bisphosphate carboxylase small chain [EC:4.1.1.39]";ribulose bisphosphate carboxylase (rubisco), small subunit (EC:4.1.1.39);"cbbS	cti00630||cti01120||cti01100||cti00710	K01602	ribulose-bisphosphate carboxylase small chain [EC:4.1.1.39]	Glyoxylate and dicarboxylate metabolism || Carbon fixation in photosynthetic organisms || Carbon metabolism	NA	NA	NA	NA	4.1.1.39	NA	NA	NA	NA	NA	C:plastid;F:lyase activity";F:oxidoreductase activity;P:biosynthetic process;P:photosynthesis;"P:carbohydrate metabolic process	EC:4.1.1.39	Ribulose-bisphosphate carboxylase	B3RBL7	94.29	168.66	0	0	0	0	0
contig_9895_55_717_+	41.4567	39.7689	39.0386	58.1013	39.0273	70.625	56.021	60.8014	35.6218	31.1842	36.0918	35.0367	31.6783	36.0453	3.72203	16.1969	24.5139	31.2496	34.2672	32.1385	_GAP_||Oxygen evolving enhancer protein 3 (PsbQ)	NA	_GAP_||PF05757	NA	NA	NA	NA	NA	NA	NA	NA	NA	NA	NA	NA	NA	NA	NA	NA	NA	NA	NA	29.6	75.1	0	0	-1	1	0
contig_32240_1307_2517_-	23.1817	31.1718	24.9959	25.9627	26.659	34.6562	29.5716	28.5712	23.0417	23.4317	25.257	32.9823	31.5614	29.1127	7.07891	23.1036	31.2863	20.6828	22.74	23.3983	_GAP_||ATPase family associated with various cellular activities (AAA)||_GAP_	cbbx protein	_GAP_||PF00004||_GAP_	NA	NA	NA	NA	NA	NA	NA	NA	NA	NA	NA	NA	NA	NA	NA	F:ion binding";"C:plastid	NA	NA	NA	36.34	33.5	0	0	0	0	0
contig_171255_183_874_-	92.16	91.1914	86.714	146.579	144.662	132.402	126.193	118.362	112.963	117.374	124.88	156.929	167.827	166.481	192.996	217.131	99.5343	113.188	115.514	113.089	Actin	putative actin	PF00022	hypothetical protein;K10355 actin, other eukaryote";"act10	NA	K10355	actin, other eukaryote	NA	KOG0676	Actin and related proteins	Cytoskeleton	CELLULAR PROCESSES AND SIGNALING	NA	NA	NA	NA	NA	NA	F:ion binding	NA	NA	Q54GX7	57.15	74.87	0	0	0	0	0
contig_160068_1_2785_+	77.4557	106.342	83.1163	35.6964	37.0603	34.9267	26.8125	18.9357	113.476	104.093	29.0102	20.6165	18.9389	15.6024	13.8521	37.0948	24.9318	117.015	101.735	114.525	_GAP_||Peptidase family M1||_GAP_||Domain of unknown function (DUF3458)||_GAP_	NA	_GAP_||PF01433||_GAP_||PF11940||_GAP_	NA	NA	NA	NA	NA	NA	NA	NA	NA	NA	_GAP_||TIGR02414	_GAP_||aminopeptidase N	NA	NA	NA	NA	NA	NA	NA	33.93	70.36	-1	0	-1	1	0
contig_108252_4057_5004_+	417.46	86.4847	501.923	107.469	203.193	163.42	394.519	305.292	419.075	504.478	407.932	54.7615	261.497	253.04	198.177	140.968	330.93	444.379	426.536	489.106	Elongation factor Tu GTP binding domain||Elongation factor Tu domain 2||Elongation factor Tu C-terminal domain	NA	PF00009||PF03144||PF03143	elongation factor Tu;K02358 elongation factor Tu;tufB	NA	K02358	elongation factor Tu	Plant-pathogen interaction	NA	NA	NA	NA	NA	TIGR00485	translation elongation factor Tu	NA	NA	NA	NA	NA	NA	B0CCD0	51.76	48.56	0	0	0	0	0
contig_189887_158_1512_+	49.3797	55.5161	67.2662	54.9424	49.3318	41.2224	46.3499	43.0684	59.4793	69.989	42.2274	68.0956	62.9595	70.3078	70.7651	104.929	81.7666	44.2738	57.4167	70.9927	Tubulin/FtsZ family, GTPase domain||_GAP_||Tubulin C-terminal domain||_GAP_	NA	PF00091||_GAP_||PF03953||_GAP_	alpha tubulin;K07374 tubulin alpha || tubA1;tubA2	NA	NA	NA	NA	KOG1376	Alpha tubulin	Cytoskeleton	CELLULAR PROCESSES AND SIGNALING	NA	NA	NA	NA	NA	NA	NA	NA	NA	NA	54.71	54.04	0	0	1	-1	0
contig_143388_1050_4244_+	78.7809	90.3041	81.3306	76.6254	81.3133	79.003	72.5696	73.0918	76.2652	73.4799	67.4576	59.8151	61.4163	55.0838	50.7852	33.9997	30.4688	86.1952	75.1016	73.6247	CobN/Magnesium Chelatase	NA	PF02514	K03403 magnesium chelatase subunit H [EC:6.6.1.1]";protoporphyrin IX magnesium chelatase, subunit H;"CHLH	pti01100||pti00860||pti01110	K03403	magnesium chelatase subunit H [EC:6.6.1.1]	Porphyrin and chlorophyll metabolism	NA	NA	NA	NA	6.6.1.1	TIGR02025	magnesium chelatase, H subunit	NA	NA	NA	NA	NA	NA	B5Y3F4	36.58	23.74	0	0	-1	1	1
contig_137182_850_1734_-	101.81	98.9802	112.961	77.5612	80.4537	77.9442	120.202	125.274	145.813	148.155	121.345	125.132	111.506	119.28	78.183	45.7993	103.194	151.682	149.526	142.273	_GAP_||Ribosomal protein L1p/L10e family||_GAP_	50S ribosomal protein L1	_GAP_||PF00687||_GAP_	50S ribosomal protein L1;K02863 large subunit ribosomal protein L1;rplA	syn03010	K02863	large subunit ribosomal protein L1	Ribosome	NA	NA	NA	NA	NA	_GAP_||TIGR01169||_GAP_	_GAP_||ribosomal protein L1||_GAP_	NA	NA	NA	C:cytosol;C:plastid;C:ribosome;P:ribosome biogenesis";P:translation;"F:RNA binding	NA	NA	P36236	35.3	47.88	0	0	0	0	0
contig_159017_1_1765_+	29.7055	28.4439	33.0663	27.5845	25.0444	17.9871	26.9687	27.9699	29.4654	34.3031	32.6642	17.7269	32.8814	32.4762	17.286	18.1787	29.2111	34.8313	31.7002	31.5216	_GAP_||TCP-1/cpn60 chaperonin family	NA	_GAP_||PF00118	K04077 chaperonin GroEL;nuclear-encoded-like protein of chloroplast gro;CPN60_2	pti03018	K04077	chaperonin GroEL	RNA degradation || Type I diabetes mellitus || Legionellosis || Tuberculosis	NA	NA	NA	NA	NA	_GAP_||TIGR02348	_GAP_||chaperonin GroL	NA	NA	NA	NA	NA	NA	B7FRS0	29.51	40.18	0	0	0	0	0
contig_162292_2247_3328_-	104.933	105.216	96.8827	123.39	140.362	118.356	85.495	87.7978	103.517	104.189	136.804	176.201	180.792	194.601	139.025	100.055	55.6058	108.642	98.9444	107.31	_GAP_||Mitochondrial carrier protein	predicted protein	_GAP_||PF00153	NA	NA	NA	NA	NA	KOG0749	Mitochondrial ADP/ATP carrier proteins	Energy production and conversion	METABOLISM	NA	NA	NA	MC	NA	3	C:cilium;F:transmembrane transporter activity";"C:mitochondrion	NA	NA	NA	53.58	51.57	0	0	0	0	1
contig_9262_1_981_+	38.2276	43.3097	44.492	28.109	29.4414	29.2775	31.7594	30.7621	28.9481	32.3672	24.4578	36.1637	28.019	29.6779	20.4933	41.1596	11.4754	28.0588	33.4381	27.3478	WD domain, G-beta repeat	NA	PF00400	K14753 guanine nucleotide-binding protein subunit beta-2-like 1 protein;hypothetical protein	NA	K14753	guanine nucleotide-binding protein subunit beta-2-like 1 protein	Measles	KOG0279	G protein beta subunit-like protein	Signal transduction mechanisms	CELLULAR PROCESSES AND SIGNALING	NA	NA	NA	NA	NA	NA	NA	NA	NA	A9TNV3	30.42	27.82	0	0	0	0	0
contig_135469_134_880_-	66.2863	75.2749	67.0265	39.863	38.2675	36.4558	40.2176	38.0987	46.6223	39.9754	44.5525	64.1275	62.0331	55.8579	66.861	22.3065	41.718	42.9623	43.3993	42.7061	ATP-sulfurylase	sulfate adenylyltransferase	PF01747	K00958 sulfate adenylyltransferase [EC:2.7.7.4];hypothetical protein	tps01100||tps00920||tps00230||tps00450	K00958	sulfate adenylyltransferase [EC:2.7.7.4]	Purine metabolism || Selenocompound metabolism || Sulfur metabolism	NA	NA	NA	NA	2.7.7.4	NA	NA	NA	NA	NA	F:nucleotidyltransferase activity";"P:sulfur compound metabolic process	EC:2.7.7.4	Sulfate adenylyltransferase	B8BQL7	25.9	68.05	0	0	0	0	0
contig_157394_972_1502_-	269.96	350.555	267.787	206.41	191.355	215.921	179.623	182.605	217.511	197.619	202.207	175.344	214.039	172.212	264.417	146.25	215.866	246.316	201.077	211.527	_GAP_||Phosphoribulokinase / Uridine kinase family	phosphoribulokinase, chloroplastic	_GAP_||PF00485	NA	NA	NA	NA	NA	KOG4203	Armadillo/beta-Catenin/plakoglobin	Signal transduction mechanisms	CELLULAR PROCESSES AND SIGNALING	NA	NA	NA	NA	NA	NA	F:ion binding";F:kinase activity;"P:carbohydrate metabolic process	EC:2.7.1.19	Phosphoribulokinase	NA	40.79	34.78	0	0	0	0	0
contig_201538_40_1047_+	20.289	29.0497	32.3857	38.0936	21.1069	31.741	37.0323	41.6954	39.3315	38.1724	28.5651	45.6575	35.7681	38.0966	27.8678	53.5935	40.6658	34.4167	36.797	40.1934	Phosphopantetheine attachment site||_GAP_||Beta-ketoacyl synthase, N-terminal domain	NA	PF00550||_GAP_||PF00109	polyunsaturated fatty acid synthase PfaA;pfaA	NA	NA	NA	NA	NA	NA	NA	NA	NA	NA	NA	NA	NA	NA	NA	NA	NA	Q47ZG8	41.75	128.83	0	0	0	0	0
contig_157605_72_1624_+	126.062	136.666	127.977	112.299	101.665	102.44	91.7168	81.6475	131.163	139.338	103.537	88.0474	96.9526	76.607	130.292	70.1713	90.5527	146.173	133.741	134.684	Pyruvate kinase, barrel domain||Pyruvate kinase, alpha/beta domain	NA	PF00224||PF02887	K00873 pyruvate kinase [EC:2.7.1.40];pyruvate kinase (EC:2.7.1.40);PYK1	tps01100||tps00230||tps01110||tps00010||tps00620	K00873	pyruvate kinase [EC:2.7.1.40]	Glycolysis / Gluconeogenesis || Purine metabolism || Pyruvate metabolism || Carbon metabolism || Biosynthesis of amino acids || Type II diabetes mellitus || Viral carcinogenesis	KOG2323	Pyruvate kinase	Carbohydrate transport and metabolism	METABOLISM	2.7.1.40	TIGR01064	pyruvate kinase	NA	NA	NA	NA	NA	NA	B8BZT6	79.38	121.48	0	0	0	0	0
contig_160152_96_2394_+	30.3537	38.5534	32.1742	47.867	45.3529	40.4175	46.1818	42.2853	32.043	33.3408	42.7284	42.438	41.9779	42.7737	35.4243	34.5905	32.346	31.1054	32.3619	32.5329	_GAP_||Dehydrogenase E1 component||_GAP_||Transketolase, pyrimidine binding domain||Transketolase, C-terminal domain	NA	_GAP_||PF00676||_GAP_||PF02779||PF02780	hypothetical protein	NA	NA	NA	NA	NA	NA	NA	NA	NA	NA	NA	NA	NA	NA	NA	NA	NA	B8C5P9	34.8	16.41	0	0	-1	1	0
contig_10488_34_1014_-	116.718	105.736	113.144	143.492	176.08	184.545	108.515	122.494	57.3117	58.6281	105.018	83.8264	73.5861	72.5586	68.2254	37.7862	112.873	64.1546	50.8372	64.3147	Photosynthetic reaction centre protein||_GAP_	photosystem II q(b) protein	PF00124||_GAP_	K02703 photosystem II P680 reaction center D1 protein;photosystem II D1 subunit PsbA-II (Qb protein);psbA-II	syp01100||syp00195	K02703	photosystem II P680 reaction center D1 protein	Photosynthesis	NA	NA	NA	NA	NA	TIGR01151	photosystem q(b) protein	NA	NA	NA	C:plastid;C:protein complex";C:thylakoid;F:ion binding;F:oxidoreductase activity;P:cellular protein modification process;P:photosynthesis;P:response to stress;"P:generation of precursor metabolites and energy	EC:1.10.3	Acting on diphenols and related substances as donors	B1XM24	33.32	40.95	-1	0	-1	1	0
contig_170678_906_1922_-	321.449	154.491	279.998	144.478	187.541	162.671	214.083	153.127	191.063	221.075	286.175	214.506	237.484	208.955	193.188	223.306	236.999	205.991	203.931	204.706	Glyceraldehyde 3-phosphate dehydrogenase, NAD binding domain||Glyceraldehyde 3-phosphate dehydrogenase, C-terminal domain||_GAP_	glyceraldehyde-3-phosphate dehydrogenase	PF00044||PF02800||_GAP_	NA	NA	NA	NA	NA	KOG0657	Glyceraldehyde 3-phosphate dehydrogenase	Carbohydrate transport and metabolism	METABOLISM	NA	TIGR01534||_GAP_	glyceraldehyde-3-phosphate dehydrogenase, type I||_GAP_	NA	NA	NA	F:oxidoreductase activity;P:carbohydrate metabolic process;P:catabolic process;P:cellular nitrogen compound metabolic process;P:cofactor metabolic process";P:generation of precursor metabolites and energy;P:small molecule metabolic process;"C:cellular_component	EC:1.2.1.12";"EC:1.2.1.59	Glyceraldehyde-3-phosphate dehydrogenase (phosphorylating)";"Glyceraldehyde-3-phosphate dehydrogenase (NAD(P)(+)) (phosphorylating)	NA	41.11	143.75	0	0	0	0	0
contig_159099_255_920_-	90.8352	96.1383	89.0903	75.62	61.1777	68.0397	70.8571	71.9487	102.714	115.141	73.8332	111.247	102.496	99.1191	98.4137	46.5499	51.1711	111.51	111.662	104.372	_GAP_||Acetohydroxy acid isomeroreductase, catalytic domain	Ketol-acid reductoisomerase	_GAP_||PF01450	K00053 ketol-acid reductoisomerase [EC:1.1.1.86];ketol-acid reductoisomerase (EC:1.1.1.86)	mmw00290||mmw01110||mmw00770||mmw01100	K00053	ketol-acid reductoisomerase [EC:1.1.1.86]	Valine, leucine and isoleucine biosynthesis || Pantothenate and CoA biosynthesis || 2-Oxocarboxylic acid metabolism || Biosynthesis of amino acids	NA	NA	NA	NA	1.1.1.86	NA	NA	NA	NA	NA	F:ion binding";F:isomerase activity;F:oxidoreductase activity;P:biosynthetic process;"P:cellular amino acid metabolic process	EC:1.1.1.86	Ketol-acid reductoisomerase (NADP(+))	A6W216	24.98	22.56	0	0	0	0	0
contig_200454_1061_2880_+	35.6936	28.4257	35.8127	89.5475	73.1111	96.2521	67.5851	76.5259	44.0937	51.2711	67.8531	69.0902	75.8644	76.8739	117.969	45.0612	72.2438	46.3969	48.1838	46.3574	_GAP_||haloacid dehalogenase-like hydrolase||_GAP_	NA	_GAP_||PF00702||_GAP_	K01535 H+-transporting ATPase [EC:3.6.3.6]";P3A, P type ATPase;"ATPase2-3A	pti00190	K01535	H+-transporting ATPase [EC:3.6.3.6]	Oxidative phosphorylation	KOG0205	Plasma membrane H+-transporting ATPase	Inorganic ion transport and metabolism	METABOLISM	3.6.3.6	_GAP_||TIGR01494||_GAP_	_GAP_||HAD ATPase, P-type, family IC||_GAP_	P-ATPase	calcium ion	4	NA	NA	NA	B7GE53	64.27	67.49	0	0	0	0	0
contig_153614_1_672_+	36.0167	29.7102	36.9125	75.9361	98.008	97.8231	33.6881	44.127	34.3727	33.061	49.3651	35.2115	31.889	32.4127	61.3123	20.403	12.1894	35.6098	32.7864	34.1991	Photosystem II protein	NA	PF00421	K02704 photosystem II CP47 chlorophyll apoprotein;hypothetical protein	tps01100||tps00195	K02704	photosystem II CP47 chlorophyll apoprotein	Photosynthesis	NA	NA	NA	NA	NA	NA	NA	NA	NA	NA	NA	NA	NA	A0T0P5	20.69	45.37	-1	0	-1	1	0
contig_15962_126_812_-	52.0131	31.6162	50.9941	58.4978	90.548	84.3608	57.9325	65.9057	27.2029	30.9484	58.3508	18.6699	16.2225	15.3167	10.2259	19.2829	19.4958	24.3827	29.9706	27.6851	_GAP_||Chlorophyll A-B binding protein||_GAP_	light-harvesting protein	_GAP_||PF00504||_GAP_	protein fucoxanthin chlorophyll a/c protein;Lhcr4	NA	NA	NA	NA	NA	NA	NA	NA	NA	NA	NA	NA	NA	NA	C:plastid;C:thylakoid;P:cellular protein modification process;P:generation of precursor metabolites and energy;P:photosynthesis";"F:molecular_function	NA	NA	B7FQE1	17.33	19.61	-1	0	-1	1	0
contig_159012_220_933_-	166.107	148.584	168.116	208.399	237.764	279.986	239.763	186.579	184.243	183.269	191.492	444.365	482.29	456.132	547.676	575.959	711.923	158.638	175.14	189.844	_GAP_||Copper binding proteins, plastocyanin/azurin family	plastocyanin, chloroplast precursor	_GAP_||PF00127	K02638 plastocyanin;hypothetical protein	NA	NA	NA	NA	NA	NA	NA	NA	NA	_GAP_||TIGR02656	_GAP_||plastocyanin	NA	NA	NA	C:plastid;C:thylakoid;F:ion binding";F:oxidoreductase activity;"P:generation of precursor metabolites and energy	NA	NA	NA	20.93	18.86	1	0	1	-1	0
contig_56403_856_2037_-	58.2765	61.1444	68.66	50.5826	58.0103	46.4268	53.729	57.465	84.3004	76.9554	58.1925	78.4931	85.0362	65.3428	102.615	51.9946	65.0501	87.1452	80.9312	79.3102	_GAP_||RNA recognition motif. (a.k.a. RRM, RBD, or RNP domain)||_GAP_	putative polyadenylate protein with binding domain	_GAP_||PF00076||_GAP_	K13126 polyadenylate-binding protein";"apoptosis-promoting RNA-binding protein TIA-1/TIAR, putative	isc03013||isc03015||isc03018	K13126	polyadenylate-binding protein	RNA transport || mRNA surveillance pathway || RNA degradation	KOG0123	Polyadenylate-binding protein (RRM superfamily)	RNA processing and modification	INFORMATION STORAGE AND PROCESSING	NA	TIGR01628	polyadenylate binding protein, human types 1, 2, 3, 4 family	NA	NA	NA	C:cytoplasm";"F:RNA binding	NA	NA	B7QI53	20.17	30.09	0	0	0	0	0
contig_82403_255_956_-	39.2244	46.6756	41.4923	25.5424	21.2776	23.6298	36.403	26.3065	34.4749	39.1652	28.9395	36.4879	40.2214	35.9832	35.4402	9.74036	32.0056	46.3551	34.6544	38.3897	14-3-3 protein	14-3-3-like protein	PF00244	NA	NA	NA	NA	NA	KOG0841	Multifunctional chaperone (14-3-3 family)	Posttranslational modification, protein turnover, chaperones	CELLULAR PROCESSES AND SIGNALING	NA	NA	NA	NA	NA	NA	C:cytoplasm";C:nucleus;"F:molecular_function	NA	NA	NA	28.92	60.86	0	0	0	0	0
contig_158953_74_1087_+	52.9481	53.9875	53.4238	57.7305	49.2607	58.7938	69.9797	67.8993	58.3068	55.8787	62.4955	85.8821	98.0365	89.7084	45.3764	90.268	74.1523	62.915	56.9968	56.4202	Arginosuccinate synthase	NA	PF00764	K01940 argininosuccinate synthase [EC:6.3.4.5];argininosuccinate synthase (EC:6.3.4.5)	fri00250||fri01100||fri00330||fri01110	K01940	argininosuccinate synthase [EC:6.3.4.5]	Alanine, aspartate and glutamate metabolism || Arginine and proline metabolism || Biosynthesis of amino acids	NA	NA	NA	NA	6.3.4.5	TIGR00032	argininosuccinate synthase	NA	NA	NA	NA	NA	NA	E3JA75	33.38	27.02	0	0	0	0	0
contig_160851_143_934_-	103.567	109.821	105.967	27.5177	20.6714	27.7255	34.6008	19.005	107.805	120.356	36.805	26.0615	30.7451	25.8285	17.7278	43.2868	46.6009	122.644	106.949	119.407	Enolase, C-terminal TIM barrel domain	predicted protein	PF00113	enolase (EC:4.2.1.11);K01689 enolase [EC:4.2.1.11];ENO2	tps01100||tps01110||tps00010||tps03018	K01689	enolase [EC:4.2.1.11]	Glycolysis / Gluconeogenesis || Methane metabolism || Carbon metabolism || Biosynthesis of amino acids || RNA degradation || HIF-1 signaling pathway	KOG2670	Enolase	Carbohydrate transport and metabolism	METABOLISM	4.2.1.11	NA	NA	NA	NA	NA	F:ion binding;F:lyase activity;F:transferase activity, transferring glycosyl groups;P:biosynthetic process;P:carbohydrate metabolic process;P:catabolic process;P:cellular nitrogen compound metabolic process;P:cellular protein modification process;P:cofactor metabolic process";P:generation of precursor metabolites and energy;P:small molecule metabolic process;"C:cytosol	EC:4.2.1.11	Phosphopyruvate hydratase	B8C355	21.68	35.82	0	0	0	0	0
contig_141893_145_789_-	65.5052	49.6044	62.2581	93.5412	87.7644	101.04	75.7777	82.097	99.5526	104.607	101.473	63.6832	73.253	63.3807	92.6135	111.054	90.96	107.408	98.0449	104.596	NA	predicted protein	NA	NA	NA	NA	NA	NA	NA	NA	NA	NA	NA	NA	NA	NA	NA	NA	NA	NA	NA	NA	25.01	15.11	-1	0	0	0	0
contig_160878_104_1000_+	58.5235	57.9453	51.397	51.8916	56.8081	58.3515	60.6645	53.2813	63.2226	63.3331	55.7917	62.2387	58.5448	55.3538	83.7279	97.1606	59.498	69.3592	66.9639	58.6513	Clp amino terminal domain||_GAP_||ATPase family associated with various cellular activities (AAA)	NA	PF02861||_GAP_||PF00004	K03696 ATP-dependent Clp protease ATP-binding subunit ClpC;ATPase AAA	NA	K03696	ATP-dependent Clp protease ATP-binding subunit ClpC	NA	NA	NA	NA	NA	NA	NA	NA	NA	NA	NA	NA	NA	NA	B8HLE4	25.14	16.12	0	0	0	0	0
contig_16289_309_926_-	23.6358	28.7236	28.6552	28.6702	32.8701	33.2084	34.0913	22.5778	38.9863	19.1623	32.6523	25.0278	30.4589	29.1318	7.77075	14.6533	17.0598	25.6328	28.2651	29.8553	NA	predicted protein	NA	hypothetical protein	NA	NA	NA	NA	NA	NA	NA	NA	NA	NA	NA	NA	NA	NA	C:integral component of membrane;C:membrane;F:ATP binding;F:ATPase activity;F:ATPase activity, coupled to transmembrane movement of substances;F:nucleotide binding;F:sugar:proton symporter activity;P:carbohydrate transport;P:hydrogen ion transmembrane transport";P:transmembrane transport;"C:Golgi membrane	NA	NA	B7FU92	19.98	4.98	0	0	-1	1	1
contig_34468_32_987_+	46.546	62.8165	57.5269	54.7173	50.4204	47.9949	39.5216	41.0706	35.7597	46.8259	22.1353	57.6519	49.3836	51.2445	15.827	41.8979	32.9177	42.4333	38.8523	42.9536	Tubulin/FtsZ family, GTPase domain||_GAP_||Tubulin C-terminal domain	NA	PF00091||_GAP_||PF03953	K07375 tubulin beta || Tubulin beta chain, putative;K07375 tubulin beta";"Tubulin/FtsZ family, GTPase domain containing protein	NA	NA	NA	NA	KOG1375	Beta tubulin	Cytoskeleton	CELLULAR PROCESSES AND SIGNALING	NA	NA	NA	NA	NA	NA	NA	NA	NA	NA	27.2	33.54	0	0	-1	1	0
contig_179345_912_3867_-	140.153	162.048	135.795	205.153	186.735	213.82	166.1	151.931	139.306	149.878	203.66	154.449	178.818	163.069	137.897	126.562	191.637	130.68	143.978	142.943	_GAP_||Carbamoyl-phosphate synthase L chain, N-terminal domain||Carbamoyl-phosphate synthase L chain, ATP binding domain||_GAP_||Carbamoyl-phosphate synthetase large chain, oligomerisation domain||Carbamoyl-phosphate synthase L chain, N-terminal domain||Carbamoyl-phosphate synthase L chain, ATP binding domain||_GAP_	carbamoyl-phosphate synthase	_GAP_||PF00289||PF02786||_GAP_||PF02787||PF00289||PF02786||_GAP_	K01948 carbamoyl-phosphate synthase (ammonia) [EC:6.3.4.16]";"CPS III, carbamoyl-phosphate synthase mitochindrial precursor	pti01100||pti00330||pti00910||pti00250	K01948	carbamoyl-phosphate synthase (ammonia) [EC:6.3.4.16]	Alanine, aspartate and glutamate metabolism || Arginine and proline metabolism || Nitrogen metabolism || Carbon metabolism || Biosynthesis of amino acids	NA	NA	NA	NA	6.3.4.16	_GAP_||TIGR01369	_GAP_||carbamoyl-phosphate synthase, large subunit	NA	NA	NA	F:ion binding;F:ligase activity;P:biosynthetic process;P:cellular amino acid metabolic process;P:cellular nitrogen compound metabolic process;P:nitrogen cycle metabolic process";"C:cytoplasm	EC:6.3.4.16";"EC:6.3.5.5	Carbamoyl-phosphate synthase (ammonia)";"Carbamoyl-phosphate synthase (glutamine-hydrolyzing)	B7GEG8	30.23	51.05	0	0	-1	1	0
contig_36095_965_2532_-	233.182	203.45	207.385	241.584	240.775	256.397	268.962	234.109	232.526	231.406	238.51	136.813	176.426	147.315	176.277	87.4127	239.445	197.608	218.849	241.91	_GAP_||Transketolase, thiamine diphosphate binding domain||Transketolase, pyrimidine binding domain	transketolase	_GAP_||PF00456||PF02779	NA	NA	NA	NA	NA	NA	NA	NA	NA	NA	NA	NA	NA	NA	NA	F:ion binding";"P:biological_process	EC:2.2.1.1	Transketolase	NA	45.11	90.69	0	0	0	0	0
contig_162307_121_3690_-	41.7824	35.395	44.1895	24.0241	23.8002	21.8766	25.5863	28.0085	62.5505	56.4032	23.2676	22.8108	25.475	21.5628	26.891	25.1592	21.6725	67.6415	58.643	59.5861	_GAP_||ABC transporter||_GAP_	putative ABC transporter	_GAP_||PF00005||_GAP_	K03235 elongation factor 3;hypothetical protein	NA	K03235	elongation factor 3	NA	NA	NA	NA	NA	NA	NA	NA	NA	NA	NA	F:molecular_function	NA	NA	A4RSH8	20.53	38.19	0	0	0	0	0
contig_180064_1_1085_+	15.7782	14.1973	13.3888	13.8298	10.0614	16.7849	14.962	24.6998	18.0739	20.7837	14.1878	18.9025	21.1991	20.024	16.7831	18.015	12.2172	25.1756	18.5084	20.028	Low iron-inducible periplasmic protein	NA	PF07692	iron starvation induced protein;ISIP2A	NA	NA	NA	NA	NA	NA	NA	NA	NA	NA	NA	NA	NA	NA	NA	NA	NA	B7FYL2	27.94	28.62	0	0	0	0	0
contig_162941_94_1023_+	63.8873	67.9004	70.9223	46.937	50.9711	55.2933	50.9022	40.4968	60.9025	64.4034	62.5359	39.6028	59.9814	41.357	37.116	21.852	35.192	43.2601	66.3756	57.9334	S-adenosylmethionine synthetase, N-terminal domain||S-adenosylmethionine synthetase, central domain	NA	PF00438||PF02772	K00789 S-adenosylmethionine synthetase [EC:2.5.1.6];probable S-adenosylmethionine synthetase;AMS1	tps01100||tps01110||tps00270	K00789	S-adenosylmethionine synthetase [EC:2.5.1.6]	Cysteine and methionine metabolism || Biosynthesis of amino acids	KOG1506	S-adenosylmethionine synthetase	Coenzyme transport and metabolism	METABOLISM	2.5.1.6	NA	NA	NA	NA	NA	NA	NA	NA	B8BY55	24.06	76.55	0	0	-1	1	0
contig_43441_77_952_+	20.6418	31.7745	30.2031	27.4006	37.4941	21.0013	34.2388	22.0106	38.1336	34.9913	32.3095	37.4187	31.1459	36.3923	30.4114	48.6435	40.1728	28.4864	38.5843	34.0595	Mov34/MPN/PAD-1 family||_GAP_||PF13012	NA	PF01398||_GAP_||PF13012	K03249 translation initiation factor 3 subunit F;hypothetical protein	ppp03013	K03249	translation initiation factor 3 subunit F	RNA transport	KOG2975	Translation initiation factor 3, subunit f (eIF-3f)	Translation, ribosomal structure and biogenesis	INFORMATION STORAGE AND PROCESSING	NA	NA	NA	NA	NA	NA	NA	NA	NA	A9TT42	21.96	7.38	0	0	0	0	0
contig_18123_104_733_+	208.456	255.918	181.835	156.392	149.587	149.607	142.717	158.621	128.641	116.624	177.44	132.204	170.254	153.147	301.841	359.145	252.429	123.343	118.695	125.084	Redoxin	NA	PF08534	peroxiredoxin	NA	NA	NA	NA	NA	NA	NA	NA	NA	NA	NA	NA	NA	NA	NA	NA	NA	B7G6X0	22.72	8.82	0	0	1	-1	-1
contig_179678_1_816_-	73.6924	70.8482	83.386	59.3678	71.3899	61.8849	36.8475	52.3861	89.0306	93.4191	59.4167	70.2123	49.884	57.7207	94.8295	39.472	65.6004	67.6815	93.9687	87.0678	Ribosomal protein L18e/L15||_GAP_	predicted protein	PF00828||_GAP_	NA	NA	NA	NA	NA	KOG1714	60s ribosomal protein L18	Translation, ribosomal structure and biogenesis	INFORMATION STORAGE AND PROCESSING	NA	NA	NA	NA	NA	NA	C:cytosol;C:ribosome;F:structural constituent of ribosome;P:translation";"F:RNA binding	NA	NA	NA	26.74	34.83	0	0	0	0	0
contig_538_50_946_+	26.8504	33.0938	30.1787	20.7929	28.5833	46.9163	29.3316	33.0116	32.3719	26.0832	34.4411	37.8649	38.2053	30.9071	32.2974	21.8627	26.7449	26.7548	31.256	26.8831	NA	NA	NA	hypothetical protein	NA	NA	NA	NA	NA	NA	NA	NA	NA	NA	NA	NA	NA	NA	NA	NA	NA	B8BW83	22.46	23.91	0	0	0	0	0
contig_164323_1_1918_+	19.8413	33.52	22.1919	24.1196	21.0479	29.3111	23.6452	25.4924	27.2978	25.3156	21.0001	31.009	33.5437	33.5094	34.0569	31.1226	21.8401	22.7224	27.0688	25.1996	_GAP_||Demethylmenaquinone methyltransferase||_GAP_||Alcohol dehydrogenase GroES-like domain||Zinc-binding dehydrogenase||_GAP_	NA	_GAP_||PF03737||_GAP_||PF08240||PF00107||_GAP_	K00344 NADPH2:quinone reductase [EC:1.6.5.5];hypothetical protein	NA	K00344	NADPH2:quinone reductase [EC:1.6.5.5]	NA	NA	NA	NA	NA	1.6.5.5	NA	NA	NA	NA	NA	NA	NA	NA	B7FTU0	21.35	12.68	0	0	0	0	0
contig_185063_177_935_-	70.8023	88.9266	73.2273	90.8146	83.6289	78.1432	94.4604	86.3527	47.3505	59.5059	86.7782	91.4941	102.791	85.7476	118.025	100.624	60.1158	54.6825	49.2969	56.6012	_GAP_||CRAL/TRIO domain||_GAP_	predicted protein	_GAP_||PF00650||_GAP_	hypothetical protein	NA	NA	NA	NA	NA	NA	NA	NA	NA	NA	NA	NA	NA	NA	C:integral component of membrane;C:membrane;F:hydrolase activity";P:carbohydrate metabolic process;"F:hydrolase activity, hydrolyzing O-glycosyl compounds	NA	NA	B8BS65	29.23	32.71	0	0	0	0	0
contig_116699_184_792_-	40.9535	38.9514	36.6731	38.0686	44.0169	37.8511	39.4962	39.7071	36.4962	39.9356	39.4566	48.037	48.4101	43.5853	41.1906	62.2643	16.9085	29.8505	35.7542	40.0884	Ras family||_GAP_	Ras-like GTP-binding protein YPT1	PF00071||_GAP_	K07874 Ras-related protein Rab-1A;small rab-related GTPase;RABD1	NA	K07874	Ras-related protein Rab-1A	Legionellosis	KOG0084	GTPase Rab1/YPT1, small G protein superfamily, and related GTP-binding proteins	Signal transduction mechanisms	CELLULAR PROCESSES AND SIGNALING	NA	TIGR00231||_GAP_	small GTP-binding protein domain||_GAP_	NA	NA	NA	C:endoplasmic reticulum;C:Golgi apparatus;C:plasma membrane;F:ion binding";P:vesicle-mediated transport;"F:GTPase activity	EC:3.6.1.15	Nucleoside-triphosphate phosphatase	A8JHQ7||Q39571	20.93	22.2	0	0	0	0	0
contig_185149_112_912_-	197.31	188.809	192.151	93.6654	111.925	97.3346	49.7565	62.6132	104.232	109.934	141.609	141.699	128.8	125.26	65.9047	12.0268	77.3788	110.95	107.826	104.693	Ribosomal protein L4/L1 family||PF14374||_GAP_	60S ribosomal protein L4	PF00573||PF14374||_GAP_	K02930 large subunit ribosomal protein L4e;expressed hypothetical protein	tad03010	K02930	large subunit ribosomal protein L4e	Ribosome	KOG1475	Ribosomal protein RPL1/RPL2/RL4L4	RNA processing and modification	INFORMATION STORAGE AND PROCESSING	NA	NA	NA	NA	NA	NA	C:cytosol;C:ribosome;F:structural constituent of ribosome;P:translation";"F:RNA binding	NA	NA	B3RZ62	22.46	53.01	0	0	0	0	0
contig_56643_1_646_+	30.622	53.2898	35.1791	41.8821	43.3853	39.1667	41.4736	37.2239	38.9531	48.3434	39.0782	48.4968	42.6254	53.2276	31.5744	24.4266	67.4937	36.681	40.7805	45.7387	Cyclophilin type peptidyl-prolyl cis-trans isomerase/CLD	NA	PF00160	peptidyl-prolyl cis-trans isomerase cyclophilin type	NA	NA	NA	NA	NA	NA	NA	NA	NA	NA	NA	NA	NA	NA	NA	NA	NA	B8FMV9	18.84	21.66	0	0	0	0	0
contig_81550_150_1882_-	208.406	140.574	227.515	86.3658	110.784	108.862	132.445	112.807	172.906	200.284	207.23	218.339	181.048	202.663	210.877	391.825	187.967	158.051	182.24	187.8	_GAP_||Elongation factor Tu domain 2||PF14492||_GAP_||Elongation factor G, domain IV||Elongation factor G C-terminus	elongation factor 2	_GAP_||PF03144||PF14492||_GAP_||PF03764||PF00679	K03234 elongation factor 2;hypothetical protein	NA	K03234	elongation factor 2	AMPK signaling pathway || Oxytocin signaling pathway	KOG0469	Elongation factor 2	Translation, ribosomal structure and biogenesis	INFORMATION STORAGE AND PROCESSING	NA	NA	NA	NA	NA	NA	C:cytosol;C:extracellular region;C:Golgi apparatus;C:nucleolus;C:plasma membrane;C:plastid;C:vacuole;F:GTPase activity;F:ion binding";P:response to stress;P:translation;"F:mRNA binding	EC:3.6.1.15	Nucleoside-triphosphate phosphatase	A4SB22	23.9	21.69	0	0	1	-1	0
contig_148394_94_978_+	391.876	360.994	308.769	1115.47	1061.59	1107.81	693.007	969.33	51.4669	37.4364	1017.58	778.373	796.744	794.472	985.707	1107.62	794.987	54.8779	51.2508	37.2232	_GAP_||Chlorophyll A-B binding protein||_GAP_	NA	_GAP_||PF00504||_GAP_	hypothetical protein	NA	NA	NA	NA	NA	NA	NA	NA	NA	NA	NA	NA	NA	NA	NA	NA	NA	B8CFP9	45.87	74.93	-1	0	-1	1	0
contig_156683_328_1856_+	58.3267	5.90682	70.9571	53.6634	63.5673	55.1038	45.0085	46.3867	62.599	68.9964	54.6687	34.6982	65.904	67.895	41.2633	59.4265	34.2262	66.5824	67.3012	63.2173	_GAP_||DnaJ domain||_GAP_	NA	_GAP_||PF00226||_GAP_	K09503 DnaJ homolog subfamily A member 2;hypothetical protein	ppp04141	K09503	DnaJ homolog subfamily A member 2	Protein processing in endoplasmic reticulum	KOG0712	Molecular chaperone (DnaJ superfamily)	Posttranslational modification, protein turnover, chaperones	CELLULAR PROCESSES AND SIGNALING	NA	NA	NA	NA	NA	NA	NA	NA	NA	A9RML5	17.86	20.93	0	0	0	0	0
contig_159409_305_1935_-	32.6008	35.0739	31.3868	58.7246	59.5976	56.7211	40.0379	49.0767	33.909	34.0275	54.6385	69.7171	62.1509	75.8262	77.7524	49.862	43.9744	25.5621	35.1683	32.2695	AMP-binding enzyme||_GAP_	long-chain-fatty-acid--CoA ligase 4 isoform X2	PF00501||_GAP_	K01897 long-chain acyl-CoA synthetase [EC:6.2.1.3];hypothetical protein	olu04146||olu00071||olu01100	K01897	long-chain acyl-CoA synthetase [EC:6.2.1.3]	Fatty acid degradation || Fatty acid metabolism || PPAR signaling pathway || Peroxisome || Adipocytokine signaling pathway	KOG1180	Acyl-CoA synthetase	Lipid transport and metabolism	METABOLISM	6.2.1.3	NA	NA	NA	NA	NA	C:integral component of membrane;C:membrane;F:ligase activity";P:metabolic process;"F:catalytic activity	NA	NA	A4RWX1	25.33	13.01	0	0	0	0	0
contig_158556_869_1894_-	54.0508	34.9862	63.9357	53.7531	45.1493	48.4593	48.6228	59.6068	57.2091	62.0199	55.0231	31.7347	56.5602	59.0364	32.8663	37.6094	34.8112	50.0371	59.0176	59.2728	Ribosomal protein L10||_GAP_	60s acidic ribosomal protein p0	PF00466||_GAP_	NA	NA	NA	NA	NA	KOG0815	60S acidic ribosomal protein P0	Translation, ribosomal structure and biogenesis	INFORMATION STORAGE AND PROCESSING	NA	NA	NA	NA	NA	NA	C:intracellular	NA	NA	NA	15.69	24.09	0	0	-1	1	0
contig_36095_459_911_-	286.193	368.202	270.249	302.701	292.935	293.916	263.75	250.441	255.035	255.945	251.36	225.528	278.091	232.783	342.278	205.761	196.318	224.92	257.148	250.149	_GAP_||Transketolase, C-terminal domain	transketolase	_GAP_||PF02780	transketolase (EC:2.2.1.1);TKT2	NA	NA	NA	NA	NA	NA	NA	NA	NA	NA	NA	NA	NA	NA	C:cytosol;P:biological_process";"F:molecular_function	NA	NA	B8BTR4	20.12	149.12	0	0	0	0	0
contig_153894_980_1963_-	57.6264	76.2323	78.9231	38.4214	56.9713	46.4554	82.2922	69.8089	107.74	132.976	100.029	77.3708	65.5225	61.8135	71.6281	51.9498	48.9686	109.317	122.494	115.999	Ribulose bisphosphate carboxylase large chain, N-terminal domain||Ribulose bisphosphate carboxylase large chain, catalytic domain	ribulose-1,5-bisphosphate carboxylase/oxygenase large subunit (plastid)	PF02788||PF00016	K01601 ribulose-bisphosphate carboxylase large chain [EC:4.1.1.39];ribulose-bisphosphate carboxylase (EC:4.1.1.39)	nwa01120||nwa01100||nwa00630||nwa00710	K01601	ribulose-bisphosphate carboxylase large chain [EC:4.1.1.39]	Glyoxylate and dicarboxylate metabolism || Carbon fixation in photosynthetic organisms || Carbon metabolism	NA	NA	NA	NA	4.1.1.39	NA	NA	NA	NA	NA	C:plastid;F:ion binding";F:lyase activity;F:oxidoreductase activity;P:biosynthetic process;P:photosynthesis;"P:carbohydrate metabolic process	EC:4.1.1.39	Ribulose-bisphosphate carboxylase	D8KAW1	93.5	58.72	0	0	0	0	0
contig_10399_69_440_+	65.707	80.8382	73.1182	84.061	83.4916	87.1673	84.2619	79.6821	82.2277	85.2685	115.275	86.3747	104.44	84.5976	179.007	111.652	120.999	77.7506	91.5907	74.5778	_GAP_||'Cold-shock' DNA-binding domain	NA	_GAP_||PF00313	NA	NA	NA	NA	NA	NA	NA	NA	NA	NA	NA	NA	NA	NA	NA	NA	NA	NA	NA	10.62	22.61	0	0	0	0	0
contig_35158_131_743_-	103.404	103.546	101.804	71.9441	70.4341	67.0305	71.8135	79.6634	90.2378	94.8072	74.8155	76.4736	91.9882	90.7596	60.3754	42.376	49.6208	89.6071	89.9758	93.6828	Ribosomal protein L6	60S ribosomal protein L9-1-like	PF00347	K02940 large subunit ribosomal protein L9e;hypothetical protein	ppp03010	K02940	large subunit ribosomal protein L9e	Ribosome	KOG3255	60S ribosomal protein L9	Translation, ribosomal structure and biogenesis	INFORMATION STORAGE AND PROCESSING	NA	NA	NA	NA	NA	NA	C:cytosol;C:ribosome;F:structural constituent of ribosome;P:translation";"F:RNA binding	NA	NA	A9SHH6	60.9	70.31	0	0	-1	1	1
contig_200470_143_697_+	99.4684	89.5545	91.9367	51.0223	45.0811	36.2276	19.427	28.0637	37.5891	42.2751	59.9428	60.5446	58.2613	47.9836	54.9124	18.3814	18.6688	37.1665	38.0845	41.1363	Ribosomal protein L21e||_GAP_	NA	PF01157||_GAP_	K02889 large subunit ribosomal protein L21e";ribosomal protein L21, component of cytosolic 80S ribosome and 60S large subunit;"RPL21	cre03010	K02889	large subunit ribosomal protein L21e	Ribosome	KOG1732	60S ribosomal protein L21	Translation, ribosomal structure and biogenesis	INFORMATION STORAGE AND PROCESSING	NA	NA	NA	NA	NA	NA	NA	NA	NA	A8J951	18.66	32.47	0	0	0	0	0
contig_36504_255_1528_-	52.8993	48.2921	49.4551	59.5126	74.2632	70.2964	67.5308	78.952	55.8434	48.4381	88.7305	100.705	108.225	95.171	99.6284	123.127	72.5239	41.4886	61.1711	42.4237	_GAP_||Phosphoadenosine phosphosulfate reductase family||_GAP_||Thioredoxin	predicted protein	_GAP_||PF01507||_GAP_||PF00085	phosphoadenosine-phosphosulphate reductase	NA	NA	NA	NA	KOG0189	Phosphoadenosine phosphosulfate reductase	Amino acid transport and metabolism	METABOLISM	NA	NA	NA	NA	NA	NA	F:oxidoreductase activity;P:homeostatic process";P:sulfur compound metabolic process;"C:cytoplasm	EC:1.8.4.8	Phosphoadenylyl-sulfate reductase (thioredoxin)	B8CCL3	28.25	29.5	0	0	0	0	0
contig_109039_158_910_-	61.9392	66.33	60.1211	55.5099	59.0029	49.7285	44.4678	53.3007	53.3415	52.5158	54.8062	65.0826	51.0913	55.2933	14.04	15.2742	48.6681	50.4514	53.3546	51.7582	Ribosomal protein S6e||_GAP_	predicted protein	PF01092||_GAP_	NA	NA	NA	NA	NA	KOG1646	40S ribosomal protein S6	Translation, ribosomal structure and biogenesis	INFORMATION STORAGE AND PROCESSING	NA	NA	NA	NA	NA	NA	C:cytosol;C:ribosome;P:ribosome biogenesis";P:translation;"F:structural constituent of ribosome	NA	NA	NA	23.04	28.39	0	0	-1	1	0
contig_185274_1_1005_+	68.5908	48.3274	52.6296	76.8331	74.4124	82.8912	51.0225	62.2505	62.8486	57.8524	55.5752	58.9676	50.8708	52.3933	43.6301	53.3073	50.607	52.636	61.4362	58.488	_GAP_||PF13535	NA	_GAP_||PF13535	hypothetical protein	NA	NA	NA	NA	NA	NA	NA	NA	NA	NA	NA	NA	NA	NA	NA	NA	NA	B7G2N1	33.67	19.11	-1	0	-1	1	0
contig_161055_1951_2982_-	78.0536	99.782	78.6063	89.3305	95.5413	96.1762	95.6773	96.3972	93.22	98.2952	80.2196	48.3218	74.8185	76.2423	80.9037	67.3775	73.9793	106.526	93.8218	96.2454	_GAP_||ATPase family associated with various cellular activities (AAA)||_GAP_	Cell division protein FtsH	_GAP_||PF00004||_GAP_	K03798 cell division protease FtsH [EC:3.4.24.-];hypothetical protein	NA	K03798	cell division protease FtsH [EC:3.4.24.-]	NA	NA	NA	NA	NA	NA	NA	NA	NA	NA	NA	C:thylakoid;F:ATPase activity;F:ion binding;P:catabolic process;P:cell division";"F:peptidase activity	EC:3.6.1.15";EC:3.6.1.3;"EC:3.4.24	Adenosinetriphosphatase;Nucleoside-triphosphate phosphatase";"Acting on peptide bonds (peptidases)	A9STZ2	19.21	15.54	-1	0	-1	1	0
contig_140135_1_316_-	18.0351	23.3785	25.7721	17.111	17.8687	14.6158	12.5336	11.3638	27.1159	33.1102	23.1205	31.5806	33.1718	32.7702	41.0106	17.0162	23.3075	27.4173	27.4789	32.2262	pfkB family carbohydrate kinase	predicted protein	PF00294	K00856 adenosine kinase [EC:2.7.1.20];hypothetical protein	olu00230||olu01100	K00856	adenosine kinase [EC:2.7.1.20]	Purine metabolism	KOG2854	Possible pfkB family carbohydrate kinase	Carbohydrate transport and metabolism	METABOLISM	2.7.1.20	NA	NA	NA	NA	NA	P:biological_process";"F:molecular_function	NA	NA	A4S471	16.75	26.09	0	0	0	0	0
contig_199368_2390_3516_+	23.4215	15.4514	13.4284	22.0543	28.4887	18.48	24.6127	14.2712	15.0116	19.975	16.0306	17.1619	18.5729	18.1176	7.41081	20.0661	6.42221	17.3663	16.1163	18.5379	_GAP_||NAD dependent epimerase/dehydratase family||_GAP_	NA	_GAP_||PF01370||_GAP_	hypothetical protein	NA	NA	NA	NA	KOG0747	Putative NAD+-dependent epimerases	Carbohydrate transport and metabolism	METABOLISM	NA	NA	NA	NA	NA	NA	NA	NA	NA	B7G2N7	19.56	8.84	0	0	-1	1	0
contig_180264_132_764_-	15.4907	18.6746	17.7183	16.5637	13.7874	13.4489	15.1933	16.7381	25.5104	28.497	18.3993	24.1906	23.8848	24.0282	22.706	6.73691	22.0025	24.6093	28.9675	24.5786	Hsp70 protein||_GAP_	heat shock protein 70	PF00012||_GAP_	K03283 heat shock 70kDa protein 1/8;protein heat shock protein Hsp70;HSP70A	pti04141||pti04144||pti03040	K03283	heat shock 70kDa protein 1/8	Spliceosome || MAPK signaling pathway || Protein processing in endoplasmic reticulum || Endocytosis || Antigen processing and presentation || Estrogen signaling pathway || Legionellosis || Toxoplasmosis || Measles || Influenza A || Epstein-Barr virus infection	KOG0101	Molecular chaperones HSP70/HSC70, HSP70 superfamily	Posttranslational modification, protein turnover, chaperones	CELLULAR PROCESSES AND SIGNALING	NA	NA	NA	NA	NA	NA	F:ion binding";F:isomerase activity;"P:carbohydrate metabolic process	EC:5.4.2.3	Phosphoacetylglucosamine mutase	B7FQ84	22.76	15.23	0	0	0	0	0
contig_116247_132_710_+	50.4005	51.3899	48.5424	24.308	25.8376	29.8124	15.6536	22.0963	30.9593	25.9379	32.2429	35.9382	31.6752	30.5569	10.9712	29.6003	29.0933	23.7281	27.141	29.4579	Ribosomal protein L19e||_GAP_	NA	PF01280||_GAP_	NA	NA	NA	NA	NA	KOG1696	60s ribosomal protein L19	Translation, ribosomal structure and biogenesis	INFORMATION STORAGE AND PROCESSING	NA	NA	NA	NA	NA	NA	NA	NA	NA	NA	19.35	29.31	0	0	0	0	0
contig_134211_1_1306_+	75.3933	64.0286	70.9355	54.1421	64.8426	60.3759	77.2422	105.496	89.2669	106.767	61.773	102.148	104.654	102.102	55.7414	151.315	92.4704	85.3979	89.9264	104.446	NA	NA	NA	hypothetical protein	NA	NA	NA	NA	NA	NA	NA	NA	NA	NA	NA	NA	NA	NA	NA	NA	NA	B7FYL4	20.34	28.91	0	0	0	0	0
contig_167829_1_382_+	98.6782	157.858	131.115	101.057	49.9033	57.4295	62.0669	65.2836	47.5771	55.6045	62.6545	84.1835	106.705	113.037	64.013	21.0619	41.4022	65.2271	43.8205	58.5418	_GAP_||HMG (high mobility group) box	NA	_GAP_||PF00505	hypothetical protein	NA	NA	NA	NA	NA	NA	NA	NA	NA	NA	NA	NA	NA	NA	NA	NA	NA	NA	26.63	32.21	0	0	0	0	1
contig_158056_428_1449_-	75.4115	111.401	89.1744	69.3957	72.7143	88.255	95.7745	85.1116	110.108	100.911	89.3858	86.7176	84.772	83.102	132.19	92.1136	135.22	93.662	105.753	103.932	_GAP_||S1 RNA binding domain||_GAP_	30S ribosomal protein S1	_GAP_||PF00575||_GAP_	30S ribosomal protein S1;K02945 small subunit ribosomal protein S1;K02945 small subunit ribosomal protein S1 || rpsA;rpsA	lru03010	K02945	small subunit ribosomal protein S1	Ribosome	NA	NA	NA	NA	NA	NA	NA	NA	NA	NA	C:ribosome;F:translation elongation factor activity;P:translational elongation";"F:nucleic acid binding	NA	NA	NA	17.51	15.32	0	0	0	0	0
contig_184860_241_1433_-	26.2388	27.9344	26.6267	31.2363	34.7941	37.1219	31.4279	31.4894	33.2811	33.5304	21.8972	32.9871	33.6171	35.9276	114.522	77.9124	11.7417	36.8353	30.9289	35.4233	_GAP_||Semialdehyde dehydrogenase, NAD binding domain||Semialdehyde dehydrogenase, dimerisation domain	aspartate-semialdehyde dehydrogenase	_GAP_||PF01118||PF02774	aspartate-semialdehyde dehydrogenase;K00133 aspartate-semialdehyde dehydrogenase [EC:1.2.1.11];asd	amr01110||amr01100||amr00300||amr00270||amr01120||amr00260	K00133	aspartate-semialdehyde dehydrogenase [EC:1.2.1.11]	Glycine, serine and threonine metabolism || Cysteine and methionine metabolism || Lysine biosynthesis || 2-Oxocarboxylic acid metabolism || Biosynthesis of amino acids	KOG4777	Aspartate-semialdehyde dehydrogenase	Amino acid transport and metabolism	METABOLISM	1.2.1.11	_GAP_||TIGR01296	_GAP_||aspartate-semialdehyde dehydrogenase	NA	NA	NA	F:oxidoreductase activity";P:biosynthetic process;"P:cellular amino acid metabolic process	NA	NA	B0C143	17.11	24.88	0	0	0	0	0
contig_96090_68_627_+	47.7469	54.2899	33.1076	38.1341	46.9155	36.5336	29.8033	33.0643	39.9758	42.8358	27.2711	33.7473	28.4423	29.7224	23.6278	58.9859	27.8041	38.6727	41.7601	40.4016	NA	NA	NA	NA	NA	NA	NA	NA	NA	NA	NA	NA	NA	NA	NA	NA	NA	NA	NA	NA	NA	NA	22.12	15.35	0	0	0	0	0
contig_159979_1044_1727_-	33.2067	34.8897	30.2547	42.3689	48.4837	46.5763	37.1141	41.4425	15.5625	14.2236	26.1111	16.4177	17.1299	13.6062	11.8664	17.0405	7.40404	14.5058	16.6231	12.9598	_GAP_||Chlorophyll A-B binding protein	light harvesting protein	_GAP_||PF00504	hypothetical protein;FCP_2	NA	NA	NA	NA	NA	NA	NA	NA	NA	NA	NA	NA	NA	NA	C:plastid;C:thylakoid;P:cellular protein modification process;P:generation of precursor metabolites and energy;P:photosynthesis";"F:molecular_function	NA	NA	B8C7W5	19.69	23.18	-1	0	-1	1	0
contig_156889_126_914_-	76.5537	81.5439	74.0706	76.1268	71.0432	73.1825	65.1392	75.2614	52.7462	59.2434	60.8485	31.901	81.8394	80.3374	4.05853	14.1289	42.2054	56.4277	56.6525	54.4062	NA	---NA---	NA	NA	NA	NA	NA	NA	NA	NA	NA	NA	NA	NA	NA	NA	NA	NA	NA	NA	NA	NA	17	25.58	0	0	-1	1	0
contig_109101_388_2530_-	45.2003	51.5742	37.9142	25.5463	30.6895	28.3911	27.1681	34.0948	30.9923	30.4646	37.5821	34.6853	32.2764	31.8615	12.0249	57.5606	35.639	33.9222	32.3762	28.6365	_GAP_||Glutamine synthetase type III N terminal ||Glutamine synthetase, catalytic domain||_GAP_	glutamine synthetase, catalytic domain protein protein	_GAP_||PF12437||PF00120||_GAP_	GLNA, glutamine synthase;K01915 glutamine synthetase [EC:6.3.1.2]";"GLNA	pti01100||pti00330||pti00910||pti00250	K01915	glutamine synthetase [EC:6.3.1.2]	Alanine, aspartate and glutamate metabolism || Arginine and proline metabolism || Glyoxylate and dicarboxylate metabolism || Nitrogen metabolism || Biosynthesis of amino acids || Two-component system || Glutamatergic synapse || GABAergic synapse	NA	NA	NA	NA	6.3.1.2	NA	NA	NA	NA	NA	F:ligase activity";"P:biological_process	EC:6.3.1.2	Glutamine synthetase	B7G6Q6	17.67	23.19	0	0	0	0	0
contig_144194_58_1008_+	61.695	76.583	57.376	52.4505	49.97	56.9139	51.6225	43.7292	58.9077	64.1381	54.5985	46.261	48.6099	37.7886	21.7687	53.8773	51.6423	55.4696	61.5034	60.5631	_GAP_||Oxidoreductase NAD-binding domain	NA	_GAP_||PF00175	K02641 ferredoxin--NADP+ reductase [EC:1.18.1.2];hypothetical protein	pti01100||pti00195	K02641	ferredoxin--NADP+ reductase [EC:1.18.1.2]	Photosynthesis	NA	NA	NA	NA	1.18.1.2	NA	NA	NA	NA	NA	NA	NA	NA	B7GCT8	27.56	23.58	0	0	0	0	0
contig_56664_257_742_+	26.8109	33.3454	27.0216	5.30695	9.378	7.72348	12.751	11.2037	27.7931	35.462	10.3184	14.9049	15.9681	13.922	10.8497	14.1641	11.988	33.1575	29.5758	33.0993	Glutathione peroxidase||_GAP_	NA	PF00255||_GAP_	NA	NA	NA	NA	NA	KOG1651	Glutathione peroxidase	Posttranslational modification, protein turnover, chaperones	CELLULAR PROCESSES AND SIGNALING	NA	NA	NA	NA	NA	NA	NA	NA	NA	NA	18.6	21.89	0	0	0	0	0
contig_56138_1_798_+	19.9516	23.2765	20.0884	23.5332	7.43883	20.757	11.208	27.8437	25.2005	23.9613	10.7515	29.1575	18.2879	27.8016	36.035	60.1108	49.9646	34.0866	21.63	27.2316	NA	NA	NA	NA	NA	NA	NA	NA	NA	NA	NA	NA	NA	NA	NA	NA	NA	NA	NA	NA	NA	NA	25.46	32.79	0	0	1	-1	0
contig_158696_38_1257_+	16.0272	16.7803	14.4726	8.66803	11.4209	6.88092	17.071	9.99107	8.58973	18.5365	10.0006	11.7994	12.7144	10.9179	7.82903	8.09139	6.61502	12.2917	13.6606	13.0803	_GAP_||Oxidoreductase family, NAD-binding Rossmann fold||_GAP_	NA	_GAP_||PF01408||_GAP_	hypothetical protein	NA	NA	NA	NA	NA	NA	NA	NA	NA	NA	NA	NA	NA	NA	NA	NA	NA	B8C8L8	17.82	13.16	0	0	0	0	0
contig_108408_1_1333_+	69.2448	85.3969	71.0841	25.1554	28.5744	23.6434	31.7066	25.4912	39.7401	44.7167	36.5138	49.4996	52.5479	48.2372	33.9449	62.9734	20.4368	33.2395	37.4522	46.3498	_GAP_||DEAD/DEAH box helicase||_GAP_||Helicase conserved C-terminal domain||_GAP_	NA	_GAP_||PF00270||_GAP_||PF00271||_GAP_	hypothetical protein	NA	NA	NA	NA	KOG0329	ATP-dependent RNA helicase	RNA processing and modification	INFORMATION STORAGE AND PROCESSING	NA	NA	NA	NA	NA	NA	NA	NA	NA	A9SV98	15.18	18.2	0	0	0	0	0
contig_108252_3241_3711_+	84.1624	95.8792	72.2427	63.8475	38.6098	55.7773	90.7335	83.3113	96.2249	98.232	63.7949	81.7584	56.1958	60.1064	59.1586	64.7268	71.1876	100.472	94.2918	98.7642	Ribosomal protein S7p/S5e	NA	PF00177	30S ribosomal protein S7;K02992 small subunit ribosomal protein S7;rpsG	cya03010	K02992	small subunit ribosomal protein S7	Ribosome	KOG3291	Ribosomal protein S7	Translation, ribosomal structure and biogenesis	INFORMATION STORAGE AND PROCESSING	NA	TIGR01029	ribosomal protein S7	NA	NA	NA	NA	NA	NA	Q2JUX6	26.97	33.02	0	0	0	0	0
contig_117812_88_771_+	21.4111	29.3264	23.2628	39.8955	34.1643	33.8365	32.2474	32.4173	22.8524	26.2603	35.1536	29.1621	60.1756	44.2529	151.583	161.91	128.257	19.3445	22.0424	26.6773	SAP domain||_GAP_	NA	PF02037||_GAP_	heterogeneous nuclear ribonucleoprotein U (scaffold attachment factor A);K12888 heterogeneous nuclear ribonucleoprotein U";"HNRNPU, HNRPU, SAF-A, U21.1, hnRNP_U	NA	NA	NA	NA	KOG2242	Scaffold/matrix specific factor hnRNP-U/SAF-A, contains SPRY domain	RNA processing and modification	INFORMATION STORAGE AND PROCESSING	NA	NA	NA	NA	NA	NA	NA	NA	NA	NA	15.43	7.79	0	0	1	-1	-1
contig_190919_1_1027_+	20.6035	22.224	22.4829	23.956	22.5366	18.1863	20.3034	18.6021	31.9108	33.6516	27.3826	26.7011	20.1816	23.8229	31.8708	20.0329	30.688	28.3042	32.485	32.5783	NA	NA	NA	NA	NA	NA	NA	NA	NA	NA	NA	NA	NA	NA	NA	NA	NA	NA	NA	NA	NA	NA	15.21	9.92	0	0	0	0	0
contig_157911_954_2033_-	37.2826	36.8607	38.1679	33.3213	51.3071	44.8204	44.296	55.5221	52.9659	50.4112	55.8863	58.8961	52.0898	56.776	72.1682	59.3838	38.8891	42.3918	50.1902	52.5111	Fructose-bisphosphate aldolase class-I	fructose-1,6-bisphosphate aldolase	PF00274	NA	NA	NA	NA	NA	KOG1557	Fructose-biphosphate aldolase	Carbohydrate transport and metabolism	METABOLISM	NA	NA	NA	NA	NA	NA	F:hydrolase activity, acting on glycosyl bonds;F:lyase activity;F:transferase activity, transferring acyl groups;P:carbohydrate metabolic process;P:catabolic process;P:cellular nitrogen compound metabolic process;P:cofactor metabolic process";P:generation of precursor metabolites and energy;P:small molecule metabolic process;"C:cellular_component	EC:4.1.2.13	Fructose-bisphosphate aldolase	NA	14.38	19.37	0	0	0	0	0
contig_202625_47_661_+	30.8629	41.737	19.4087	59.4542	26.2033	35.461	13.9242	15.9868	20.3821	17.8525	10.3663	121.766	194.109	134.484	82.8506	68.6179	29.1825	26.2084	17.7903	20.2319	_GAP_||Flavodoxin	NA	_GAP_||PF00258	K03839 flavodoxin I;flavodoxin	NA	K03839	flavodoxin I	NA	NA	NA	NA	NA	NA	_GAP_||TIGR01752	_GAP_||flavodoxin	NA	NA	NA	NA	NA	NA	B7GCM3	33.65	17.14	1	0	0	0	1
contig_102440_1_1032_+	29.7142	33.0524	26.456	23.2324	28.0807	28.6365	22.4718	17.4123	35.8894	14.4423	24.1633	20.8958	28.4922	25.7286	67.0891	50.048	37.8737	28.1313	25.8523	24.5245	NA	NA	NA	hypothetical protein	NA	NA	NA	NA	NA	NA	NA	NA	NA	NA	NA	NA	NA	NA	NA	NA	NA	B7FZI9	18.34	7.07	0	0	1	-1	-1
contig_186215_978_1982_+	10.5811	9.11136	8.6448	27.5656	30.0651	24.4309	21.7153	19.9866	7.49985	5.48129	15.0157	28.43	29.3681	31.5116	10.5951	24.5899	17.7513	8.38152	5.55561	7.3801	NA	NA	NA	saccharopine dehydrogenase	NA	NA	NA	NA	NA	NA	NA	NA	NA	NA	NA	NA	NA	NA	NA	NA	NA	B9LMW2	19.26	19.44	0	0	-1	1	1
contig_9187_1_1365_+	76.6398	78.524	77.2492	84.7471	74.361	72.4855	76.3481	79.6816	94.9386	100.294	73.4857	97.7933	89.0302	97.9132	106.981	82.6857	124.535	105.96	91.6133	102.177	_GAP_||ATPase family associated with various cellular activities (AAA)||_GAP_	NA	_GAP_||PF00004||_GAP_	K03065 26S proteasome regulatory subunit T5;hypothetical protein	ppp03050	K03065	26S proteasome regulatory subunit T5	Proteasome || Epstein-Barr virus infection	KOG0652	26S proteasome regulatory complex, ATPase RPT5	Posttranslational modification, protein turnover, chaperones	CELLULAR PROCESSES AND SIGNALING	NA	_GAP_||TIGR01242	_GAP_||26S proteasome subunit P45 family	NA	NA	NA	NA	NA	NA	A9TFB1	12.81	19.98	0	0	0	0	0
contig_132984_324_1864_-	39.0435	38.1641	43.7388	42.6595	36.3245	34.4486	40.2903	32.0424	46.3546	43.796	40.8914	49.6902	48.365	58.2375	53.1505	42.2932	55.2722	27.6415	44.3569	45.2051	Ubiquitin family||Ubiquitin carboxyl-terminal hydrolase	ubiquitin carboxyl-terminal hydrolase 14	PF00240||PF00443	NA	NA	NA	NA	NA	NA	NA	NA	NA	NA	NA	NA	NA	NA	NA	P:biological_process	NA	NA	NA	16.35	24.44	0	0	0	0	0
contig_83567_195_1375_-	326.439	352.196	327.385	245.269	206.153	240.606	108.885	63.8719	175.48	205.319	168.395	31.0039	31.7062	22.9503	96.228	55.4225	73.5804	186.042	179.351	198.258	CobW/HypB/UreG, nucleotide-binding domain||_GAP_||Cobalamin synthesis protein cobW C-terminal domain||_GAP_	predicted protein	PF02492||_GAP_||PF07683||_GAP_	NA	NA	NA	NA	NA	NA	NA	NA	NA	NA	NA	NA	NA	NA	NA	F:ion binding";"C:cellular_component	NA	NA	NA	20.59	38.7	-1	0	-1	1	-1
contig_164028_1_1049_+	46.6922	58.9474	52.8725	43.7294	45.19	42.7695	43.9693	36.6249	69.1489	62.9098	52.7968	54.9662	64.136	57.9019	28.3939	30.8899	33.7455	64.5697	65.5877	65.651	_GAP_||Aminotransferase class-V	NA	_GAP_||PF00266	K00831 phosphoserine aminotransferase [EC:2.6.1.52];phosphoserine aminotransferase (EC:2.6.1.52)	mes00750||mes00680||mes00260||mes01120||mes01100	K00831	phosphoserine aminotransferase [EC:2.6.1.52]	Glycine, serine and threonine metabolism || Methane metabolism || Vitamin B6 metabolism || Carbon metabolism || Biosynthesis of amino acids	NA	NA	NA	NA	2.6.1.52	_GAP_||TIGR01365	_GAP_||phosphoserine aminotransferase	NA	NA	NA	NA	NA	NA	Q11DJ1	18.75	27.38	0	0	-1	1	1
contig_199368_1_2012_+	62.5567	83.4936	68.1086	121.746	101.568	108.324	107.458	89.7066	92.0834	92.7686	110.368	108.561	127.6	130.316	123.199	143.876	112.429	92.2058	87.5537	96.0093	_GAP_||tRNA synthetase class II core domain (G, H, P, S and T)||_GAP_||Anticodon binding domain||_GAP_	NA	_GAP_||PF00587||_GAP_||PF03129||_GAP_	NA	NA	NA	NA	NA	KOG2298	Glycyl-tRNA synthetase and related class II tRNA synthetase	Translation, ribosomal structure and biogenesis	INFORMATION STORAGE AND PROCESSING	NA	TIGR00389||_GAP_	glycine--tRNA ligase||_GAP_	NA	NA	NA	NA	NA	NA	NA	18.95	13.23	0	0	0	0	0
contig_184956_73_1560_+	116.099	143.753	110.212	137.998	113.081	156.1	122.599	141.5	108.54	108.555	119.195	115.742	105.009	96.2657	129.645	302.367	88.6175	100.971	112.016	103.495	PF14050||_GAP_||CS domain||_GAP_	NA	PF14050||_GAP_||PF04969||_GAP_	NA	NA	NA	NA	NA	KOG2265	Nuclear distribution protein NUDC	Signal transduction mechanisms	CELLULAR PROCESSES AND SIGNALING	NA	NA	NA	NA	NA	NA	NA	NA	NA	NA	16.45	31.95	0	0	0	0	0
contig_16041_1_663_+	105.042	117.355	122.81	162.728	170.265	217.988	193.829	192.692	93.4094	90.3837	156.878	40.1175	57.2808	46.3559	64.3608	98.738	119.68	98.8406	93.7476	88.773	NA	NA	NA	NA	NA	NA	NA	NA	NA	NA	NA	NA	NA	NA	NA	NA	NA	NA	NA	NA	NA	NA	17.07	17.77	-1	0	-1	1	-1
contig_25764_1_798_+	24.5742	34.4342	23.9574	20.5478	17.6198	17.4683	17.9089	20.0506	25.3116	28.5977	21.3604	16.8026	17.6625	15.4175	9.70737	23.2335	10.9361	25.8631	26.0399	27.4296	_GAP_||Domain amino terminal to FKBP-type peptidyl-prolyl isomerase||FKBP-type peptidyl-prolyl cis-trans isomerase	NA	_GAP_||PF01346||PF00254	K03772 FKBP-type peptidyl-prolyl cis-trans isomerase FkpA [EC:5.2.1.8];FKBP-type peptidylprolyl cis-trans isomerase	NA	NA	NA	NA	NA	NA	NA	NA	NA	NA	NA	NA	NA	NA	NA	NA	NA	NA	12	11.47	0	0	0	0	0
contig_33869_218_826_-	22.6632	9.426	19.6988	37.5452	34.3415	33.2569	29.7867	28.9475	24.4362	21.8663	37.4318	43.0574	42.8356	44.3282	28.4054	18.8357	30.9459	20.9868	24.7271	21.2792	Ras family||_GAP_	ras-related protein rab-1a	PF00071||_GAP_	K07874 Ras-related protein Rab-1A;hypothetical protein	NA	K07874	Ras-related protein Rab-1A	Legionellosis	KOG0084	GTPase Rab1/YPT1, small G protein superfamily, and related GTP-binding proteins	Signal transduction mechanisms	CELLULAR PROCESSES AND SIGNALING	NA	TIGR00231||_GAP_	small GTP-binding protein domain||_GAP_	NA	NA	NA	C:endoplasmic reticulum;C:Golgi apparatus;F:ion binding";P:vesicle-mediated transport;"F:GTPase activity	EC:3.6.1.15	Nucleoside-triphosphate phosphatase	A7S806	15.9	24.48	0	0	-1	1	1
contig_55799_121_678_+	118.332	102.816	111.892	108.957	111.753	110.228	119.309	124.655	102.086	109.46	120.357	111.513	102.167	99.191	103.717	124.302	99.9004	77.0862	105.916	103.976	_GAP_||Ribosomal protein S19e	NA	_GAP_||PF01090	hypothetical protein	ppp03010	K02966	small subunit ribosomal protein S19e	Ribosome	KOG3411	40S ribosomal protein S19	Translation, ribosomal structure and biogenesis	INFORMATION STORAGE AND PROCESSING	NA	NA	NA	NA	NA	NA	NA	NA	NA	A9RQ90	16.28	16.91	0	0	0	0	0
contig_159182_50_1248_+	37.8205	40.0937	36.2313	17.7576	18.3508	18.5544	23.7632	30.495	37.3001	35.0077	18.2705	18.9675	15.1759	15.3736	13.9524	13.4924	20.152	43.7331	37.3503	34.4737	_GAP_||Metallopeptidase family M24||_GAP_	NA	_GAP_||PF00557||_GAP_	hypothetical protein	NA	NA	NA	NA	KOG2776	Metallopeptidase	General function prediction only	POORLY CHARACTERIZED	NA	TIGR00495	DNA-binding protein, 42 kDa	NA	NA	NA	NA	NA	NA	A9TMB0	20.74	28.77	0	0	0	0	0
contig_156111_322_1220_-	15.5424	12.5406	17.8751	24.1597	23.9104	29.8744	13.0847	15.5584	15.961	12.5306	16.663	20.4849	21.1834	22.0166	30.3935	7.27435	13.4329	16.7397	14.5698	13.781	_GAP_||Mitochondrial carrier protein	mitochondrial carrier protein	_GAP_||PF00153	NA	NA	NA	NA	NA	NA	NA	NA	NA	NA	NA	NA	MC	NA	2	P:transport";"C:cellular_component	NA	NA	NA	9.76	10.67	0	0	0	0	0
contig_200127_249_1233_-	32.4253	28.5501	33.4926	28.3122	23.441	26.5877	34.6134	33.0261	32.2116	40.7174	27.9009	39.3106	30.0467	35.6167	24.1324	18.9027	21.3314	35.3355	36.5633	35.6807	_GAP_||2-oxoacid dehydrogenases acyltransferase (catalytic domain)	dihydrolipoyllysine-residue acetyltransferase component 2 of pyruvate dehydrogenase complex, mitochondrial	_GAP_||PF00198	NA	NA	NA	NA	NA	KOG0557	Dihydrolipoamide acetyltransferase	Energy production and conversion	METABOLISM	NA	NA	NA	NA	NA	NA	F:transferase activity, transferring acyl groups";P:biological_process;"C:cytoplasm	NA	NA	NA	10.12	19.12	0	0	0	0	1
contig_58441_64_1944_+	49.4914	53.1973	51.0495	7.35694	14.2411	11.0155	28.6951	27.3446	49.6593	67.3191	41.4926	52.9069	49.5238	51.2157	53.2478	41.4128	71.8676	67.116	54.422	61.4197	_GAP_||Proteasome/cyclosome repeat||_GAP_	NA	_GAP_||PF01851||_GAP_	K03028 26S proteasome regulatory subunit N1;hypothetical protein	ppp03050	K03028	26S proteasome regulatory subunit N1	Proteasome || Epstein-Barr virus infection	KOG2005	26S proteasome regulatory complex, subunit RPN1/PSMD2	Posttranslational modification, protein turnover, chaperones	CELLULAR PROCESSES AND SIGNALING	NA	NA	NA	NA	NA	NA	NA	NA	NA	A9RDZ2	11.99	11.93	1	0	1	-1	0
contig_188456_2058_3199_+	31.543	34.8811	28.8359	58.0546	48.572	62.1424	53.1079	65.9942	17.9118	21.4191	74.2083	118.88	98.9193	112.568	78.676	77.309	59.3831	24.3764	16.8939	22.1144	_GAP_||ABC transporter||_GAP_	NA	_GAP_||PF00005||_GAP_	K03235 elongation factor 3;hypothetical protein	NA	K03235	elongation factor 3	NA	NA	NA	NA	NA	NA	NA	NA	NA	NA	NA	NA	NA	NA	A4RZ93	19.09	17.19	1	0	0	0	1
contig_181880_1_534_+	28.8329	30.704	29.113	25.9036	29.3763	28.4117	22.8378	19.0853	32.6946	30.7415	25.9532	58.9203	64.8928	61.9597	93.4766	65.5359	48.604	24.4164	32.5046	30.5083	ATP synthase B/B' CF(0)	NA	PF00430	K02109 F-type H+-transporting ATPase subunit b [EC:3.6.3.14];F0F1 ATP synthase subunit B	npu01100||npu00190||npu00195	K02109	F-type H+-transporting ATPase subunit b	Oxidative phosphorylation || Photosynthesis	NA	NA	NA	NA	3.6.3.14	NA	NA	F-ATPase	NA	3	NA	NA	NA	B2J056	15.48	38.64	1	0	1	-1	0
contig_160490_1_602_+	21.2179	23.7224	22.4596	16.3165	16.4761	17.0233	20.7494	20.3624	21.0548	18.0152	17.1681	15.7174	15.736	13.7106	20.4589	16.9156	15.9567	18.1389	21.0885	17.7463	_GAP_||Ribosomal protein L5||ribosomal L5P family C-terminus	NA	_GAP_||PF00281||PF00673	NA	NA	NA	NA	NA	KOG0397	60S ribosomal protein L11	Translation, ribosomal structure and biogenesis	INFORMATION STORAGE AND PROCESSING	NA	NA	NA	NA	NA	NA	NA	NA	NA	NA	10.37	9.68	0	0	0	0	0
contig_190117_1_1573_+	47.9548	54.5239	77.0652	34.6448	38.5332	20.7919	31.2311	46.628	77.9089	76.4869	42.8562	161.177	167.499	167.187	227.095	212.964	139.335	70.4698	76.1475	77.182	_GAP_||PF13517||FG-GAP repeat||PF13517||_GAP_	NA	_GAP_||PF13517||PF01839||PF13517||_GAP_	FG-GAP repeat domain-containing protein	NA	NA	NA	NA	NA	NA	NA	NA	NA	NA	NA	NA	NA	NA	NA	NA	NA	C5BN17	30.06	37.91	1	0	1	-1	0
contig_137846_3986_4363_-	98.5434	105.019	87.0832	67.8921	64.205	67.4815	75.8428	74.7591	85.1136	79.4617	71.2976	86.8237	74.4426	78.8943	56.6811	68.3906	59.6136	69.7387	79.2229	84.3131	Ribosomal L30 N-terminal domain||Ribosomal protein L30p/L7e	60S ribosomal protein L7-2	PF08079||PF00327	K02937 large subunit ribosomal protein L7e";Ribosomal protein L7, component of cytosolic 80S ribosome and 60S large subunit;"RPL7	olu03010	K02937	large subunit ribosomal protein L7e	Ribosome	KOG3184	60S ribosomal protein L7	Translation, ribosomal structure and biogenesis	INFORMATION STORAGE AND PROCESSING	NA	NA	NA	NA	NA	NA	C:cytosol;C:ribosome;F:structural constituent of ribosome;P:ribosome biogenesis";P:translation;"F:RNA binding	NA	NA	A4RU41	16.02	16.23	0	0	0	0	0
contig_7317_36_324_+	91.1235	41.3025	87.0415	19.8858	39.0869	31.0706	71.2934	53.3101	74.616	88.1075	58.6293	67.1321	47.8805	56.3908	36.0924	55.262	83.407	79.7294	77.6931	83.6431	NA	NA	NA	NA	NA	NA	NA	NA	NA	NA	NA	NA	NA	NA	NA	NA	NA	NA	NA	NA	NA	NA	13.73	3.57	0	0	0	0	0
contig_181880_538_811_+	41.3611	49.5464	50.6234	39.3525	42.5116	40.0419	38.1915	33.9639	48.1463	62.7923	54.4712	68.8006	61.3401	59.3853	65.4234	67.712	39.5339	61.0447	49.8912	60.0255	NA	NA	NA	NA	NA	NA	NA	NA	NA	NA	NA	NA	NA	NA	NA	NA	NA	NA	NA	NA	NA	NA	17.09	17.98	0	0	0	0	0
contig_190586_622_1418_+	177.944	191.035	147.703	368.814	340.656	322.647	203.28	280.746	64.546	62.4954	287.304	645.53	598.536	671.335	614.225	890.133	344.259	49.3688	63.0055	63.1722	_GAP_||Chlorophyll A-B binding protein||_GAP_	NA	_GAP_||PF00504||_GAP_	hypothetical protein	NA	NA	NA	NA	NA	NA	NA	NA	NA	NA	NA	NA	NA	NA	NA	NA	NA	B8CFP9	36.86	31.88	0	0	0	0	0
contig_58588_1_731_+	37.1961	43.3116	40.6662	43.023	36.2281	35.2962	54.2422	38.6597	32.4962	32.595	52.1862	37.3605	51.2096	36.034	25.6204	48.0265	49.1873	39.3144	30.8388	33.8012	_GAP_||Glutathione S-transferase, N-terminal domain||_GAP_	NA	_GAP_||PF02798||_GAP_	NA	NA	NA	NA	NA	NA	NA	NA	NA	NA	NA	NA	NA	NA	NA	NA	NA	NA	NA	8.45	13.06	0	0	0	0	0
contig_167818_1_437_+	19.2162	13.6827	11.2695	24.3809	25.0723	14.791	21.0803	4.04038	10.2857	4.78746	19.2514	15.4352	20.138	20.1067	14.3385	50.7485	53.6792	4.04489	7.64509	7.42472	NA	NA	NA	NA	NA	NA	NA	NA	NA	NA	NA	NA	NA	NA	NA	NA	NA	NA	NA	NA	NA	NA	16.11	11.68	0	0	0	0	0
contig_134012_136_1745_+	289.856	140.472	285.713	278.364	261.679	254.932	266.952	284.874	323.444	364.074	249.165	313.539	294.332	312.598	178.632	118.544	322.764	346.146	327.883	354.09	_GAP_||TCP-1/cpn60 chaperonin family	NA	_GAP_||PF00118	NA	NA	NA	NA	NA	KOG0357	Chaperonin complex component, TCP-1 epsilon subunit (CCT5)	Posttranslational modification, protein turnover, chaperones	CELLULAR PROCESSES AND SIGNALING	NA	TIGR02343	T-complex protein 1, epsilon subunit	NA	NA	NA	NA	NA	NA	NA	15.36	9.86	0	0	0	0	0
contig_16264_1_630_+	18.7657	16.0036	25.3246	15.7931	14.6511	15.8227	30.3909	35.5735	30.4681	29.9911	18.8308	24.6922	21.1219	25.3013	32.2907	28.7421	38.1588	36.5749	29.6023	30.4399	_GAP_||NAC domain||_GAP_||UBA/TS-N domain	NA	_GAP_||PF01849||_GAP_||PF00627	K03626 nascent polypeptide-associated complex subunit alpha;hypothetical protein	NA	K03626	nascent polypeptide-associated complex subunit alpha	NA	KOG2239	Transcription factor containing NAC and TS-N domains	Transcription	INFORMATION STORAGE AND PROCESSING	NA	NA	NA	NA	NA	NA	NA	NA	NA	A9SV00	17.77	26.61	0	0	1	-1	0
contig_1215_168_914_-	54.5825	67.7394	56.3935	45.8877	55.8285	54.3852	54.9827	48.1897	58.0834	56.5015	50.4762	48.1365	56.8645	43.3959	13.2688	31.3449	36.4673	60.9848	59.8872	53.8852	PF13561	enoyl-acyl carrier reductase ENR	PF13561	enoyl-reductase [NADH] (EC:1.3.1.9);K00208 enoyl-[acyl-carrier protein] reductase I [EC:1.3.1.9];EAR1	tps01100||tps00061	K00208	enoyl-[acyl-carrier protein] reductase I [EC:1.3.1.9 1.3.1.10]	Fatty acid biosynthesis || Biotin metabolism || Fatty acid metabolism	KOG0725	Reductases with broad range of substrate specificities	General function prediction only	POORLY CHARACTERIZED	1.3.1.9	NA	NA	NA	NA	NA	F:oxidoreductase activity;F:transferase activity, transferring acyl groups;P:biosynthetic process;P:small molecule metabolic process";"P:lipid metabolic process	EC:1.3.1.9";"EC:2.3.1.85	Enoyl-[acyl-carrier-protein] reductase (NADH)";"Fatty-acid synthase	B8BXA1	13.61	18.82	0	0	-1	1	1
contig_1395_26_859_+	20.3514	28.9885	28.967	48.3544	30.9488	33.5697	35.2249	37.3459	25.9807	38.9292	34.8796	41.4398	36.9842	33.1026	36.4374	86.4539	30.6744	40.44	32.15	32.0508	SPFH domain / Band 7 family||_GAP_	NA	PF01145||_GAP_	NA	NA	NA	NA	NA	KOG3083	Prohibitin	Posttranslational modification, protein turnover, chaperones	CELLULAR PROCESSES AND SIGNALING	NA	NA	NA	NA	NA	NA	NA	NA	NA	NA	12.31	7.48	0	0	0	0	0
contig_109071_255_1366_-	25.885	35.941	26.0066	17.8787	19.5908	19.9023	19.123	15.035	16.0695	16.6894	21.8222	27.7122	30.1663	24.2848	26.8676	42.8699	24.8357	24.4625	15.5711	16.9493	_GAP_||Pyridoxal-phosphate dependent enzyme	cysteine synthase	_GAP_||PF00291	hypothetical protein;K01738 cysteine synthase A [EC:2.5.1.47];CysK	pti01100||pti00920||pti00270	K01738	cysteine synthase A [EC:2.5.1.47]	Cysteine and methionine metabolism || Sulfur metabolism || Carbon metabolism || Biosynthesis of amino acids	NA	NA	NA	NA	2.5.1.47	_GAP_||TIGR01139	_GAP_||cysteine synthase A	NA	NA	NA	F:ion binding";F:lyase activity;F:nucleotidyltransferase activity;P:biosynthetic process;P:cellular amino acid metabolic process;P:DNA metabolic process;P:sulfur compound metabolic process;"C:cytoplasm	EC:2.7.7.49";"EC:2.5.1.47	RNA-directed DNA polymerase";"Cysteine synthase	B7S487	11.8	8.05	0	0	0	0	0
contig_200318_7237_7923_-	53.896	32.6209	43.2255	90.5464	104.162	87.1375	78.5131	90.5059	52.6994	54.4919	85.1792	47.1951	61.5546	54.8505	91.8012	65.3702	87.5104	43.2553	52.9271	53.4701	NA	---NA---	NA	NA	NA	NA	NA	NA	NA	NA	NA	NA	NA	NA	NA	NA	NA	NA	NA	NA	NA	NA	21	27.86	-1	0	0	0	0
contig_143420_541_711_+	102.897	128.107	103.691	88.7776	82.4571	95.1067	101.79	115.127	101.37	99.0351	107.068	111.909	94.2127	95.2736	57.2467	166.077	120.166	136.286	102.692	96.3031	Ribosomal protein S28e	NA	PF01200	K02979 small subunit ribosomal protein S28e;hypothetical protein	kla03010	K02979	small subunit ribosomal protein S28e	Ribosome	KOG3502	40S ribosomal protein S28	Translation, ribosomal structure and biogenesis	INFORMATION STORAGE AND PROCESSING	NA	NA	NA	NA	NA	NA	NA	NA	NA	P33285	12.86	10.7	0	0	0	0	0
contig_171080_69_875_+	89.8928	95.4453	91.999	141.735	173.311	174.02	118.509	143.205	46.3709	46.7048	116.076	34.6531	31.9041	29.9298	36.7922	78.274	55.2658	33.7732	49.0766	43.3041	_GAP_||Chlorophyll A-B binding protein||_GAP_	NA	_GAP_||PF00504||_GAP_	hypothetical protein	NA	NA	NA	NA	NA	NA	NA	NA	NA	NA	NA	NA	NA	NA	NA	NA	NA	B8CFP9	20.09	20.71	-1	0	-1	1	0
contig_133342_321_950_-	78.4236	90.1949	78.0575	77.08	81.0373	83.2334	94.1502	82.3786	109.122	114.814	116.217	87.9353	81.292	91.0091	30.7513	113.299	79.9471	80.0022	110.292	111.95	_GAP_||PsbP	photosystem II oxygen evolving complex protein PsbP	_GAP_||PF01789	K02717 photosystem II oxygen-evolving enhancer protein 2;hypothetical protein	pti01100||pti00195	K02717	photosystem II oxygen-evolving enhancer protein 2	Photosynthesis	NA	NA	NA	NA	NA	NA	NA	NA	NA	NA	C:cellular_component	NA	NA	B7G6V4	11.33	16.87	0	0	0	0	0
contig_10802_32_2070_+	14.5254	17.9384	14.377	8.48173	12.6573	10.8033	11.7778	15.4887	14.9194	16.6661	11.5661	15.132	8.55586	11.6657	15.3779	12.2684	13.9928	10.587	15.9147	15.4105	_GAP_||PF13589||Hsp90 protein	NA	_GAP_||PF13589||PF00183	heat shock protein Hsp90;HSP90	NA	NA	NA	NA	KOG0019	Molecular chaperone (HSP90 family)	Posttranslational modification, protein turnover, chaperones	CELLULAR PROCESSES AND SIGNALING	NA	NA	NA	NA	NA	NA	NA	NA	NA	B7GEF7	14.98	11.82	0	0	0	0	0
contig_76189_89_496_+	27.0203	37.4632	26.831	37.3341	38.0751	35.6289	39.857	46.139	44.3055	41.9647	44.123	48.2583	47.1143	45.2167	33.3505	148.948	90.3553	32.7754	43.6849	42.0087	NA	NA	NA	NA	NA	NA	NA	NA	NA	NA	NA	NA	NA	NA	NA	NA	NA	NA	NA	NA	NA	NA	10.56	8.4	0	0	0	0	0
contig_164172_42_1414_+	347.749	342.76	274.599	200.328	64.2691	115.59	131.341	248.039	49.4766	43.7971	109.517	364.492	148.027	277.697	187.225	192.963	220.317	63.5383	48.216	44.4854	NA	NA	NA	NA	NA	NA	NA	NA	NA	NA	NA	NA	NA	NA	NA	NA	NA	NA	NA	NA	NA	NA	10.13	37.51	0	0	0	0	0
contig_32560_1_2430_+	90.8272	89.995	81.6839	92.4788	99.1604	99.3548	101.061	101.912	115.426	115.598	91.8045	74.9895	90.6513	100.166	102.373	59.0647	91.5073	99.0458	116.165	113.198	Inorganic H+ pyrophosphatase||_GAP_	NA	PF03030||_GAP_	K01507 inorganic pyrophosphatase [EC:3.6.1.1];hypothetical protein	pti00190	K01507	inorganic pyrophosphatase [EC:3.6.1.1]	Oxidative phosphorylation	NA	NA	NA	NA	3.6.1.1	TIGR01104||_GAP_	V-type H(+)-translocating pyrophosphatase||_GAP_	H+-PPase	NA	3	NA	NA	NA	B7G9Z6	12.61	19.56	0	0	0	0	0
contig_55545_1_391_+	100.224	75.5377	129.701	63.3579	108.263	98.9533	106.772	148.351	141.033	147.49	157.397	38.4566	94.844	109.246	67.7708	40.2154	67.2728	101.177	149.047	137.246	Ribosomal protein L31e	NA	PF01198	NA	NA	NA	NA	NA	KOG0893	60S ribosomal protein L31	Translation, ribosomal structure and biogenesis	INFORMATION STORAGE AND PROCESSING	NA	NA	NA	NA	NA	NA	NA	NA	NA	NA	18.38	22.19	0	0	0	0	0
contig_164963_372_1509_+	23.1944	25.6544	24.7896	26.7731	20.6074	20.9112	20.1455	16.1299	20.7593	17.3923	12.8441	27.9561	25.6799	28.4078	20.2582	5.28936	16.8535	16.4642	17.5103	20.4476	_GAP_||PF13513	NA	_GAP_||PF13513	NA	NA	NA	NA	NA	KOG1824	TATA-binding protein-interacting protein	General function prediction only	POORLY CHARACTERIZED	NA	NA	NA	NA	NA	NA	NA	NA	NA	NA	10.37	10.73	0	0	0	0	0
contig_162189_419_1857_-	14.9005	17.9068	16.0923	12.2769	17.4799	18.529	26.6858	23.833	14.6375	17.5714	20.5412	25.8987	23.2175	25.5704	20.6281	55.6547	23.5967	18.1503	15.217	16.7137	_GAP_||TIP49 C-terminus||_GAP_	ruvb-like 2	_GAP_||PF06068||_GAP_	NA	NA	NA	NA	NA	KOG2680	DNA helicase TIP49, TBP-interacting protein	Transcription	INFORMATION STORAGE AND PROCESSING	NA	NA	NA	NA	NA	NA	C:cytosol;C:microtubule organizing center;C:nucleoplasm;C:protein complex;F:ATPase activity;F:DNA binding;F:helicase activity;F:ion binding;P:anatomical structure development;P:biosynthetic process;P:cellular protein modification process;P:chromosome organization";P:cytoskeleton organization;P:DNA metabolic process;P:growth;P:protein complex assembly;P:response to stress;P:ribonucleoprotein compl…	EC:3.6.1.15";"EC:3.6.1.3	Nucleoside-triphosphate phosphatase";"Adenosinetriphosphatase	NA	12.81	17.8	0	0	0	0	0
contig_143402_116_697_-	25.827	29.2271	25.1876	32.0044	45.8805	38.5594	38.8909	39.7673	44.4955	39.2888	38.7395	39.7644	31.2855	38.3698	9.32982	16.2399	8.89374	35.4059	39.4718	43.8358	Ribosomal protein S7e	predicted protein	PF01251	K02993 small subunit ribosomal protein S7e";ribosomal protein S7, component of cytosolic 80S ribosome and 40S small subunit;"RPS7	cre03010	K02993	small subunit ribosomal protein S7e	Ribosome	KOG3320	40S ribosomal protein S7	Translation, ribosomal structure and biogenesis	INFORMATION STORAGE AND PROCESSING	NA	NA	NA	NA	NA	NA	C:cytosol;C:ribosome;P:ribosome biogenesis";P:translation;"F:structural constituent of ribosome	NA	NA	A8JGI9	16.82	22.04	0	0	-1	1	1
contig_158670_202_1202_+	77.1489	83.9013	76.0325	91.4308	53.9609	73.5511	87.3448	90.6694	106.968	95.6446	53.58	82.7217	55.056	75.1022	83.6876	119.875	114.225	136.31	103.065	98.3009	_GAP_||SPFH domain / Band 7 family||_GAP_	NA	_GAP_||PF01145||_GAP_	prohibitin;phb1	NA	NA	NA	NA	KOG3090	Prohibitin-like protein	Posttranslational modification, protein turnover, chaperones	CELLULAR PROCESSES AND SIGNALING	NA	NA	NA	NA	NA	NA	NA	NA	NA	NA	10.66	21.42	0	0	0	0	0
contig_185890_105_893_-	34.2548	46.8038	48.1477	17.629	16.8165	20.8122	18.1607	25.6671	52.1242	50.7664	18.8428	34.2212	25.2218	27.1623	12.0736	26.6739	31.3888	46.4108	50.1956	51.9974	NA	predicted protein	NA	hypothetical protein	NA	NA	NA	NA	NA	NA	NA	NA	NA	NA	NA	NA	NA	NA	F:RNA binding";"F:nucleic acid binding	NA	NA	B7FQF2	8.51	11.08	0	0	0	0	0
contig_182516_1_257_+	19.7241	26.9952	23.8247	27.1379	20.8702	18.9265	20.964	12.1496	54.3793	61.8185	23.4503	35.5288	43.5384	38.5649	5.07073	1.47106	26.3657	68.9115	54.7446	60.5113	Chlorophyll A-B binding protein	NA	PF00504	protein fucoxanthin chlorophyll a/c protein;Lhcx4	NA	NA	NA	NA	NA	NA	NA	NA	NA	NA	NA	NA	NA	NA	NA	NA	NA	B7G6N3	13.1	54.93	0	0	0	0	1
contig_90294_112_669_+	16.0541	17.7243	16.5172	29.8925	22.6121	30.3737	26.8451	24.9527	24.9906	17.0867	23.286	31.0689	24.5914	29.1787	24.8219	35.7282	28.2947	20.6476	19.9184	22.02	ADP-ribosylation factor family	NA	PF00025	NA	NA	NA	NA	NA	KOG0077	Vesicle coat complex COPII, GTPase subunit SAR1	Intracellular trafficking, secretion, and vesicular transport	CELLULAR PROCESSES AND SIGNALING	NA	TIGR00231||_GAP_	small GTP-binding protein domain||_GAP_	NA	NA	NA	NA	NA	NA	NA	8.53	13.81	0	0	0	0	0
contig_185261_987_1337_-	20.5673	18.5293	18.366	53.8504	60.0543	55.4029	36.4885	38.7451	21.7844	24.6784	62.9752	51.9804	41.8374	61.941	51.1682	12.5249	39.9081	17.184	21.1289	24.9659	Mitochondrial carrier protein	predicted protein	PF00153	hypothetical protein	NA	NA	NA	NA	NA	NA	NA	NA	NA	NA	NA	NA	NA	NA	F:transmembrane transporter activity";"C:mitochondrion	NA	NA	NA	16.53	3.89	0	0	0	0	0
contig_162597_1_704_+	87.3936	102.922	83.4669	91.919	82.251	77.095	93.2871	105.977	118.305	114.234	96.1038	92.1344	73.7296	80.2684	102.924	50.7246	61.2538	102.863	115.624	115.337	_GAP_||Ribosomal protein L18e/L15	NA	_GAP_||PF00828	hypothetical protein	NA	NA	NA	NA	NA	NA	NA	NA	NA	_GAP_||TIGR01071	_GAP_||ribosomal protein L15	NA	NA	NA	NA	NA	NA	B8BRC8	13.98	18.49	0	0	0	0	0
contig_188026_210_1403_-	34.5557	24.3781	31.5151	53.2438	87.9952	82.3176	120.08	121.974	41.1556	38.3987	38.2069	27.3934	26.0586	29.6905	20.5636	23.5915	34.0207	35.0319	39.096	39.949	NA	unnamed protein product	NA	NA	NA	NA	NA	NA	NA	NA	NA	NA	NA	NA	NA	NA	NA	NA	C:integral component of membrane";"C:membrane	NA	NA	NA	15.33	37.5	-1	0	-1	1	0
contig_172062_155_2042_-	118.511	113.172	119.039	158.37	139.588	125.565	136.369	124.407	114.415	110.4	118.225	113.835	128.252	119.184	238.832	105.598	166.684	126.788	112.551	110.733	_GAP_||Ubiquitin family||_GAP_||PF14772||_GAP_||PF14775||_GAP_	flagellar associated protein	_GAP_||PF00240||_GAP_||PF14772||_GAP_||PF14775||_GAP_	flagellar associated protein;FAP250	NA	NA	NA	NA	KOG0001	Ubiquitin and ubiquitin-like proteins	Posttranslational modification, protein turnover, chaperones	CELLULAR PROCESSES AND SIGNALING	NA	NA	NA	NA	NA	NA	C:cell;C:cilium";"F:RNA binding	NA	NA	A8JB22	16.25	24.35	0	0	0	0	0
contig_191444_37_489_+	62.896	36.5795	67.05	54.2892	60.4378	56.1558	87.4786	81.4382	90.1094	102.811	90.3954	65.3502	72.6755	76.6482	60.4239	37.7748	92.0415	97.975	97.4042	93.8858	_GAP_||Ribosomal L18p/L5e family	NA	_GAP_||PF00861	50S ribosomal protein L18;K02881 large subunit ribosomal protein L18;rplR	taf03010	K02881	large subunit ribosomal protein L18	Ribosome	NA	NA	NA	NA	NA	_GAP_||TIGR00060	_GAP_||ribosomal protein L18	NA	NA	NA	NA	NA	NA	B7IHW2	6.87	8.39	0	0	0	0	0
contig_158374_2091_2351_+	7.46159	10.3086	8.86558	25.9933	16.4513	23.1742	11.3854	13.4002	14.0954	9.72527	16.0438	18.3952	27.776	19.0174	8.20958	12.1465	14.5134	11.9105	15.4155	8.28633	NA	NA	NA	NA	NA	NA	NA	NA	NA	NA	NA	NA	NA	NA	NA	NA	NA	NA	NA	NA	NA	NA	12.19	10.32	0	0	-1	1	1
contig_199348_204_2074_-	17.395	17.8134	15.4168	22.0396	18.01	22.923	22.2797	24.9786	10.6506	14.9744	17.3357	26.6407	26.3373	25.2191	16.8008	39.6016	14.5596	13.3534	11.4061	13.966	ATP synthase alpha/beta family, beta-barrel domain||_GAP_||ATP synthase alpha/beta family, nucleotide-binding domain||ATP synthase alpha/beta chain, C terminal domain	v-type proton ATPase catalytic subunit a	PF02874||_GAP_||PF00006||PF00306	K02145 V-type H+-transporting ATPase subunit A [EC:3.6.3.14];hypothetical protein	nve04145||nve00190||nve01100	K02145	V-type H+-transporting ATPase subunit A [EC:3.6.3.14]	Oxidative phosphorylation || Phagosome || Synaptic vesicle cycle || Collecting duct acid secretion || Vibrio cholerae infection || Epithelial cell signaling in Helicobacter pylori infection || Rheumatoid arthritis	KOG1352	Vacuolar H+-ATPase V1 sector, subunit A	Energy production and conversion	METABOLISM	3.6.3.14	TIGR01042	V-type ATPase, A subunit	F-ATPase	NA	2	C:plasma membrane;C:protein complex;F:ATPase activity;F:ion binding;F:transmembrane transporter activity;P:anatomical structure development";P:anatomical structure formation involved in morphogenesis;P:cellular nitrogen compound metabolic process;P:growth;P:homeostatic process;P:small molecule metabolic process;"C:vacuole	EC:3.6.1.15";"EC:3.6.1.3	Nucleoside-triphosphate phosphatase";"Adenosinetriphosphatase	A7SRN1	9.85	17.76	0	0	0	0	0
contig_134345_342_787_-	3.13839	7.48921	4.43703	15.3581	19.2396	17.4166	12.5924	10.9522	5.87314	6.18224	34.9891	28.051	42.3765	38.1305	10.9371	24.3259	39.176	2.77518	7.96852	3.97685	Ubiquitin family||Thioredoxin	thioredoxin-like	PF00240||PF00085	NA	NA	NA	NA	NA	KOG0908	Thioredoxin-like protein	Posttranslational modification, protein turnover, chaperones	CELLULAR PROCESSES AND SIGNALING	NA	NA	NA	NA	NA	NA	F:oxidoreductase activity;P:homeostatic process";P:response to stress;"C:cytoplasm	EC:1.8.1.8";"EC:1.8.1.9	Protein-disulfide reductase";"Thioredoxin-disulfide reductase	NA	14.17	29.86	0	0	0	0	0
contig_82293_1055_1615_+	14.6939	15.0373	16.0523	19.8592	15.4083	18.6592	24.4287	23.0901	12.144	13.4233	16.9541	18.7243	23.9	22.9831	15.0416	16.0002	39.9741	14.7054	12.1213	13.2449	NA	NA	NA	NA	NA	NA	NA	NA	NA	NA	NA	NA	NA	NA	NA	NA	NA	NA	NA	NA	NA	NA	8.09	15.09	0	0	0	0	0
contig_116813_1_991_-	30.0974	8.96345	29.7009	34.9892	37.7841	35.1733	33.1024	27.5433	34.0246	35.5147	42.4515	5.53624	38.2916	30.4314	14.5929	6.35029	15.1755	27.9345	33.8294	35.1932	_GAP_||Homoserine dehydrogenase, NAD binding domain||Homoserine dehydrogenase	homoserine dehydrogenase	_GAP_||PF03447||PF00742	K12524 bifunctional aspartokinase / homoserine dehydrogenase 1 [EC:2.7.2.4 1.1.1.3];hypothetical protein	olu00260||olu01110||olu00270||olu00300||olu01100	K12524	bifunctional aspartokinase / homoserine dehydrogenase 1 [EC:2.7.2.4 1.1.1.3]	Glycine, serine and threonine metabolism || Cysteine and methionine metabolism || Lysine biosynthesis || Biosynthesis of amino acids	KOG0455	Homoserine dehydrogenase	Amino acid transport and metabolism	METABOLISM	2.7.2.4||1.1.1.3	NA	NA	NA	NA	NA	F:oxidoreductase activity";P:biosynthetic process;"P:cellular amino acid metabolic process	NA	NA	A4S2Z7	11.16	17.65	0	0	-1	1	0
contig_39560_39_665_-	98.2428	149.47	121.293	160.488	146.004	189.894	166.177	176.863	148.158	134.848	116.836	27.8102	24.2362	24.6874	13.4523	60.7346	70.8209	132.257	147.392	133.792	_GAP_||Cytochrome B6-F complex Fe-S subunit ||Rieske [2Fe-2S] domain	cytochrome b6/f complex iron-sulfur subunit, chloroplast precursor	_GAP_||PF08802||PF00355	K02636 cytochrome b6-f complex iron-sulfur subunit [EC:1.10.99.1];cytochrome b6-f complex iron-sulfur subunit	cyn01100||cyn00195	K02636	cytochrome b6-f complex iron-sulfur subunit [EC:1.10.9.1]	Photosynthesis	NA	NA	NA	NA	1.10.99.1	NA	NA	NA	NA	NA	C:plastid;C:thylakoid;F:oxidoreductase activity";P:photosynthesis;"P:generation of precursor metabolites and energy	EC:1.10.9.1";"EC:1.10.9	Plastoquinol--plastocyanin reductase";"Acting on diphenols and related substances as donors	B8HNR1	11.15	14.57	-1	0	-1	1	0
contig_158850_93_1660_+	5.39932	6.08913	6.06742	14.7101	11.7689	12.8074	12.8965	10.133	5.01583	3.24723	12.822	14.145	12.2972	14.4997	6.10288	11.9508	13.2219	7.58333	3.78956	4.45151	_GAP_||Phospholipid methyltransferase ||_GAP_	NA	_GAP_||PF04191||_GAP_	glutathione-S-transferase;GSTS1	NA	NA	NA	NA	KOG1695	Glutathione S-transferase	Posttranslational modification, protein turnover, chaperones	CELLULAR PROCESSES AND SIGNALING	NA	NA	NA	NA	NA	NA	NA	NA	NA	A8JBA7	10.47	4.9	0	0	0	0	0
contig_16227_362_637_-	21.5856	20.6724	29.7388	43.1793	41.2566	52.0709	42.9373	55.653	45.2337	40.1767	37.1606	33.6695	38.2601	38.5258	0.920874	47.2861	36.8689	50.8423	45.3334	39.5393	NA	---NA---	NA	NA	NA	NA	NA	NA	NA	NA	NA	NA	NA	NA	NA	NA	NA	NA	NA	NA	NA	NA	14.46	5.83	0	0	0	0	0
contig_82304_1995_2960_-	12.2488	11.9084	10.4654	18.5022	15.383	21.3637	12.9191	12.857	19.5978	16.4192	18.4284	19.9502	16.5026	20.5374	9.5431	29.0696	11.5781	14.3864	17.8036	18.0188	Alanine dehydrogenase/PNT, C-terminal domain||_GAP_||PF12769	NAD(P) transhydrogenase, mitochondrial	PF01262||_GAP_||PF12769	K00323 NAD(P) transhydrogenase [EC:1.6.1.2];hypothetical protein	tps01100||tps00760	K00323	NAD(P) transhydrogenase [EC:1.6.1.2]	Nicotinate and nicotinamide metabolism	NA	NA	NA	NA	1.6.1.2	NA	NA	NA	NA	NA	F:oxidoreductase activity;P:cellular nitrogen compound metabolic process;P:cofactor metabolic process";P:small molecule metabolic process;P:transport;"C:mitochondrion	EC:1.6.1.2	NAD(P)(+) transhydrogenase (Re/Si-specific)	B8C9R3	11.15	8.5	0	0	0	0	0
contig_162397_233_817_-	32.6122	51.2807	42.2528	33.3344	15.8395	26.0496	30.9227	31.1461	41.3126	36.6185	33.6458	23.0725	29.7335	21.2463	25.5323	27.571	26.0599	41.2216	38.8018	38.664	_GAP_||Nucleoside diphosphate kinase	nucleoside diphosphate kinase	_GAP_||PF00334	K00940 nucleoside-diphosphate kinase [EC:2.7.4.6];nucleoside diphosphate kinase (EC:2.7.4.6);NDK2	tps01100||tps00230||tps01110||tps00240	K00940	nucleoside-diphosphate kinase [EC:2.7.4.6]	Purine metabolism || Pyrimidine metabolism	KOG0888	Nucleoside diphosphate kinase	Nucleotide transport and metabolism	METABOLISM	2.7.4.6	NA	NA	NA	NA	NA	F:ion binding;F:kinase activity;P:biosynthetic process;P:cellular nitrogen compound metabolic process;P:small molecule metabolic process";"C:intracellular	EC:2.7.4.6	Nucleoside-diphosphate kinase	B8C642	16.09	15.57	0	0	0	0	0
contig_16557_193_831_-	49.6382	47.955	49.2296	69.5069	52.3119	71.5116	83.3937	88.6602	38.6689	42.2451	79.6765	89.1597	88.2271	99.021	103.422	171.961	227.141	36.2878	41.7907	38.4642	NA	hypothetical protein Ctob_004241	NA	NA	NA	NA	NA	NA	NA	NA	NA	NA	NA	NA	NA	NA	NA	NA	C:integral component of membrane";"C:membrane	NA	NA	NA	9.97	10.75	0	0	1	-1	0
contig_190762_16_534_+	39.0349	8.35417	50.36	42.0043	34.9376	38.5723	38.105	35.6569	38.2539	46.8369	46.2239	10.2689	59.882	48.9656	35.2102	35.2409	34.7849	46.1165	38.1302	46.2289	Cyclophilin type peptidyl-prolyl cis-trans isomerase/CLD	NA	PF00160	NA	NA	NA	NA	NA	KOG0865	Cyclophilin type peptidyl-prolyl cis-trans isomerase	Posttranslational modification, protein turnover, chaperones	CELLULAR PROCESSES AND SIGNALING	NA	NA	NA	NA	NA	NA	NA	NA	NA	NA	10.07	14.8	0	0	0	0	0
contig_204588_46_516_-	61.7087	71.6249	66.9056	40.6746	37.9157	42.6122	50.352	58.012	69.3972	86.0984	41.5036	27.369	34.8325	32.866	93.3937	91.0139	73.1834	82.8735	72.5315	81.5811	NA	---NA---	NA	NA	NA	NA	NA	NA	NA	NA	NA	NA	NA	NA	NA	NA	NA	NA	NA	NA	NA	NA	14.27	13.01	0	0	1	-1	-1
contig_186631_868_1461_+	6.0911	7.3545	6.94928	13.7067	12.9823	12.223	14.5387	9.21873	6.32638	5.82163	8.68906	10.5621	11.7683	9.78764	22.9698	37.1265	17.0619	3.85701	5.5422	6.53359	NA	NA	NA	NA	NA	NA	NA	NA	NA	NA	NA	NA	NA	NA	NA	NA	NA	NA	NA	NA	NA	NA	8.14	10.59	0	0	0	0	-1
contig_145909_186_528_-	81.2562	82.8336	80.2435	74.6221	75.2503	74.643	80.1948	91.3065	75.9849	70.9227	71.6182	66.6903	56.7089	61.0743	88.9305	81.3339	50.1589	64.2874	75.9244	70.0076	S25 ribosomal protein	40S ribosomal protein S25-2	PF03297	NA	NA	NA	NA	NA	KOG1767	40S ribosomal protein S25	Translation, ribosomal structure and biogenesis	INFORMATION STORAGE AND PROCESSING	NA	NA	NA	NA	NA	NA	C:ribosome	NA	NA	NA	13.86	12.27	0	0	0	0	0
contig_16160_1_643_+	285.731	263.691	259.294	177.161	206.824	168.609	87.3688	106.128	123.274	120.477	156.742	138.628	129.657	121.391	190.632	83.594	86.159	135.625	123.981	118.062	Ribosomal protein L13||_GAP_	NA	PF00572||_GAP_	K02872 large subunit ribosomal protein L13Ae;60S ribosomal protein L13a	smm03010	K02872	large subunit ribosomal protein L13Ae	Ribosome	KOG3204	60S ribosomal protein L13a	Translation, ribosomal structure and biogenesis	INFORMATION STORAGE AND PROCESSING	NA	TIGR01077||_GAP_	ribosomal protein L13||_GAP_	NA	NA	NA	NA	NA	NA	C4QLF3	15.15	20.85	0	0	-1	1	0
contig_63273_96_794_+	25.0129	19.0009	21.9031	37.2288	38.3501	36.7982	22.888	25.2376	31.7049	35.1261	31.6848	47.2209	56.1602	73.4413	16.5499	18.4049	55.4563	15.933	36.1737	30.0887	Flavodoxin||_GAP_	NA	PF00258||_GAP_	K00327 NADPH-ferrihemoprotein reductase [EC:1.6.2.4];NADPH-cytochrome P450 reductase;NCR2	NA	K00327	NADPH-ferrihemoprotein reductase [EC:1.6.2.4]	NA	KOG1158	NADP/FAD dependent oxidoreductase	Energy production and conversion	METABOLISM	1.6.2.4	NA	NA	NA	NA	NA	NA	NA	NA	A8HME7	7.59	13.39	0	0	0	0	0
contig_109976_177_908_-	134.04	210.261	151.945	54.1384	85.2772	73.9162	127.777	121.992	107.023	131.101	140.227	113.644	127.435	131.752	209.252	204.521	138.162	144.563	104.938	131.154	Dihydrodipicolinate synthetase family||LOR/SDH bifunctional enzyme conserved region	4-hydroxy-tetrahydrodipicolinate synthase	PF00701||PF04455	dihydrodipicolinate synthase (EC:4.2.1.52)	NA	NA	NA	NA	NA	NA	NA	NA	NA	NA	NA	NA	NA	NA	F:lyase activity";P:biosynthetic process;"P:cellular amino acid metabolic process	EC:4.3.3.7	4-hydroxy-tetrahydrodipicolinate synthase	NA	9.2	5.3	0	0	1	-1	0
contig_133393_84_1498_+	72.2816	89.012	79.2173	49.6798	45.9527	52.1519	59.3458	26.8774	62.6087	61.3057	50.854	61.4037	62.2814	58.9787	63.7758	34.7888	46.7054	72.7006	56.8029	66.2987	Nucleoside diphosphate kinase||Methylenetetrahydrofolate reductase	NA	PF00334||PF02219	K00297 methylenetetrahydrofolate reductase (NADPH) [EC:1.5.1.20];hypothetical protein	NA	NA	NA	NA	KOG0564	5,10-methylenetetrahydrofolate reductase	Amino acid transport and metabolism	METABOLISM	NA	_GAP_||TIGR00677	_GAP_||methylenetetrahydrofolate reductase	NA	NA	NA	NA	NA	NA	NA	9.76	8.78	0	0	0	0	0
contig_16148_136_513_-	30.7882	32.412	26.0471	24.4165	26.3075	29.4444	31.8473	32.6355	38.2712	33.514	29.3429	25.7534	27.8868	28.6771	21.6145	31.9798	14.6103	41.5934	36.8822	34.472	_GAP_||Ribosomal L28 family	50s ribosomal protein l28	_GAP_||PF00830	hypothetical protein	NA	NA	NA	NA	NA	NA	NA	NA	NA	_GAP_||TIGR00009	_GAP_||ribosomal protein L28	NA	NA	NA	C:intracellular";"F:structural constituent of ribosome	NA	NA	A4RUH7	14.92	3.91	0	0	0	0	0
contig_156164_194_373_-	103.358	130	124.58	53.5874	21.3764	43.6299	50.4802	70.9283	119.553	149.942	38.1269	43.7482	49.5698	55.7306	134.848	187.937	273.356	138.736	130.443	136.583	NA	predicted protein	NA	NA	NA	NA	NA	NA	NA	NA	NA	NA	NA	NA	NA	NA	NA	NA	NA	NA	NA	NA	9.98	8.74	0	0	1	-1	-1
contig_32637_232_1283_-	121.44	58.915	111.671	47.2107	49.6646	59.5142	82.1128	86.7577	88.4392	111.463	85.8217	60.8752	74.8141	74.3464	74.8015	38.9753	98.7697	110.466	90.0109	108.113	NAD dependent epimerase/dehydratase family||_GAP_	predicted protein	PF01370||_GAP_	dTDP-glucose 4-6-dehydratase/UDP-glucuronic acid decarboxylase (ISS)	NA	NA	NA	NA	KOG1429	dTDP-glucose 4-6-dehydratase/UDP-glucuronic acid decarboxylase	Carbohydrate transport and metabolism	METABOLISM	NA	NA	NA	NA	NA	NA	F:isomerase activity	EC:5.1.3.18	GDP-mannose 3,5-epimerase	Q00SP8	7.92	13.08	0	0	0	0	0
contig_9628_34_459_+	73.9488	74.5407	61.9015	32.9044	32.6043	26.1621	41.5481	34.9946	43.1169	44.6159	43.4859	42.7204	40.4063	36.1054	29.089	36.393	25.2085	41.9255	42.2668	44.8252	Ribosomal protein L14p/L23e	NA	PF00238	K02894 large subunit ribosomal protein L23e;K02894 large subunit ribosomal protein L23e || hypothetical protein;hypothetical protein || hypothetical protein	ppp03010	K02894	large subunit ribosomal protein L23e	Ribosome	KOG0901	60S ribosomal protein L14/L17/L23	Translation, ribosomal structure and biogenesis	INFORMATION STORAGE AND PROCESSING	NA	NA	NA	NA	NA	NA	NA	NA	NA	A9RL16	12.66	15.35	0	0	0	0	0
contig_10307_1_1186_+	4.73547	5.68711	5.51986	9.0274	8.3486	9.06908	9.64271	9.05938	6.61635	6.52869	10.2954	14.0698	15.6219	14.7034	7.39419	2.14512	11.534	6.37359	6.06065	6.99687	_GAP_||'chromo' (CHRromatin Organisation MOdifier) domain||_GAP_	NA	_GAP_||PF00385||_GAP_	NA	NA	NA	NA	NA	KOG1911	Heterochromatin-associated protein HP1 and related CHROMO domain proteins	Chromatin structure and dynamics	INFORMATION STORAGE AND PROCESSING	NA	NA	NA	NA	NA	NA	NA	NA	NA	NA	6.09	3.28	0	0	0	0	0
contig_191898_1_2014_+	129.458	121.733	115.694	106.858	63.606	124.618	85.7097	136.534	86.6278	95.4142	67.7324	87.0684	62.5276	72.6304	154.813	180.044	176.998	122.225	90.8011	89.7738	NA	NA	NA	NA	NA	NA	NA	NA	NA	NA	NA	NA	NA	NA	NA	NA	NA	NA	NA	NA	NA	NA	9.82	23.04	0	0	0	0	-1
contig_159084_123_1945_-	69.3185	41.9673	74.8778	51.9382	56.4734	56.8323	54.6525	61.738	82.8207	83.6289	54.5739	43.2693	58.8469	60.1988	31.1941	33.3192	70.0394	105.427	81.0717	84.1929	Arginyl tRNA synthetase N terminal domain||tRNA synthetases class I (R)||DALR anticodon binding domain	arginine-tRNA ligase	PF03485||PF00750||PF05746	NA	NA	NA	NA	NA	KOG4426	Arginyl-tRNA synthetase	Translation, ribosomal structure and biogenesis	INFORMATION STORAGE AND PROCESSING	NA	TIGR00456	arginine--tRNA ligase	NA	NA	NA	F:ligase activity";P:cellular amino acid metabolic process;P:translation;"P:tRNA metabolic process	NA	NA	NA	8.29	8.22	0	0	0	0	0
contig_33683_53_3002_+	31.6469	19.7226	59.027	90.9269	72.9603	83.9744	165.731	183.437	99.3678	89.7102	155.895	109.228	114.569	112.828	198.027	121.361	164.316	106.96	101.281	86.5682	Phosphopantetheine attachment site||_GAP_||Cobalamin-independent synthase, Catalytic domain||_GAP_||PF13738	NA	PF00550||_GAP_||PF01717||_GAP_||PF13738	NA	NA	NA	NA	NA	NA	NA	NA	NA	NA	NA	NA	NA	NA	NA	NA	NA	NA	NA	8.32	9.85	0	0	1	-1	0
contig_166567_1_964_+	196.308	192.717	191.048	94.5759	120.27	94.3642	97.5193	98.5232	145.584	153.737	141.6	138.29	125.146	120.199	162.008	124.411	117.933	115.088	149.028	148.005	_GAP_||Ribosomal L18p/L5e family||PF14204	NA	_GAP_||PF00861||PF14204	NA	NA	NA	NA	NA	KOG0875	60S ribosomal protein L5	Translation, ribosomal structure and biogenesis	INFORMATION STORAGE AND PROCESSING	NA	NA	NA	NA	NA	NA	NA	NA	NA	NA	9.6	9.8	0	0	0	0	0
contig_31592_94_1334_+	52.4932	48.4567	45.7523	102.52	94.9367	73.8082	84.7604	105.729	44.9394	45.2209	76.8089	142.204	131.802	155.358	177.371	171.522	105.035	41.0351	44.5447	44.971	_GAP_||Annexin||_GAP_	NA	_GAP_||PF00191||_GAP_	NA	NA	NA	NA	NA	KOG0819	Annexin	Intracellular trafficking, secretion, and vesicular transport	CELLULAR PROCESSES AND SIGNALING	NA	NA	NA	NA	NA	NA	NA	NA	NA	NA	13.73	19.39	0	0	0	0	0
contig_116311_1_966_+	19.7051	20.8707	21.4184	20.5034	12.5492	14.7161	18.7168	26.3928	26.721	25.5042	13.9574	23.5673	20.9541	23.1099	19.8126	22.0333	25.1821	24.9885	26.3549	25.5181	_GAP_||OB-fold nucleic acid binding domain||tRNA synthetases class II (D, K and N)	NA	_GAP_||PF01336||PF00152	K04567 lysyl-tRNA synthetase, class II [EC:6.1.1.6]";"lysyl-trna synthetase, LysRS (EC:6.1.1.6)	cre00970	K04567	lysyl-tRNA synthetase, class II [EC:6.1.1.6]	Aminoacyl-tRNA biosynthesis	KOG1885	Lysyl-tRNA synthetase (class II)	Translation, ribosomal structure and biogenesis	INFORMATION STORAGE AND PROCESSING	6.1.1.6	NA	NA	NA	NA	NA	NA	NA	NA	A8J7C8	10.62	17.33	0	0	0	0	0
contig_116453_115_725_-	77.094	3.71046	98.125	16.9805	24.9567	24.8512	23.9459	31.1326	45.9299	62.6151	41.8064	46.9664	42.1877	42.8058	29.7222	22.6345	32.0126	46.6289	56.3697	51.0605	_GAP_||Ribosomal protein S12	40s ribosomal protein s23	_GAP_||PF00164	NA	NA	NA	NA	NA	KOG1749	40S ribosomal protein S23	Translation, ribosomal structure and biogenesis	INFORMATION STORAGE AND PROCESSING	NA	_GAP_||TIGR00982	_GAP_||ribosomal protein S23 (S12)	NA	NA	NA	C:ribosome;P:translation";"F:structural constituent of ribosome	NA	NA	NA	9.57	17.66	0	0	0	0	0
contig_116788_79_450_+	73.5855	22.6278	63.7668	104.944	70.781	81.2798	77.9241	58.3266	41.9427	43.7343	67.9764	95.7687	78.4942	123.513	98.7075	25.9721	72.8084	44.0962	40.2533	44.8011	Core histone H2A/H2B/H3/H4||_GAP_	NA	PF00125||_GAP_	hypothetical protein;K11251 histone H2A;HTA3502	NA	K11251	histone H2A	Alcoholism || Systemic lupus erythematosus	NA	NA	NA	NA	NA	NA	NA	NA	NA	NA	NA	NA	NA	A4S1C8	13.97	25.65	0	0	0	0	0
contig_3298_33_985_-	95.3508	119.11	93.8232	26.4883	42.1261	40.0517	46.6112	55.762	36.4449	36.2806	44.095	10.3901	4.46196	4.36611	50.605	20.0194	21.5284	33.8351	36.5649	35.6422	_GAP_||Apocytochrome F, C-terminal	cytochrome f (chloroplast)	_GAP_||PF01333	apocytochrome f;K02634 apocytochrome f;petA	tel01100||tel00195	K02634	apocytochrome f	Photosynthesis	NA	NA	NA	NA	NA	NA	NA	NA	NA	NA	C:plastid;C:thylakoid;F:ion binding";F:oxidoreductase activity;P:photosynthesis;"P:generation of precursor metabolites and energy	NA	NA	P0C8N5	6.26	26.86	-1	0	0	0	-1
contig_84144_1_793_-	11.4333	21.189	14.3394	16.6816	12.6553	10.1784	15.7695	19.8112	16.9729	15.0101	13.4069	13.2504	12.3836	12.1951	14.1613	18.0134	14.7266	16.5357	16.0717	15.7196	_GAP_||ATPase family associated with various cellular activities (AAA)||_GAP_||Peptidase family M41	cell division protein FtsH	_GAP_||PF00004||_GAP_||PF01434	K03798 cell division protease FtsH [EC:3.4.24.-]";"peptidase M41, FtsH (EC:3.6.4.6)	NA	K03798	cell division protease FtsH [EC:3.4.24.-]	NA	NA	NA	NA	NA	NA	NA	NA	NA	NA	NA	C:thylakoid;F:ATPase activity;F:ion binding;P:catabolic process;P:cell division";"F:peptidase activity	EC:3.6.1.15";EC:3.6.1.3;"EC:3.4.24	Adenosinetriphosphatase;Nucleoside-triphosphate phosphatase";"Acting on peptide bonds (peptidases)	Q3AUR9	4.1	7.08	0	0	0	0	0
contig_116725_106_561_+	72.7632	63.3377	65.0829	55.7688	55.3263	51.8132	53.2076	25.562	44.0632	34.1726	43.5749	54.1833	38.441	43.719	65.3303	42.0259	42.3383	26.4553	40.9664	36.8828	Ribosomal S13/S15 N-terminal domain||Ribosomal protein S15	NA	PF08069||PF00312	K02953 small subunit ribosomal protein S13e;K02953 small subunit ribosomal protein S13e || hypothetical protein;hypothetical protein || hypothetical protein	ppp03010	K02953	small subunit ribosomal protein S13e	Ribosome	KOG0400	40S ribosomal protein S13	Translation, ribosomal structure and biogenesis	INFORMATION STORAGE AND PROCESSING	NA	NA	NA	NA	NA	NA	NA	NA	NA	A9RKW1	7.42	10.73	0	0	0	0	0
contig_159204_326_1973_-	16.9636	25.7766	19.983	17.5313	13.1811	14.6109	18.2692	17.4186	20.6934	23.2272	14.151	18.5089	26.0316	19.2912	14.4921	10.3196	10.2754	25.7505	20.3537	23.2193	_GAP_||Pyridine nucleotide-disulphide oxidoreductase||_GAP_||Pyridine nucleotide-disulphide oxidoreductase, dimerisation domain	thioredoxin reductase 1, cytoplasmic-like	_GAP_||PF07992||_GAP_||PF02852	NA	NA	NA	NA	NA	KOG4716	Thioredoxin reductase	Posttranslational modification, protein turnover, chaperones	CELLULAR PROCESSES AND SIGNALING	NA	_GAP_||TIGR01438	_GAP_||thioredoxin and glutathione reductase	NA	NA	NA	C:mitochondrion;F:ion binding";F:oxidoreductase activity;P:embryo development;P:generation of precursor metabolites and energy;P:homeostatic process;P:response to stress;"C:nucleus	EC:1.8.1.9	Thioredoxin-disulfide reductase	NA	9.84	5.05	0	0	0	0	1
contig_199286_67_627_+	95.7347	93.6176	87.2345	41.2607	64.2304	51.7558	68.3964	68.169	73.5615	98.7358	63.0033	85.2486	86.2814	85.2248	77.3896	86.5981	87.3771	97.4253	85.6749	84.9131	NA	NA	NA	NA	NA	NA	NA	NA	NA	NA	NA	NA	NA	NA	NA	NA	NA	NA	NA	NA	NA	NA	11.3	12.15	0	0	0	0	0
contig_168117_174_936_-	10.3006	15.0215	10.335	13.3128	7.84178	14.4431	14.4202	10.3376	11.8333	10.9859	1.25168	21.519	19.1352	22.1011	36.3579	32.8602	12.1184	12.4607	12.226	10.4389	_GAP_||Bacterial transferase hexapeptide (three repeats)||_GAP_	gamma carbonic anhydrase 1, mitochondrial-like	_GAP_||PF00132||_GAP_	NA	NA	NA	NA	NA	NA	NA	NA	NA	NA	NA	NA	NA	NA	NA	F:transferase activity;P:methylation";"F:methyltransferase activity	NA	NA	NA	6.75	3.87	0	0	0	0	0
contig_162994_294_2056_-	9.62028	7.3487	9.65238	12.0783	16.3823	7.99007	11.8936	10.2582	18.4979	12.155	15.7469	14.7905	12.9717	14.417	17.2892	46.7257	26.496	11.8571	15.4142	15.1404	_GAP_||TCP-1/cpn60 chaperonin family	cpn60 protein	_GAP_||PF00118	K04077 chaperonin GroEL;nuclear-encoded-like protein of chloroplast gro;CPN60_2	pti03018	K04077	chaperonin GroEL	RNA degradation || Type I diabetes mellitus || Legionellosis || Tuberculosis	NA	NA	NA	NA	NA	NA	NA	NA	NA	NA	C:cytoplasm;P:protein folding";"F:molecular_function	NA	NA	B7FRS0	6.58	11.05	0	0	1	-1	0
contig_160593_933_1877_-	82.0638	4.14672	80.797	69.1607	71.3545	64.8702	46.6571	54.3954	58.7145	61.263	68.3567	7.26947	66.4965	52.5825	79.9786	35.7704	31.7668	60.6576	55.3461	63.7682	Phosphoglucomutase/phosphomannomutase, alpha/beta/alpha domain I||_GAP_	phosphoglucomutase	PF02878||_GAP_	NA	NA	NA	NA	NA	KOG0625	Phosphoglucomutase	Carbohydrate transport and metabolism	METABOLISM	NA	NA	NA	NA	NA	NA	F:ion binding;F:isomerase activity;F:kinase activity;F:nucleotidyltransferase activity;P:biosynthetic process;P:carbohydrate metabolic process;P:cellular nitrogen compound metabolic process;P:small molecule metabolic process";"C:cellular_component	NA	NA	NA	5.96	3.36	0	0	0	0	0
contig_158881_209_1473_-	7.82389	9.9706	7.53176	26.5983	22.1814	25.6938	23.7897	18.151	6.69675	7.85482	26.9788	18.9179	22.2808	24.1364	6.07883	42.9858	23.7056	5.71613	8.30419	6.1117	_GAP_||Acyl-CoA dehydrogenase, N-terminal domain||Acyl-CoA dehydrogenase, middle domain||_GAP_||Acyl-CoA dehydrogenase, C-terminal domain	medium-chain specific acyl-CoA dehydrogenase, mitochondrial precursor	_GAP_||PF02771||PF02770||_GAP_||PF00441	K00249 acyl-CoA dehydrogenase [EC:1.3.99.3];GH14704 gene product from transcript GH14704-RA	dgr00410||dgr01100||dgr00280||dgr00071||dgr00640	K00249	acyl-CoA dehydrogenase [EC:1.3.8.7]	Fatty acid degradation || Valine, leucine and isoleucine degradation || beta-Alanine metabolism || Propanoate metabolism || Carbon metabolism || Fatty acid metabolism || PPAR signaling pathway	KOG0140	Medium-chain acyl-CoA dehydrogenase	Lipid transport and metabolism	METABOLISM	1.3.99.3	NA	NA	NA	NA	NA	F:ion binding";"F:oxidoreductase activity	EC:1.3.99.3	Acting on the CH-CH group of donors	B4IX89	8.84	12.56	0	0	0	0	0
contig_116347_1_1517_+	33.5973	32.4294	27.7287	58.4721	55.613	47.747	48.3552	53.6736	27.2042	25.561	39.134	40.2689	36.7891	39.8044	46.2126	45.5432	39.5766	30.4917	27.2777	25.1337	_GAP_||Phosphoribosyl-AMP cyclohydrolase||Phosphoribosyl-ATP pyrophosphohydrolase||_GAP_	NA	_GAP_||PF01502||PF01503||_GAP_	K14152 phosphoribosyl-ATP pyrophosphohydrolase / phosphoribosyl-AMP cyclohydrolase / histidinol dehydrogenase [EC:3.6.1.31 3.5.4.19 1.1.1.23];probable phosphoribosyl-amp cyclohydrolase (EC:3.5.4.19)	tps01100||tps01110||tps00340	K14152	phosphoribosyl-ATP pyrophosphohydrolase / phosphoribosyl-AMP cyclohydrolase / histidinol dehydrogenase [EC:3.6.1.31 3.5.4.19 1.1.1.23]	Histidine metabolism || Biosynthesis of amino acids	KOG4311	Histidinol dehydrogenase	Amino acid transport and metabolism	METABOLISM	1.1.1.23||3.6.1.31||3.5.4.19	_GAP_||TIGR03188||_GAP_	_GAP_||phosphoribosyl-ATP diphosphatase||_GAP_	NA	NA	NA	NA	NA	NA	B8BUA9	6.74	7.92	-1	0	-1	1	0
contig_57629_45_977_+	9.65353	15.1607	12.7591	5.91435	3.79359	8.8503	12.0495	12.0753	10.9747	11.4934	8.56166	16.177	9.67844	16.0815	42.909	30.3426	34.582	15.3469	12.0965	10.1931	_GAP_||AP2 domain||_GAP_	NA	_GAP_||PF00847||_GAP_	NA	NA	NA	NA	NA	NA	NA	NA	NA	NA	NA	NA	NA	NA	NA	NA	NA	NA	NA	7.19	7.52	0	0	1	-1	-1
contig_161885_106_932_-	17.8663	22.3082	17.7502	25.0152	25.6519	25.1531	22.2831	23.8138	19.0455	18.3577	29.3522	21.4332	21.182	19.2936	24.7131	21.5084	19.769	20.8126	19.4534	17.6888	NA	myosin-j heavy chain-like protein	NA	NA	NA	NA	NA	NA	NA	NA	NA	NA	NA	NA	NA	NA	NA	NA	C:myosin complex";F:actin binding;F:ATP binding;F:motor activity;"F:nucleotide binding	NA	NA	NA	6	6.42	0	0	0	0	0
contig_179345_430_900_-	31.0989	38.5822	28.6288	30.4833	34.8061	41.2743	34.4348	31.0398	28.4082	27.1346	34.2155	29.8468	36.1955	31.0811	42.9561	16.6901	43.8732	36.2713	25.9114	29.2761	MGS-like domain||_GAP_	carbamoyl-phosphate synthase	PF02142||_GAP_	K01948 carbamoyl-phosphate synthase (ammonia) [EC:6.3.4.16];CPSase (EC:6.3.5.5)	tps01100||tps00910||tps00250||tps00330	K01948	carbamoyl-phosphate synthase (ammonia) [EC:6.3.4.16]	Alanine, aspartate and glutamate metabolism || Arginine and proline metabolism || Nitrogen metabolism || Carbon metabolism || Biosynthesis of amino acids	KOG0370	Multifunctional pyrimidine synthesis protein CAD (includes carbamoyl-phophate synthetase, aspartate transcarbamylase, and glutamine amidotransferase)	General function prediction only	POORLY CHARACTERIZED	6.3.4.16	NA	NA	NA	NA	NA	C:mitochondrion;C:nucleolus;F:hydrolase activity, acting on carbon-nitrogen (but not peptide) bonds;F:ion binding";F:ligase activity;P:biosynthetic process;P:catabolic process;P:cellular amino acid metabolic process;P:cellular nitrogen compound metabolic process;P:lipid metabolic process;P:sulfur compound metabolic process;"P:circulatory system process	EC:6.3.4.16	Carbamoyl-phosphate synthase (ammonia)	B8BZG0	6.62	10.07	0	0	0	0	0
contig_158381_862_1892_-	17.4402	15.1893	18.4098	11.1762	9.89959	13.0967	9.74758	13.1727	17.6437	15.1034	10.2179	13.4304	11.5055	11.6253	1.80244	5.88266	12.6522	15.8594	17.4151	15.1371	UAA transporter family||_GAP_	Drug/Metabolite transporter superfamily	PF08449||_GAP_	endoplasmic reticulum nucleotide sugar transporter (ISS)	NA	K15275	solute carrier family 35 (UDP-galactose transporter), member B1	NA	KOG1580	UDP-galactose transporter related protein	Carbohydrate transport and metabolism	METABOLISM	NA	NA	NA	DMT	NA	2	P:transmembrane transport";"C:cellular_component	NA	NA	Q015J9	7.9	3.18	0	0	0	0	0
contig_134181_925_1920_-	26.797	16.6773	26.5299	18.6219	24.6138	25.6113	12.825	10.174	37.2891	42.1037	18.7803	16.896	11.9295	11.4093	23.7525	17.227	8.23357	31.2694	40.8254	37.8974	_GAP_||PF12849	ATP-binding cassette superfamily	_GAP_||PF12849	hypothetical protein	NA	NA	NA	NA	NA	NA	NA	NA	NA	NA	NA	ABC (binding protein)	phosphate	2	C:cellular_component	NA	NA	B7FUS2	6.23	15.13	0	0	0	0	0
contig_116894_87_467_+	136.501	128.63	140.053	145.609	146.07	152.553	167.231	200.483	239.745	266.717	169.869	147.014	146.429	172.248	171.195	64.6953	242.447	224.223	249.42	252.941	_GAP_||Ribosomal L32p protein family||_GAP_	NA	_GAP_||PF01783||_GAP_	NA	NA	NA	NA	NA	NA	NA	NA	NA	NA	NA	NA	NA	NA	NA	NA	NA	NA	NA	11.29	17.74	0	0	0	0	0
contig_121055_316_858_-	96.9837	96.9441	107.88	171.712	189.809	203.983	193.363	155.643	72.3054	56.9537	169.073	113.944	125.714	125.691	103.174	343.603	400.157	54.8024	68.4063	60.1885	NA	---NA---	NA	NA	NA	NA	NA	NA	NA	NA	NA	NA	NA	NA	NA	NA	NA	NA	NA	NA	NA	NA	7.13	13.93	0	0	0	0	0
contig_168090_475_1307_+	24.6707	36.1678	30.843	56.3557	52.0142	50.0869	57.7816	45.0971	30.3843	28.2269	60.3148	49.441	60.2424	54.4592	59.9358	60.8576	57.4078	28.8861	29.4602	28.7722	NADP oxidoreductase coenzyme F420-dependent||_GAP_||PF14748	NA	PF03807||_GAP_||PF14748	NA	NA	NA	NA	NA	KOG3124	Pyrroline-5-carboxylate reductase	Amino acid transport and metabolism	METABOLISM	NA	TIGR00112	pyrroline-5-carboxylate reductase	NA	NA	NA	NA	NA	NA	NA	6.91	21.99	0	0	0	0	0
contig_163718_941_2696_-	102.798	116.167	107.965	92.5297	90.3499	91.639	98.1458	110.675	108.752	102.16	103.556	104.099	90.1942	95.1881	132.708	122.479	91.7507	91.7799	108.593	100.91	_GAP_||Magnesium chelatase, subunit ChlI||_GAP_	magnesium chelatase ATPase subunit D	_GAP_||PF01078||_GAP_	K03404 magnesium chelatase subunit D [EC:6.6.1.1];Mg chelatase subunit;chlD	ana01100||ana01110||ana00860	K03404	magnesium chelatase subunit D [EC:6.6.1.1]	Porphyrin and chlorophyll metabolism	NA	NA	NA	NA	6.6.1.1	NA	NA	NA	NA	NA	C:plastid;F:ion binding;F:ligase activity;P:cellular nitrogen compound metabolic process;P:cofactor metabolic process";P:photosynthesis;"P:biosynthetic process	EC:6.6.1.1	Magnesium chelatase	Q8Z025	5.64	8.11	0	0	0	0	0
contig_40152_125_693_-	8.77465	11.1205	9.66861	11.533	11.3134	8.92748	8.94974	10.0248	12.5712	14.9669	12.2425	7.523	9.02047	9.35774	16.1817	11.0655	9.01482	11.645	12.6317	14.6742	_GAP_||Degradation arginine-rich protein for mis-folding	mesencephalic astrocyte-derived neurotrophic factor homolog	_GAP_||PF10208	NA	NA	NA	NA	NA	KOG4154	Arginine-rich protein	General function prediction only	POORLY CHARACTERIZED	NA	NA	NA	NA	NA	NA	C:endoplasmic reticulum;C:extracellular space;P:dopaminergic neuron differentiation";P:neuron projection development;"F:calcium ion binding	NA	NA	NA	7.52	3.54	0	0	0	0	0
contig_156838_230_539_-	18.104	25.5427	22.041	13.0973	15.0386	15.4029	17.7692	19.0691	26.3367	18.5503	42.271	27.3056	22.375	26.844	18.183	19.3419	34.1411	9.02401	27.6999	16.967	NA	---NA---	NA	NA	NA	NA	NA	NA	NA	NA	NA	NA	NA	NA	NA	NA	NA	NA	NA	NA	NA	NA	6.52	4.93	0	0	0	0	0
contig_57323_341_937_-	29.997	31.4998	30.2311	38.3319	36.8636	32.9129	33.3549	30.5624	35.2371	31.8837	40.8693	45.9772	47.6748	46.0467	42.7187	39.6039	46.3555	27.9442	32.6616	34.0521	Elongation factor Tu domain 2||Elongation factor Tu C-terminal domain	elongation factor Tu	PF03144||PF03143	NA	NA	NA	NA	NA	NA	NA	NA	NA	NA	NA	NA	NA	NA	NA	C:mitochondrion;F:ion binding";F:translation factor activity, RNA binding;"F:GTPase activity	EC:3.6.1.15	Nucleoside-triphosphate phosphatase	NA	0	6.3	0	0	0	0	0
contig_43450_1_690_+	80.9555	48.7974	59.8116	38.4846	69.1798	56.4792	106.237	91.0324	31.6983	30.7228	118.641	35.3356	28.1192	38.8556	85.9762	41.051	187.509	34.1672	29.8965	32.1094	Thioredoxin||_GAP_	NA	PF00085||_GAP_	hypothetical protein	NA	NA	NA	NA	NA	NA	NA	NA	NA	TIGR01126||_GAP_	protein disulfide-isomerase domain||_GAP_	NA	NA	NA	NA	NA	NA	B8CCU1	3.44	3.39	0	0	0	0	-1
contig_108252_3782_4024_+	90.4628	39.5151	62.5158	126.278	122.758	142.273	155.599	138.221	38.5863	36.3221	204.096	122.483	159.59	161.264	214.316	93.2624	170.97	42.5932	38.0643	36.3466	Elongation factor Tu GTP binding domain	NA	PF00009	elongation factor Tu (EC:3.6.5.3);K02358 elongation factor Tu || elongation factor Tu;K02358 elongation factor Tu || tuf;tuf	NA	K02358	elongation factor Tu	Plant-pathogen interaction	NA	NA	NA	NA	NA	NA	NA	NA	NA	NA	NA	NA	NA	B8H413	4.71	12.19	0	0	0	0	0
contig_55590_167_799_-	31.1936	4.70585	31.0279	108.122	121.625	118.505	73.3065	89.7503	38.0394	35.1994	80.7662	16.2422	29.325	26.331	61.2719	25.83	43.806	38.1963	38.1417	34.614	_GAP_||Chlorophyll A-B binding protein	light harvesting protein	_GAP_||PF00504	hypothetical protein	NA	NA	NA	NA	NA	NA	NA	NA	NA	NA	NA	NA	NA	NA	C:plastid;C:thylakoid;P:cellular protein modification process;P:generation of precursor metabolites and energy;P:photosynthesis";"F:molecular_function	NA	NA	B8C5N8	4.71	4.86	-1	0	-1	1	0
contig_157120_1940_2953_-	37.8297	37.6205	36.2175	50.7583	42.8809	48.352	41.7352	56.3503	39.6302	36.2673	40.3953	28.9759	28.4243	26.7794	42.3828	29.5094	36.7289	48.4573	37.8036	37.6173	Insulinase (Peptidase family M16)||Peptidase M16 inactive domain||_GAP_	mitochondrial-processing peptidase subunit beta	PF00675||PF05193||_GAP_	K01412 mitochondrial processing peptidase [EC:3.4.24.64];hypothetical protein	NA	K01412	mitochondrial-processing peptidase subunit alpha [EC:3.4.24.64]	NA	KOG0960	Mitochondrial processing peptidase, beta subunit, and related enzymes (insulinase superfamily)	Posttranslational modification, protein turnover, chaperones	CELLULAR PROCESSES AND SIGNALING	3.4.24.64	NA	NA	NA	NA	NA	C:protein complex;F:ion binding;F:peptidase activity;P:cellular nitrogen compound metabolic process;P:generation of precursor metabolites and energy;P:protein maturation";P:small molecule metabolic process;"C:mitochondrion	EC:3.4.24	Acting on peptide bonds (peptidases)	A7S9Y6	4	10.81	-1	0	-1	1	0
contig_59005_236_864_-	20.6541	32.6301	22.5939	12.6055	15.6319	11.3408	16.6331	21.412	19.381	26.1323	15.0561	18.0484	11.063	15.1632	32.0695	22.1645	29.9167	23.1872	22.3031	22.7597	_GAP_||FKBP-type peptidyl-prolyl cis-trans isomerase||_GAP_	peptidylprolyl isomerase	_GAP_||PF00254||_GAP_	K01802 peptidylprolyl isomerase [EC:5.2.1.8];hypothetical protein	NA	K01802	peptidylprolyl isomerase [EC:5.2.1.8]	NA	KOG0552	FKBP-type peptidyl-prolyl cis-trans isomerase	Posttranslational modification, protein turnover, chaperones	CELLULAR PROCESSES AND SIGNALING	5.2.1.8	NA	NA	NA	NA	NA	F:isomerase activity";"P:cellular protein modification process	EC:5.2.1.8	Peptidylprolyl isomerase	B8C305	4.69	4.48	0	0	1	-1	-1
contig_160588_295_837_-	79.7138	80.1159	74.5056	16.7358	15.6377	14.7477	8.21694	19.2666	23.2628	29.642	18.8337	17.135	12.8305	10.9052	63.8491	10.1035	21.1266	30.2146	20.7605	31.6966	Ribosomal L15	60s ribosomal protein l15	PF00827	component of cytosolic 80S ribosome and 60S large subunit;K02877 large subunit ribosomal protein L15e;rpl15	NA	NA	NA	NA	KOG1678	60s ribosomal protein L15	Translation, ribosomal structure and biogenesis	INFORMATION STORAGE AND PROCESSING	NA	NA	NA	NA	NA	NA	C:cytosol;C:ribosome;F:structural constituent of ribosome;P:translation";"F:RNA binding	NA	NA	NA	3.97	14.51	0	0	0	0	0
contig_164186_24_1049_+	84.6243	82.2722	84.744	103.295	111.309	102.545	108.309	85.0499	79.7502	102.947	75.1224	73.5704	81.0739	75.2475	124.166	65.2392	79.8649	109.592	90.6932	90.2602	Spermine/spermidine synthase||_GAP_	NA	PF01564||_GAP_	NA	NA	NA	NA	NA	KOG1562	Spermidine synthase	Amino acid transport and metabolism	METABOLISM	NA	TIGR00417||_GAP_	spermidine synthase||_GAP_	NA	NA	NA	NA	NA	NA	NA	3.86	8.41	0	0	0	0	0
contig_182454_250_699_-	184.236	188.3	190.257	199.962	138.968	132.516	68.9886	101.217	122.646	144.012	174.031	330.148	172.479	283.885	269.438	195.07	148.156	199.07	127.982	136.411	_GAP_||Core histone H2A/H2B/H3/H4	Histone H3	_GAP_||PF00125	NA	NA	NA	NA	NA	KOG1745	Histones H3 and H4	Chromatin structure and dynamics	INFORMATION STORAGE AND PROCESSING	NA	NA	NA	NA	NA	NA	C:extracellular space;C:nucleoplasm;C:protein complex;F:DNA binding;F:histone binding;P:chromosome organization;P:chromosome segregation;P:mitotic nuclear division";P:protein complex assembly;P:signal transduction;P:translation;"C:nuclear chromosome	NA	NA	NA	7.08	9.8	0	0	0	0	0
contig_172093_178_939_-	28.4855	44.2273	31.7798	24.7543	22.0094	14.3363	22.8121	26.2943	46.6771	36.8502	21.395	18.8386	17.2658	19.1546	13.1978	11.4864	14.1821	46.2136	42.8332	40.2757	_GAP_||Chlorophyll A-B binding protein||_GAP_	protein fucoxanthin chlorophyll a/c protein	_GAP_||PF00504||_GAP_	NA	NA	NA	NA	NA	NA	NA	NA	NA	NA	NA	NA	NA	NA	NA	C:plastid;C:thylakoid;P:generation of precursor metabolites and energy;P:photosynthesis";"F:molecular_function	NA	NA	NA	8.99	8.4	0	0	-1	1	0
contig_56531_117_851_+	46.9223	54.0362	45.6723	34.1535	29.3214	27.1359	28.4751	30.9524	41.7859	40.4786	18.8684	29.37	22.8226	21.5414	20.9056	19.1044	30.4362	52.3752	40.0862	41.6252	NA	NA	NA	K13249 translocon-associated protein subunit alpha;hypothetical protein	NA	NA	NA	NA	NA	NA	NA	NA	NA	NA	NA	NA	NA	NA	NA	NA	NA	NA	3.35	6.67	0	0	0	0	0
contig_108252_2171_2584_+	117.902	114.552	101.193	115.807	90.9531	86.8453	126.685	142.462	172.923	170.863	112.768	143.719	91.7733	110.348	86.245	160.057	138.489	133.064	173.136	168.222	Ribosomal protein S9/S16	NA	PF00380	30S ribosomal protein S9;K02996 small subunit ribosomal protein S9;rpsI	syn03010	K02996	small subunit ribosomal protein S9	Ribosome	NA	NA	NA	NA	NA	NA	NA	NA	NA	NA	NA	NA	NA	P73293	5.63	9.78	0	0	0	0	0
contig_184458_2272_2905_-	16.8258	25.2076	18.9576	12.4238	13.5277	17.3193	16.471	15.7356	19.0725	20.0044	21.9148	19.5763	17.2802	16.5192	12.3966	12.4074	28.3613	20.5662	18.1664	20.6261	NA	---NA---	NA	NA	NA	NA	NA	NA	NA	NA	NA	NA	NA	NA	NA	NA	NA	NA	NA	NA	NA	NA	2.92	6.59	0	0	0	0	0
contig_186719_308_1027_+	9.87652	12.9627	9.414	19.2588	29.6008	14.6422	17.3083	15.2706	14.0754	13.5395	16.5642	16.0747	15.3576	17.0908	19.5654	4.68276	16.2771	15.0469	13.3154	14.1169	TLC domain	NA	PF03798	hypothetical protein	NA	NA	NA	NA	NA	NA	NA	NA	NA	NA	NA	NA	NA	NA	NA	NA	NA	B8C9D4	6.69	3.53	0	0	0	0	0
contig_65984_1_589_-	45.7025	44.4322	65.0015	16.9119	19.8798	10.8147	15.2655	23.9391	47.061	57.582	36.059	88.4891	100.791	102.221	255.997	179.534	181.241	60.104	49.9591	53.7563	PF13519	hypothetical protein OCBIM_22020578mg	PF13519	NA	NA	NA	NA	NA	NA	NA	NA	NA	NA	NA	NA	NA	NA	NA	F:calcium ion binding	NA	NA	NA	5.27	23.99	1	0	1	-1	-1
contig_18830_1_370_+	9.36216	18.7393	13.6481	22.3849	19.5064	21.9	23.5439	25.9558	19.4176	17.9242	23.5705	23.4666	24.2205	23.3483	23.4072	34.3775	25.863	18.0801	18.5317	18.5732	NA	NA	NA	hypothetical protein	NA	NA	NA	NA	NA	NA	NA	NA	NA	NA	NA	NA	NA	NA	NA	NA	NA	Q00Z53	0	2.95	0	0	0	0	0
contig_81630_1166_2109_-	4.84203	7.88225	5.64906	4.20596	2.30106	3.66614	4.87252	4.8029	5.46813	5.87594	10.5959	3.31722	5.89041	9.67152	41.6117	303.462	75.3543	9.05938	7.84069	3.39445	_GAP_||PF13460||_GAP_	predicted protein	_GAP_||PF13460||_GAP_	hypothetical protein	NA	NA	NA	NA	KOG4288	Predicted oxidoreductase	General function prediction only	POORLY CHARACTERIZED	NA	NA	NA	NA	NA	NA	C:cellular_component;P:biological_process";"F:molecular_function	NA	NA	B8CE04	3.14	4.8	0	0	1	-1	-1
contig_156947_1199_1519_-	7.03508	7.5995	6.33029	23.7989	27.8392	23.1121	18.8446	25.6007	15.5605	15.1107	27.5983	22.8236	21.907	22.7866	17.3436	29.5601	12.0239	12.5228	15.0772	15.3859	NA	---NA---	NA	NA	NA	NA	NA	NA	NA	NA	NA	NA	NA	NA	NA	NA	NA	NA	NA	NA	NA	NA	2.22	2.34	0	0	0	0	0
contig_65166_1_549_-	14.6646	15.6726	11.7917	26.1646	29.6124	25.3958	16.2013	20.6276	14.822	12.8779	22.8105	20.5447	24.5253	22.6753	27.8008	35.6215	37.7444	13.7972	13.6568	13.8842	NA	---NA---	NA	NA	NA	NA	NA	NA	NA	NA	NA	NA	NA	NA	NA	NA	NA	NA	NA	NA	NA	NA	3.43	3.45	0	0	0	0	0
contig_143968_1_1277_-	15.0337	17.4394	17.2265	2.25212	5.12016	5.76067	7.54013	8.37966	14.7883	18.5847	7.86679	9.43691	8.56389	9.46105	9.9915	10.6283	10.3904	20.804	15.607	17.4648	_GAP_||S1 RNA binding domain	rRNA biogenesis protein RRP5	_GAP_||PF00575	K14792 rRNA biogenesis protein RRP5;hypothetical protein	NA	K14792	rRNA biogenesis protein RRP5	NA	KOG1070	rRNA processing protein Rrp5	RNA processing and modification	INFORMATION STORAGE AND PROCESSING	NA	NA	NA	NA	NA	NA	C:nucleolus;C:nucleus;C:small-subunit processome";F:nucleic acid binding;F:RNA binding;P:maturation of 5.8S rRNA from tricistronic rRNA transcript (SSU-rRNA, 5.8S rRNA, LSU-rRNA);P:mRNA processing;P:RNA processing;"P:maturation of SSU-rRNA from tricistronic rRNA transcript (SSU-rRNA, 5.8S rRNA, LSU-rRNA)	NA	NA	A4S384	3.42	3.33	0	0	0	0	0
contig_132775_1_608_+	32.243	19.088	33.3615	32.3849	18.9819	29.9927	39.7127	48.5019	60.234	62.5842	45.8167	51.6372	48.2214	50.6781	215.383	274.237	269.607	83.5846	61.8183	60.0735	'Cold-shock' DNA-binding domain||_GAP_	NA	PF00313||_GAP_	NA	NA	NA	NA	NA	KOG3070	Predicted RNA-binding protein containing PIN domain and invovled in translation or RNA processing	Translation, ribosomal structure and biogenesis	INFORMATION STORAGE AND PROCESSING	NA	NA	NA	NA	NA	NA	NA	NA	NA	NA	4.71	8.07	0	0	1	-1	-1
contig_116228_918_1280_-	15.5647	23.9419	11.6055	17.3331	14.959	17.9741	15.4074	15.4601	16.6561	14.5203	14.3947	14.9608	18.3636	14.3671	18.092	10.4973	16.4625	22.2783	16.7764	14.2071	NA	translocation protein	NA	hypothetical protein	NA	NA	NA	NA	NA	NA	NA	NA	NA	NA	NA	NA	NA	NA	C:Sec62/Sec63 complex";"P:posttranslational protein targeting to membrane, translocation	NA	NA	B8C1S0	2.61	3.43	0	0	0	0	0
contig_62808_1_420_+	24.6415	26.2917	24.9468	13.8772	9.21036	11.4816	4.69614	9.29602	9.29701	10.7002	11.5086	11.7024	10.7338	15.5539	39.037	3.2357	14.4983	8.49023	9.78831	10.0411	Ribosomal protein L34e	NA	PF01199	NA	NA	NA	NA	NA	KOG1790	60s ribosomal protein L34	Translation, ribosomal structure and biogenesis	INFORMATION STORAGE AND PROCESSING	NA	NA	NA	NA	NA	NA	NA	NA	NA	NA	4.43	14.28	0	0	0	0	0
contig_81550_1984_2697_-	6.9203	9.05686	7.92259	13.5479	18.2509	14.3396	9.3673	12.7717	15.4538	17.1846	26.0266	24.6211	18.6866	20.3107	13.0613	17.8634	26.1953	5.26372	22.8945	9.41675	Elongation factor Tu GTP binding domain	predicted protein	PF00009	NA	NA	NA	NA	NA	KOG0469	Elongation factor 2	Translation, ribosomal structure and biogenesis	INFORMATION STORAGE AND PROCESSING	NA	TIGR00231||_GAP_	small GTP-binding protein domain||_GAP_	NA	NA	NA	F:ion binding";F:translation factor activity, RNA binding;"F:GTPase activity	EC:3.6.1.15	Nucleoside-triphosphate phosphatase	NA	2.95	2.84	0	0	0	0	0
contig_189099_1_620_+	8.34	11.1795	10.7768	10.8279	11.706	12.783	12.0293	11.8574	7.47019	12.1819	13.6059	13.3953	11.4254	12.7594	20.9965	20.558	21.8347	9.51928	8.67008	10.762	_GAP_||RNA polymerase Rpb6 ||_GAP_	NA	_GAP_||PF01192||_GAP_	NA	NA	NA	NA	NA	KOG3405	RNA polymerase subunit K	Transcription	INFORMATION STORAGE AND PROCESSING	NA	NA	NA	NA	NA	NA	NA	NA	NA	NA	3.45	3.62	0	0	0	0	0
contig_45867_148_798_-	17.2158	24.2047	15.7452	11.3476	12.8091	11.0868	13.1797	11.1557	20.9699	22.6051	14.7012	16.0549	13.6521	12.1663	8.90087	21.5799	15.8677	26.0488	20.7814	22.4602	NA	hypothetical protein EMIHUDRAFT_461575	NA	NA	NA	NA	NA	NA	NA	NA	NA	NA	NA	NA	NA	NA	NA	NA	C:integral component of membrane	NA	NA	NA	3.52	3.74	0	0	0	0	0
contig_143384_157_2824_-	139.855	70.7497	27.0927	333.16	64.3245	111.662	58.8316	113.683	158.914	119.719	309.615	41.337	85.0082	145.806	772.139	1827.34	626.109	182.87	154.147	123.109	TAZ zinc finger||_GAP_||Histone acetylation protein||_GAP_	CREB-binding protein	PF02135||_GAP_||PF08214||_GAP_	NA	NA	NA	NA	NA	KOG1778	CREB binding protein/P300 and related TAZ Zn-finger proteins	Transcription	INFORMATION STORAGE AND PROCESSING	NA	NA	NA	NA	NA	NA	F:transferase activity, transferring acyl groups	NA	NA	NA	8.81	7.59	0	0	1	-1	-1
contig_40122_255_569_-	42.6363	60.0462	34.9825	47.7143	51.027	41.6993	27.2425	24.6438	23.9768	31.7178	41.0733	36.9583	31.6917	30.138	43.5189	42.8999	36.482	28.4547	25.5449	29.6247	_GAP_||Ribosome associated membrane protein RAMP4	stress-associated endoplasmic reticulum protein 2-like	_GAP_||PF06624	hypothetical protein	NA	NA	NA	NA	KOG3491	Predicted membrane protein	Function unknown	POORLY CHARACTERIZED	NA	NA	NA	NA	NA	NA	C:integral component of membrane;C:membrane;P:endoplasmic reticulum unfolded protein response";P:protein glycosylation;"C:endoplasmic reticulum	NA	NA	NA	4.13	4.12	-1	0	0	0	0
contig_183793_1_1097_+	38.7283	33.2098	39.185	37.7652	32.9009	34.9123	29.9385	25.9843	35.8307	36.3694	30.3529	35.9479	33.83	32.0766	22.3251	22.9628	30.6033	42.9402	35.5893	36.0893	_GAP_||Squalene/phytoene synthase||_GAP_	NA	_GAP_||PF00494||_GAP_	K00801 farnesyl-diphosphate farnesyltransferase [EC:2.5.1.21];hypothetical protein	tps01100||tps01110||tps00100	K00801	farnesyl-diphosphate farnesyltransferase [EC:2.5.1.21]	Steroid biosynthesis || Sesquiterpenoid and triterpenoid biosynthesis	KOG1459	Squalene synthetase	Lipid transport and metabolism	METABOLISM	2.5.1.21	NA	NA	NA	NA	NA	NA	NA	NA	B8BXY6	4.28	6.94	0	0	-1	1	0
contig_158466_229_2359_+	77.1322	68.6461	51.4006	85.9996	127.035	75.408	83.0241	52.3762	31.5977	31.2243	78.4247	23.1613	32.1574	32.2158	128.633	48.9793	39.0157	22.0797	30.1304	32.2617	PF13469||_GAP_||Glycosyl transferase family 8||_GAP_	NA	PF13469||_GAP_||PF01501||_GAP_	glycogenin 1 (EC:2.4.1.186);K00750 glycogenin glucosyltransferase [EC:2.4.1.186]";"Gyg1, Gyg	NA	NA	NA	NA	NA	NA	NA	NA	NA	NA	NA	NA	NA	NA	NA	NA	NA	NA	2.56	2.71	-1	0	0	0	0
contig_195689_35_415_+	53.2913	56.9612	57.4369	119.956	113.816	99.912	106.127	119.791	43.2061	41.9711	124.205	114.194	104.15	107.598	93.3061	173.865	154.254	37.4416	42.4285	42.1652	NA	NA	NA	NA	NA	NA	NA	NA	NA	NA	NA	NA	NA	NA	NA	NA	NA	NA	NA	NA	NA	NA	2.88	7.05	0	0	0	0	0
contig_16045_1_563_+	128.82	149.367	115.325	42.3296	48.4885	39.4875	33.7698	26.4627	44.8126	37.4	56.4613	50.4587	57.6102	44.9048	52.125	32.0519	33.584	28.9218	38.2773	43.516	_GAP_||Ribosomal protein S17	NA	_GAP_||PF00366	NA	NA	NA	NA	NA	KOG1728	40S ribosomal protein S11	Translation, ribosomal structure and biogenesis	INFORMATION STORAGE AND PROCESSING	NA	NA	NA	NA	NA	NA	NA	NA	NA	NA	5.73	4.79	0	0	0	0	0
contig_159770_62_1656_-	7.36717	8.55509	12.6276	24.9544	23.4182	26.4127	26.7424	21.8214	19.443	21.3573	20.6193	32.2202	32.6468	31.2422	15.5299	18.0214	26.9163	26.3554	20.4693	20.002	_GAP_||Protein similar to CwfJ C-terminus 1||Protein similar to CwfJ C-terminus 2	CWF19-like protein 1	_GAP_||PF04677||PF04676	hypothetical protein	NA	NA	NA	NA	KOG2476	Uncharacterized conserved protein	Function unknown	POORLY CHARACTERIZED	NA	NA	NA	NA	NA	NA	NA	NA	NA	B7Q1G5	2.93	2.87	0	0	0	0	0
contig_199078_60_686_+	107.392	88.0263	102.012	159.089	176.625	182.616	133.537	146.664	67.8716	60.3928	135.929	46.0206	46.1576	37.0317	52.2798	39.8128	58.2501	72.1103	68.265	59.1879	_GAP_||Chlorophyll A-B binding protein	NA	_GAP_||PF00504	fucoxanthin chl a/c protein, lhca clade";"Lhca2	NA	NA	NA	NA	NA	NA	NA	NA	NA	NA	NA	NA	NA	NA	NA	NA	NA	B8BUU4	7.56	7.55	-1	0	-1	1	0
contig_160589_153_776_-	15.2869	13.9414	13.9127	18.7257	20.457	13.9998	13.5808	12.8385	18.4227	20.8188	19.0883	15.3481	13.7513	13.8492	22.58	20.7437	19.5678	13.1441	18.6947	20.2291	NA	hypothetical protein EMIHUDRAFT_461595	NA	NA	NA	NA	NA	NA	NA	NA	NA	NA	NA	NA	NA	NA	NA	NA	NA	NA	NA	NA	0	2.29	0	0	0	0	0
contig_101254_147_677_-	10.3686	15.1206	9.83101	9.682	6.07386	10.73	8.97314	10.2822	7.00521	6.05242	15.6006	10.2489	10.2038	8.70196	13.9432	13.4835	23.3608	8.32462	7.23424	5.74183	NA	---NA---	NA	NA	NA	NA	NA	NA	NA	NA	NA	NA	NA	NA	NA	NA	NA	NA	NA	NA	NA	NA	7.75	16.01	0	0	0	0	0
contig_32756_139_882_-	53.9086	65.5128	65.0564	31.5852	28.5601	36.2168	41.7288	26.5062	49.321	36.2887	42.3805	50.0216	39.5849	46.9149	58.8732	104.511	68.5119	32.7016	41.269	43.993	_GAP_||Plectin/S10 domain||_GAP_	40S ribosomal protein S10	_GAP_||PF03501||_GAP_	hypothetical protein	ppp03010	K02947	small subunit ribosomal protein S10e	Ribosome	KOG3344	40s ribosomal protein s10	Translation, ribosomal structure and biogenesis	INFORMATION STORAGE AND PROCESSING	NA	NA	NA	NA	NA	NA	C:ribosome	NA	NA	A9SDE8	2.81	10.77	0	0	1	-1	0
contig_62708_81_959_-	46.4399	44.9648	46.7216	102.659	118.784	92.5689	99.6269	104.968	55.561	60.6875	104.491	123.706	118.318	133.043	126.557	182.31	115.725	49.83	56.1478	59.19	PF13499||_GAP_||Sodium/calcium exchanger protein	ca2 :cation antiporter family	PF13499||_GAP_||PF01699	hypothetical protein	NA	NA	NA	NA	KOG0027	Calmodulin and related proteins (EF-Hand superfamily)	Signal transduction mechanisms	CELLULAR PROCESSES AND SIGNALING	NA	NA	NA	CaCA	NA	3	C:cellular_component	NA	NA	B7GEH1	3.66	3.59	0	0	0	0	0
contig_126493_1_211_+	29.4291	37.4864	28.8042	59.4473	56.7828	58.2422	54.887	55.3323	31.6376	36.3331	63.5528	70.4351	81.5462	72.2538	115.138	47.5984	83.8137	35.9603	37.1771	30.1884	Electron transfer flavoprotein FAD-binding domain||_GAP_	NA	PF00766||_GAP_	electron transfer flavoprotein, alpha subunit;K03522 electron transfer flavoprotein alpha subunit";"etfA	NA	K03522	electron transfer flavoprotein alpha subunit	NA	NA	NA	NA	NA	NA	NA	NA	NA	NA	NA	NA	NA	NA	C5BJD0	3.69	3.69	0	0	0	0	0
contig_156253_1_483_+	22.4446	24.0587	22.2307	48.6814	51.7448	66.9171	48.3106	36.8199	12.1506	20.8687	31.915	27.7182	29.6803	30.4193	26.3173	26.9683	33.1063	15.2816	16.6157	15.9996	NA	NA	NA	NA	NA	NA	NA	NA	NA	NA	NA	NA	NA	NA	NA	NA	NA	NA	NA	NA	NA	NA	3.89	3.51	-1	0	-1	1	0
contig_83_49_1061_+	12.9905	15.9884	15.6684	20.1919	17.0382	18.8811	19.315	23.7988	24.5822	27.7454	23.2819	34.0813	38.7216	40.0212	12.4851	69.2716	37.3277	28.0926	24.3432	27.5666	PF13460||_GAP_	NA	PF13460||_GAP_	hypothetical protein	NA	NA	NA	NA	NA	NA	NA	NA	NA	NA	NA	NA	NA	NA	NA	NA	NA	B7FPQ7	3.97	7.39	0	0	0	0	0
contig_163740_1_2004_-	79.2766	53.5762	66.3896	101.966	107.785	96.9399	88.9101	87.136	52.5236	56.1199	84.8478	95.2369	103.964	102.228	61.4255	36.6301	88.7189	63.8727	51.7601	56.0618	_GAP_||Protein tyrosine phosphatase-like protein, PTPLA||_GAP_	predicted protein	_GAP_||PF04387||_GAP_	hypothetical protein	NA	NA	NA	NA	NA	NA	NA	NA	NA	NA	NA	NA	NA	NA	F:lyase activity";"C:cellular_component	NA	NA	B7FVT1	7.6	6.38	0	0	-1	1	0
contig_163201_2056_3500_+	110.533	132.757	106.098	92.1569	101.521	91.9752	98.8993	121.414	132.286	124.822	93.3692	133.745	119.809	121.263	173.969	164.4	158.968	139.458	126.971	128.457	_GAP_||HEAT repeat||_GAP_	NA	_GAP_||PF02985||_GAP_	NA	NA	NA	NA	NA	KOG2171	Karyopherin (importin) beta 3	Nuclear structure	CELLULAR PROCESSES AND SIGNALING	NA	NA	NA	NA	NA	NA	NA	NA	NA	NA	5.14	5.67	0	0	1	-1	0
contig_179373_197_2270_+	73.846	81.9643	70.1563	101.744	101.02	111.267	86.2751	93.1791	59.9286	59.8693	108.071	122.77	103.46	110.261	146.985	140.616	104.328	55.3174	59.9775	58.9648	PF13292||_GAP_||Transketolase, pyrimidine binding domain||_GAP_||Transketolase, C-terminal domain	NA	PF13292||_GAP_||PF02779||_GAP_||PF02780	K01662 1-deoxy-D-xylulose-5-phosphate synthase [EC:2.2.1.7];precursor of synthase DXS 1-deoxy-d-xylulose-5-phosphate synthase;DXS	pti01100||pti00900||pti01110	K01662	1-deoxy-D-xylulose-5-phosphate synthase [EC:2.2.1.7]	Thiamine metabolism || Terpenoid backbone biosynthesis	NA	NA	NA	NA	2.2.1.7	TIGR00204	1-deoxy-D-xylulose-5-phosphate synthase	NA	NA	NA	NA	NA	NA	B7S452	0	5.59	0	0	0	0	0
contig_15330_1_1536_-	7.90777	9.97359	9.54243	4.93058	6.11432	4.97019	8.87806	8.88794	10.3784	8.69512	7.61239	13.4664	12.2002	12.2158	7.14387	13.3232	13.2662	11.3103	8.51705	10.4619	_GAP_||ThiF family||Ubiquitin-activating enzyme active site ||_GAP_||Repeat in ubiquitin-activating (UBA) protein	ubiquitin-like modifier-activating enzyme 1	_GAP_||PF00899||PF10585||_GAP_||PF02134	NA	NA	NA	NA	NA	KOG2012	Ubiquitin activating enzyme UBA1	Posttranslational modification, protein turnover, chaperones	CELLULAR PROCESSES AND SIGNALING	NA	NA	NA	NA	NA	NA	F:ion binding";F:ligase activity;P:catabolic process;P:cellular protein modification process;P:response to stress;"C:cytoplasm	EC:6.2.1.45	E1 ubiquitin-activating enzyme	NA	3.86	3.79	0	0	0	0	0
contig_1077_191_755_-	59.451	38.4283	58.0372	97.7898	98.9401	108.362	101.231	88.408	36.2988	35.5274	117.24	44.6962	136.075	99.4667	54.3581	41.6963	97.2474	47.9588	33.3187	38.033	_GAP_||Antibiotic biosynthesis monooxygenase	autoinducer-2 (AI-2) modifying protein LsrG	_GAP_||PF03992	hypothetical protein	NA	NA	NA	NA	NA	NA	NA	NA	NA	NA	NA	NA	NA	NA	F:isomerase activity;F:oxidoreductase activity;P:transmembrane transport";"C:cytosol	NA	NA	B8LE22	5.54	5.54	0	0	0	0	0
contig_43426_1_511_+	15.3326	17.4377	15.9642	9.21643	7.48805	9.97926	10.5151	11.4137	13.2337	12.5372	8.25157	7.74986	9.37595	8.11606	25.1419	21.1522	14.8158	14.0725	13.2388	12.3581	NA	NA	NA	NA	NA	NA	NA	NA	NA	NA	NA	NA	NA	NA	NA	NA	NA	NA	NA	NA	NA	NA	3.83	3.67	0	0	1	-1	-1
contig_171203_65_904_-	57.57	59.6829	52.9368	59.3597	56.2679	55.7561	53.4943	67.8733	46.7377	50.1663	54.8363	58.8965	53.3822	53.6921	79.3778	65.896	67.9422	51.3469	49.6231	46.5119	Cys/Met metabolism PLP-dependent enzyme	cystathionine beta-lyase	PF01053	K01760 cystathionine beta-lyase [EC:4.4.1.8];hypothetical protein	NA	NA	NA	NA	KOG0053	Cystathionine beta-lyases/cystathionine gamma-synthases	Amino acid transport and metabolism	METABOLISM	NA	NA	NA	NA	NA	NA	C:plastid;F:ion binding";F:lyase activity;F:oxidoreductase activity;F:transferase activity, transferring alkyl or aryl (other than methyl) groups;P:biosynthetic process;P:sulfur compound metabolic process;"P:cellular amino acid metabolic process	EC:4.4.1.1";EC:4.4.1.8;"EC:2.5.1.48	Cystathionine beta-lyase;Cystathionine gamma-lyase";"Cystathionine gamma-synthase	NA	6.56	6.36	0	0	0	0	0
contig_11179_1_698_+	20.8631	28.8235	20.8225	23.6432	20.6433	19.407	16.3447	19.2023	18.3148	20.3943	17.8872	18.4256	22.0922	17.7947	14.1656	23.3364	19.4661	26.0291	18.2959	20.1066	Domain amino terminal to FKBP-type peptidyl-prolyl isomerase||FKBP-type peptidyl-prolyl cis-trans isomerase||_GAP_	NA	PF01346||PF00254||_GAP_	hypothetical protein	NA	NA	NA	NA	NA	NA	NA	NA	NA	NA	NA	NA	NA	NA	NA	NA	NA	B8BZY5	4.17	4.1	0	0	0	0	0
contig_46817_1_1029_+	7.94952	10.1772	15.2414	7.17669	6.4335	5.30809	6.2666	5.45528	10.6353	10.5114	11.035	29.142	22.7936	23.8048	11.38	27.732	24.852	12.2297	9.61028	11.3967	_GAP_||Alpha/beta hydrolase of unknown function (DUF900)	NA	_GAP_||PF05990	hypothetical protein	NA	NA	NA	NA	NA	NA	NA	NA	NA	NA	NA	NA	NA	NA	NA	NA	NA	Q161V7	3.1	12.25	1	0	1	-1	0
contig_159391_1889_2497_-	70.7115	92.3083	68.0867	65.152	78.4633	69.9539	61.9351	73.2723	75.2489	78.1746	55.3742	64.3298	59.9488	60.9907	49.1137	80.5577	53.5298	85.3248	75.6795	76.6011	_GAP_||Chlorophyll A-B binding protein	light harvesting protein	_GAP_||PF00504	protein fucoxanthin chlorophyll a/c protein;Lhcr8	NA	NA	NA	NA	NA	NA	NA	NA	NA	NA	NA	NA	NA	NA	C:chloroplast;C:chloroplast thylakoid membrane;C:integral component of membrane;C:membrane;C:thylakoid;F:chlorophyll binding;F:pigment binding";P:photosynthesis;P:photosynthesis, light harvesting;P:photosynthesis, light harvesting in photosystem I;P:protein-chromophore linkage;"P:response to light stimulus	NA	NA	B7FQS0	3.77	6.24	0	0	0	0	0
contig_185630_1_841_+	107.017	123.063	100.58	68.4269	63.1002	57.0655	33.7175	44.9324	53.3975	50.7264	59.581	64.1579	58.8889	50.647	63.3297	72.0082	48.8622	47.2017	55.7138	47.6836	_GAP_||Ribosomal Proteins L2, RNA binding domain||Ribosomal Proteins L2, C-terminal domain	NA	_GAP_||PF00181||PF03947	DEHA2B15268p;K02938 large subunit ribosomal protein L8e || DEHA2D12034p	dha03010	K02938	large subunit ribosomal protein L8e	Ribosome	KOG2309	60s ribosomal protein L2/L8	Translation, ribosomal structure and biogenesis	INFORMATION STORAGE AND PROCESSING	NA	NA	NA	NA	NA	NA	NA	NA	NA	Q6BS28	2.86	9.04	0	0	0	0	0
[truncated: 3 more columns]

## Sheet: all_iden_proteins
Accession	PFams_desc	Description	PFams	kegg_desc	kegg_pathway	KO	KO_desc	KO_pathway	KOG_id	KOG_desc	KOG_class	KOG_group	EC	TIGRFams	TIGRFams_desc	transporter_family	transporter_substrate	transporter_evidence	GO Names	Enzyme Codes	Enzyme Names	uniprot	Score.Sequest.HT run2	Score.Sequest.HT run1
contig_9694_66_668_+	_GAP_||Chlorophyll A-B binding protein		_GAP_||PF00504	K08907 light-harvesting complex I chlorophyll a/b binding protein 1 || LHCSR2;stress-related chlorophyll a/b binding protein 2;stress-related chlorophyll a/b binding protein 3;LHCSR3	cre00196	K08907	light-harvesting complex I chlorophyll a/b binding protein 1	Photosynthesis - antenna proteins														A8J431	6.09	7.38
contig_205627_1_722_-		small subunit processome component 20 homolog		K14772 U3 small nucleolar RNA-associated protein 20;hypothetical protein		K14772	U3 small nucleolar RNA-associated protein 20		KOG1823	DRIM (Down-regulated in metastasis)-like proteins	Defense mechanisms	CELLULAR PROCESSES AND SIGNALING							F:aminoacyl-tRNA ligase activity;F:ATP binding;P:tRNA aminoacylation for protein translation";"F:nucleotide binding			A7SSN7	NA	3.84
contig_158725_54_1088_+	_GAP_||O-methyltransferase||_GAP_		_GAP_||PF01596||_GAP_	K00588 caffeoyl-CoA O-methyltransferase [EC:2.1.1.104];O-methyltransferase family protein (EC:2.1.1.104)	npu01110||npu01100||npu00360	K00588	caffeoyl-CoA O-methyltransferase [EC:2.1.1.104]	Phenylalanine metabolism || Phenylpropanoid biosynthesis || Flavonoid biosynthesis || Stilbenoid, diarylheptanoid and gingerol biosynthesis					2.1.1.104									B2J6X8	6.91	19.68
contig_199898_36_2163_+	_GAP_||Nitrite/Sulfite reductase ferredoxin-like half domain||_GAP_||Nitrite and sulphite reductase 4Fe-4S domain||Nitrite/Sulfite reductase ferredoxin-like half domain||Nitrite and sulphite reductase 4Fe-4S domain||_GAP_		_GAP_||PF03460||_GAP_||PF01077||PF03460||PF01077||_GAP_																				2.12	7.23
contig_201495_1_129_-		---NA---																					2.12	2.37
contig_202472_1_763_+																							8.96	29.3
contig_166632_1_639_+	_GAP_||FKBP-type peptidyl-prolyl cis-trans isomerase		_GAP_||PF00254	FKBP-type peptidyl-prolyl cis-trans isomerase (EC:5.2.1.8)																		D3ENZ7	6.31	6.2
contig_198827_598_975_-	_GAP_||Glutaredoxin 2, C terminal domain	GrxB family glutaredoxin	_GAP_||PF04399	hypothetical protein															F:oxidoreductase activity;P:cellular nitrogen compound metabolic process";"C:cytoplasm			B8LE55	NA	3.07
contig_85307_195_495_-	Enolase, C-terminal TIM barrel domain	enolase	PF00113						KOG2670	Enolase	Carbohydrate transport and metabolism	METABOLISM							F:ion binding;F:lyase activity;P:carbohydrate metabolic process;P:catabolic process;P:cellular nitrogen compound metabolic process;P:cofactor metabolic process";P:generation of precursor metabolites and energy;P:small molecule metabolic process;"C:cytosol	EC:4.2.1.11	Phosphopyruvate hydratase		9.64	20.44
contig_44403_207_357_+																							7.62	9.35
contig_162543_41_1072_+	_GAP_||Major Facilitator Superfamily		_GAP_||PF07690	hypothetical protein												MFS		3				E1C9W6	9.45	7.17
contig_114395_1_1239_+	Sodium:sulfate symporter transmembrane region||_GAP_		PF00939||_GAP_	K03319 divalent anion:Na+ symporter, DASS family";"DASS family transporter: 2-oxoglutarate/malate		K03319	divalent anion:Na+ symporter, DASS family									DASS	sodium ion:dicarboxylate/sulfate symporter	4				A4S9P7	NA	4.5
contig_113464_21_929_-	Glutamine amidotransferases class-II||_GAP_||Glutamate synthase central domain	ferredoxin-dependent glutamate synthase	PF00310||_GAP_||PF04898	ferredoxin-dependent glutamate synthase, fusion of large and small subunits;K00264 glutamate synthase (NADPH/NADH) [EC:1.4.1.13 1.4.1.14]";"GltX	pti01100||pti00910||pti00250||pti01110	K00264	glutamate synthase (NADPH/NADH) [EC:1.4.1.13 1.4.1.14]	Alanine, aspartate and glutamate metabolism || Nitrogen metabolism || Biosynthesis of amino acids					1.4.1.13||1.4.1.14						F:oxidoreductase activity";"P:cellular amino acid metabolic process			B7GAZ5	NA	4.24
contig_109906_1_1167_+				hypothetical protein																		B7FVA7	3.9	6.94
contig_182516_1_257_+	Chlorophyll A-B binding protein		PF00504	protein fucoxanthin chlorophyll a/c protein;Lhcx4																		B7G6N3	13.1	54.93
contig_185250_967_1722_-	_GAP_||Enolase, N-terminal domain||Enolase, C-terminal TIM barrel domain	bifunctional enolase 2/transcriptional activator	_GAP_||PF03952||PF00113	K01689 enolase [EC:4.2.1.11];hypothetical protein	ppp01110||ppp00010||ppp03018||ppp01100	K01689	enolase [EC:4.2.1.11]	Glycolysis / Gluconeogenesis || Methane metabolism || Carbon metabolism || Biosynthesis of amino acids || RNA degradation || HIF-1 signaling pathway	KOG2670	Enolase	Carbohydrate transport and metabolism	METABOLISM	4.2.1.11						C:cytosol;C:extracellular region;C:mitochondrion;C:nucleus;C:plasma membrane;C:plastid;F:ion binding;F:lyase activity;P:carbohydrate metabolic process;P:catabolic process;P:cellular nitrogen compound metabolic process;P:cofactor metabolic process";P:generation of precursor metabolites and energy;P:response to stress;P:small molecule metabolic process;"F:DNA binding	EC:4.2.1.11	Phosphopyruvate hydratase	A9RZD9	14.83	10.7
contig_159726_957_3993_-	_GAP_||AIR synthase related protein, N-terminal domain||_GAP_||AIR synthase related protein, C-terminal domain||_GAP_	phosphoribosylformylglycinamidine synthase	_GAP_||PF00586||_GAP_||PF02769||_GAP_	K01952 phosphoribosylformylglycinamidine synthase [EC:6.3.5.3];hypothetical protein	pti01100||pti00230||pti01110	K01952	phosphoribosylformylglycinamidine synthase [EC:6.3.5.3]	Purine metabolism	KOG1907	Phosphoribosylformylglycinamidine synthase	Nucleotide transport and metabolism	METABOLISM	6.3.5.3	TIGR01735	phosphoribosylformylglycinamidine synthase				F:ion binding;F:ligase activity;P:biosynthetic process;P:cellular nitrogen compound metabolic process;P:small molecule metabolic process";"C:cytoplasm			B7FQE5	6.85	13.03
contig_33893_120_986_+	PF13460||_GAP_		PF13460||_GAP_	hypothetical protein																		B8BY32	2.9	3.9
contig_55571_138_908_-		ABC transporter I family member 20		ATP-binding cassette transporter, subfamily I, member 9, ABC component protein PpABCI9;K12608 CCR4-NOT complex subunit CAF16";"ppabci9	ppp03018	K12608	CCR4-NOT complex subunit CAF16	RNA degradation	KOG2355	Predicted ABC-type transport, ATPase component/CCR4 associated factor	General function prediction only	POORLY CHARACTERIZED				ABC	multidrug	2	F:molecular_function			A9T4M7	14.23	7.54
contig_186077_54_1489_+	_GAP_||Plug domain of Sec61p||eubacterial secY protein		_GAP_||PF10559||PF00344						KOG1373	Transport protein Sec61, alpha subunit	Intracellular trafficking, secretion, and vesicular transport	CELLULAR PROCESSES AND SIGNALING		_GAP_||TIGR00967	_GAP_||preprotein translocase, SecY subunit	IISP		3					5.31	2.64
contig_150396_1_711_+	_GAP_||Translocon-associated protein beta (TRAPB)||_GAP_		_GAP_||PF05753||_GAP_	K13250 translocon-associated protein subunit beta;translocon-associated protein beta (ISS)	ota04141	K13250	translocon-associated protein subunit beta	Protein processing in endoplasmic reticulum														Q01GX3	NA	5.85
contig_189150_390_826_-		---NA---																					13.95	6.9
contig_159770_62_1656_-	_GAP_||Protein similar to CwfJ C-terminus 1||Protein similar to CwfJ C-terminus 2	CWF19-like protein 1	_GAP_||PF04677||PF04676	hypothetical protein					KOG2476	Uncharacterized conserved protein	Function unknown	POORLY CHARACTERIZED										B7Q1G5	2.93	2.87
contig_196987_296_523_-	Ribosomal protein S18	ribosomal protein S18 (chloroplast)	PF01084											TIGR00165	ribosomal protein S18				C:plastid;C:ribosome;F:rRNA binding";P:translation;"F:structural constituent of ribosome				15.72	13.49
contig_86165_256_539_-		putative arylsulfatase																	F:peptidase activity				8.05	25.9
contig_33683_53_3002_+	Phosphopantetheine attachment site||_GAP_||Cobalamin-independent synthase, Catalytic domain||_GAP_||PF13738		PF00550||_GAP_||PF01717||_GAP_||PF13738																				8.32	9.85
contig_198947_193_960_-	AICARFT/IMPCHase bienzyme||_GAP_	phosphoribosylaminoimidazolecarboxamide formyltransferase/IMP cyclohydrolase	PF01808||_GAP_	K00602 phosphoribosylaminoimidazolecarboxamide formyltransferase / IMP cyclohydrolase [EC:2.1.2.3 3.5.4.10];probable bifunctional purine synthesis protein (EC:2.1.2.3)	tps01100||tps00230||tps01110||tps00670	K00602	phosphoribosylaminoimidazolecarboxamide formyltransferase / IMP cyclohydrolase [EC:2.1.2.3 3.5.4.10]	Purine metabolism || One carbon pool by folate	KOG2555	AICAR transformylase/IMP cyclohydrolase/methylglyoxal synthase	Nucleotide transport and metabolism	METABOLISM	3.5.4.10||2.1.2.3						F:hydrolase activity, acting on carbon-nitrogen (but not peptide) bonds;P:biosynthetic process;P:cellular nitrogen compound metabolic process;P:small molecule metabolic process";"C:cellular_component	EC:2.1.2.3";"EC:3.5.4.10	Phosphoribosylaminoimidazolecarboxamide formyltransferase";"IMP cyclohydrolase	B8C300	9.73	13.58
contig_166858_246_929_-	_GAP_||TATA-binding protein interacting (TIP20)	cullin-associated NEDD8-dissociated protein 1-like	_GAP_||PF08623						KOG1824	TATA-binding protein-interacting protein	General function prediction only	POORLY CHARACTERIZED							C:cytosol;C:Golgi apparatus;C:nucleoplasm;P:biosynthetic process;P:cellular nitrogen compound metabolic process";P:cellular protein modification process;P:protein complex assembly;"F:molecular_function				3.97	4.1
contig_40235_1_398_+	Thioredoxin		PF00085						KOG0907	Thioredoxin	Posttranslational modification, protein turnover, chaperones	CELLULAR PROCESSES AND SIGNALING											3.62	8.97
contig_180210_320_488_-	Chlorophyll A-B binding protein	light harvesting protein	PF00504	fucoxanthin chlorophyll a/c protein, LI818 clade";"lhcx1															C:plastid;C:protein complex";C:thylakoid;P:cellular protein modification process;P:generation of precursor metabolites and energy;P:photosynthesis;"F:molecular_function			B8CGG0	82.11	105.1
contig_10140_1_1969_+	_GAP_||Elongation factor Tu GTP binding domain||Elongation factor Tu domain 2||_GAP_||Elongation factor G C-terminus||_GAP_		_GAP_||PF00009||PF03144||_GAP_||PF00679||_GAP_	K06207 GTP-binding protein;hypothetical protein		K06207	GTP-binding protein							_GAP_||TIGR01394	_GAP_||GTP-binding protein TypA/BipA							A9SWN7	20.4	31.79
contig_158410_51_1132_+	_GAP_||ATP synthase		_GAP_||PF00231	K02115 F-type H+-transporting ATPase subunit gamma [EC:3.6.3.14];ATP synthase (EC:3.6.3.14)	tps01100||tps00195||tps00190	K02115	F-type H+-transporting ATPase subunit gamma	Oxidative phosphorylation || Photosynthesis	KOG1531	F0F1-type ATP synthase, gamma subunit	Energy production and conversion	METABOLISM	3.6.3.14	_GAP_||TIGR01146	_GAP_||ATP synthase F1, gamma subunit	F-ATPase		3				B8C0W4	48.52	129.29
contig_173277_167_798_-	_GAP_||FabA-like domain	beta-hydroxyacyl-acyl carrier protein dehydratase (FABZ)	_GAP_||PF07977											_GAP_||TIGR01750	_GAP_||beta-hydroxyacyl-(acyl-carrier-protein) dehydratase FabZ				F:lyase activity;P:biosynthetic process;P:lipid metabolic process;P:small molecule metabolic process";"C:cytoplasm	EC:4.2.1.59	3-hydroxyacyl-[acyl-carrier-protein] dehydratase		NA	3.34
contig_158374_1492_2001_+	_GAP_||Glucosamine-6-phosphate isomerases/6-phosphogluconolactonase		_GAP_||PF01182	K01057 6-phosphogluconolactonase [EC:3.1.1.31];hypothetical protein	olu01110||olu00030||olu01100	K01057	6-phosphogluconolactonase [EC:3.1.1.31]	Pentose phosphate pathway || Carbon metabolism					3.1.1.31									A4S930	NA	4.73
contig_81651_1052_1423_+	Calreticulin family||_GAP_		PF00262||_GAP_	K08057 calreticulin;hypothetical protein	tad04141||tad04145	K08057	calreticulin	Protein processing in endoplasmic reticulum || Phagosome || Antigen processing and presentation || Chagas disease (American trypanosomiasis) || HTLV-I infection	KOG0674	Calreticulin	Posttranslational modification, protein turnover, chaperones	CELLULAR PROCESSES AND SIGNALING										B3S3X6	NA	3.63
contig_200735_394_732_-		putative arylsulfatase																	F:peptidase activity				91.8	179.92
contig_160138_1_2025_+	2-nitropropane dioxygenase		PF03060	omega-3 polyunsaturated fatty acid synthase PfaD										TIGR02814||_GAP_	PfaD family protein||_GAP_							A1S4L3	8.23	20.32
contig_190735_996_1103_-		calcium-dependent protein																	F:ATP binding;F:kinase activity;F:protein kinase activity;F:protein serine/threonine kinase activity;P:phosphorylation";P:protein phosphorylation;"F:nucleotide binding				2.07	1.93
contig_158744_1949_2813_-	_GAP_||Clp amino terminal domain||_GAP_	chaperone protein ClpD, chloroplastic	_GAP_||PF02861||_GAP_	K03695 ATP-dependent Clp protease ATP-binding subunit ClpB;ATP-dependent chaperone ClpB		K03695	ATP-dependent Clp protease ATP-binding subunit ClpB		KOG1051	Chaperone HSP104 and related ATP-dependent Clp proteases	Posttranslational modification, protein turnover, chaperones	CELLULAR PROCESSES AND SIGNALING							P:biological_process";"F:molecular_function			C6WU69	NA	4.02
contig_31385_5452_6863_+	ATP synthase alpha/beta family, beta-barrel domain||_GAP_||ATP synthase alpha/beta family, nucleotide-binding domain||ATP synthase alpha/beta chain, C terminal domain		PF02874||_GAP_||PF00006||PF00306	K02112 F-type H+-transporting ATPase subunit beta [EC:3.6.3.14];F0F1 ATP synthase subunit beta (EC:3.6.3.14)	mpt01100||mpt00190	K02112	F-type H+-transporting ATPase subunit beta [EC:3.6.3.14]	Oxidative phosphorylation || Photosynthesis					3.6.3.14	TIGR01039	ATP synthase F1, beta subunit							A2SC70	NA	3
contig_81550_1984_2697_-	Elongation factor Tu GTP binding domain	predicted protein	PF00009						KOG0469	Elongation factor 2	Translation, ribosomal structure and biogenesis	INFORMATION STORAGE AND PROCESSING		TIGR00231||_GAP_	small GTP-binding protein domain||_GAP_				F:ion binding";F:translation factor activity, RNA binding;"F:GTPase activity	EC:3.6.1.15	Nucleoside-triphosphate phosphatase		2.95	2.84
contig_35224_1_345_+	_GAP_||Ribosomal L29 protein		_GAP_||PF00831	50S ribosomal protein L29;K02904 large subunit ribosomal protein L29;K02904 large subunit ribosomal protein L29 || 50S ribosomal protein L29;rpmC	syc03010	K02904	large subunit ribosomal protein L29	Ribosome						_GAP_||TIGR00012	_GAP_||ribosomal protein L29							O24697	13.13	16.8
contig_158725_1136_1951_+	short chain dehydrogenase||_GAP_		PF00106||_GAP_																				7.8	12.3
contig_199752_335_1551_-	_GAP_||Protein kinase domain	serine/threonine-protein kinase PRP4 homolog	_GAP_||PF00069	K08827 serine/threonine-protein kinase PRP4 [EC:2.7.11.1]";"cyclin T-dependent kinase CDK9, putative (EC:2.7.12.1)		K08827	serine/threonine-protein kinase PRP4 [EC:2.7.11.1]		KOG0670	U4/U6-associated splicing factor PRP4	RNA processing and modification	INFORMATION STORAGE AND PROCESSING	2.7.11.1						C:nucleoplasm;F:ion binding";F:kinase activity;P:cellular protein modification process;P:mRNA processing;"C:nucleus	EC:2.7.11.22";"EC:2.7.11	Cyclin-dependent kinase";"Transferring phosphorus-containing groups	B7PX90	3.43	6.51
contig_144715_1_1331_+	Protein of unknown function (DUF1253)		PF06862	K14774 U3 small nucleolar RNA-associated protein 25;DUF1253 family protein		K14774	U3 small nucleolar RNA-associated protein 25		KOG2340	Uncharacterized conserved protein	Function unknown	POORLY CHARACTERIZED										O74974	NA	3.08
contig_11610_1_506_+																							8.64	8.69
contig_164670_128_898_-	D-ala D-ala ligase C-terminus	D-alanine--D-alanine ligase	PF07478																F:ion binding";"F:ligase activity	EC:6.3.2.4	D-alanine--D-alanine ligase		2.13	19.29
contig_9879_189_1586_-	_GAP_||Pyridoxal-dependent decarboxylase, pyridoxal binding domain||Pyridoxal-dependent decarboxylase, C-terminal sheet domain	diaminopimelate decarboxylase	_GAP_||PF02784||PF00278	Diaminopimelate decarboxylase;K01586 diaminopimelate decarboxylase [EC:4.1.1.20];DAD1	olu01110||olu00300||olu01100	K01586	diaminopimelate decarboxylase [EC:4.1.1.20]	Lysine biosynthesis || Biosynthesis of amino acids					4.1.1.20						F:lyase activity			A4S9T6	16.85	15.52
contig_39724_1_882_-	_GAP_||Glutamine amidotransferases class-II	glutamate synthase large subunit	_GAP_||PF00310	ferredoxin-dependent glutamate synthase;K00284 glutamate synthase (ferredoxin) [EC:1.4.7.1];gltB	amr00910	K00284	glutamate synthase (ferredoxin) [EC:1.4.7.1]	Glyoxylate and dicarboxylate metabolism || Nitrogen metabolism					1.4.7.1						F:oxidoreductase activity			B0CB44	2.97	7.75
contig_185250_233_934_-	Enolase, C-terminal TIM barrel domain	enolase	PF00113						KOG2670	Enolase	Carbohydrate transport and metabolism	METABOLISM							F:ion binding;F:lyase activity;P:carbohydrate metabolic process;P:catabolic process;P:cellular nitrogen compound metabolic process;P:cofactor metabolic process";P:generation of precursor metabolites and energy;P:small molecule metabolic process;"C:cytosol	EC:4.2.1.11	Phosphopyruvate hydratase		16.6	6.75
contig_158639_1042_1468_-	ESSS subunit of NADH:ubiquinone oxidoreductase (complex I)	Ndufb11, NADH dehydrogenase 1 beta subcomplex subunit	PF10183	hypothetical protein															C:integral component of membrane";"C:membrane			A7SJ86	7.34	2.9
contig_61149_1_416_+																							3.98	5.88
contig_153894_980_1963_-	Ribulose bisphosphate carboxylase large chain, N-terminal domain||Ribulose bisphosphate carboxylase large chain, catalytic domain	ribulose-1,5-bisphosphate carboxylase/oxygenase large subunit (plastid)	PF02788||PF00016	K01601 ribulose-bisphosphate carboxylase large chain [EC:4.1.1.39];ribulose-bisphosphate carboxylase (EC:4.1.1.39)	nwa01120||nwa01100||nwa00630||nwa00710	K01601	ribulose-bisphosphate carboxylase large chain [EC:4.1.1.39]	Glyoxylate and dicarboxylate metabolism || Carbon fixation in photosynthetic organisms || Carbon metabolism					4.1.1.39						C:plastid;F:ion binding";F:lyase activity;F:oxidoreductase activity;P:biosynthetic process;P:photosynthesis;"P:carbohydrate metabolic process	EC:4.1.1.39	Ribulose-bisphosphate carboxylase	D8KAW1	93.5	58.72
contig_166898_145_1047_+	NAD dependent epimerase/dehydratase family||_GAP_		PF01370||_GAP_						KOG1502	Flavonol reductase/cinnamoyl-CoA reductase	Defense mechanisms	CELLULAR PROCESSES AND SIGNALING											60.47	41.02
contig_162347_3734_3889_-		---NA---																					NA	3.36
contig_85671_1_580_+	_GAP_||CS domain		_GAP_||PF04969	hypothetical protein																			11.35	22.11
contig_187646_528_1038_-	Ubiquitin family||Nickel-containing superoxide dismutase	predicted protein	PF00240||PF09055	hypothetical protein					KOG0004	Ubiquitin/40S ribosomal protein S27a fusion	Translation, ribosomal structure and biogenesis	INFORMATION STORAGE AND PROCESSING							F:hydrolase activity, acting on glycosyl bonds;F:ion binding";F:methyltransferase activity;F:oxidoreductase activity;P:response to stress;"P:carbohydrate metabolic process	EC:1.15.1.1	Superoxide dismutase	B7G9A2	13.5	17.03
contig_36650_747_1074_-	_GAP_||Ribosomal protein S27	predicted protein	_GAP_||PF01667	K02978 small subunit ribosomal protein S27e;K02978 small subunit ribosomal protein S27e || hypothetical protein;hypothetical protein	ppp03010	K02978	small subunit ribosomal protein S27e	Ribosome	KOG1779	40s ribosomal protein S27	Translation, ribosomal structure and biogenesis	INFORMATION STORAGE AND PROCESSING							C:cytosol;C:ribosome;F:ion binding";P:ribonucleoprotein complex assembly;P:ribosome biogenesis;P:translation;"F:structural constituent of ribosome			A9RMR9	4.48	12.93
contig_98064_71_1995_-	RNA recognition motif. (a.k.a. RRM, RBD, or RNP domain)||_GAP_||Eukaryotic translation initiation factor eIF2A||_GAP_	eukaryotic translation initiation factor 3 subunit B-like	PF00076||_GAP_||PF08662||_GAP_						KOG2314	Translation initiation factor 3, subunit b (eIF-3b)	Translation, ribosomal structure and biogenesis	INFORMATION STORAGE AND PROCESSING							C:protein complex";F:translation factor activity, RNA binding;"C:cytoplasm				6.85	5.06
contig_63279_1_712_+	_GAP_||PF13519		_GAP_||PF13519																				31	20.2
contig_31652_1_2473_-	MIF4G domain||_GAP_||MIF4G like||_GAP_||MIF4G like||_GAP_	nuclear cap-binding protein subunit 1	PF02854||_GAP_||PF09088||_GAP_||PF09090||_GAP_	K12882 nuclear cap-binding protein subunit 1;hypothetical protein	nve03013||nve03040||nve03015	K12882	nuclear cap-binding protein subunit 1	RNA transport || mRNA surveillance pathway || Spliceosome	KOG1104	Nuclear cap-binding complex, subunit NCBP1/CBP80	RNA processing and modification	INFORMATION STORAGE AND PROCESSING							P:mRNA processing";"C:intracellular			A7ST09	NA	3.58
contig_86908_60_1525_-	Phosphoglycerate kinase||_GAP_	phosphoglycerate kinase	PF00162||_GAP_	K00927 phosphoglycerate kinase [EC:2.7.2.3];phosphoglycerate kinase (EC:2.7.2.3);PGK5	tps01100||tps01110||tps00010	K00927	phosphoglycerate kinase [EC:2.7.2.3]	Glycolysis / Gluconeogenesis || Carbon fixation in photosynthetic organisms || Carbon metabolism || Biosynthesis of amino acids	KOG1367	3-phosphoglycerate kinase	Carbohydrate transport and metabolism	METABOLISM	2.7.2.3						F:ion binding;F:kinase activity;P:catabolic process;P:cellular nitrogen compound metabolic process;P:cofactor metabolic process";P:generation of precursor metabolites and energy;P:small molecule metabolic process;"P:carbohydrate metabolic process	EC:2.7.2.3	Phosphoglycerate kinase	B8LCF8	17.16	11.1
contig_156947_1199_1519_-		---NA---																					2.22	2.34
contig_9706_222_743_+	_GAP_||Ribosomal L37ae protein family		_GAP_||PF01780						KOG0402	60S ribosomal protein L37	Translation, ribosomal structure and biogenesis	INFORMATION STORAGE AND PROCESSING		_GAP_||TIGR00280	_GAP_||ribosomal protein L37a								12.68	12.84
contig_83_49_1061_+	PF13460||_GAP_		PF13460||_GAP_	hypothetical protein																		B7FPQ7	3.97	7.39
contig_55571_911_1891_-	ABC transporter||_GAP_	ABC transporter I family member 20	PF00005||_GAP_	ATP-binding cassette transporter, subfamily I, member 9, ABC component protein PpABCI9;K12608 CCR4-NOT complex subunit CAF16";"ppabci9	ppp03018	K12608	CCR4-NOT complex subunit CAF16	RNA degradation	KOG2355	Predicted ABC-type transport, ATPase component/CCR4 associated factor	General function prediction only	POORLY CHARACTERIZED				ABC	multidrug	3	F:ATPase activity;F:ion binding";"P:biological_process	EC:3.6.1.15";"EC:3.6.1.3	Nucleoside-triphosphate phosphatase";"Adenosinetriphosphatase	A9T4M7	3.69	9.25
contig_185035_82_864_-	Proliferating cell nuclear antigen, N-terminal domain||Proliferating cell nuclear antigen, C-terminal domain	proliferating cell nuclear antigen	PF00705||PF02747	K04802 proliferating cell nuclear antigen;hypothetical protein	ppp03420||ppp03410||ppp03030||ppp03430	K04802	proliferating cell nuclear antigen	DNA replication || Base excision repair || Nucleotide excision repair || Mismatch repair || Cell cycle || Hepatitis B || HTLV-I infection	KOG1636	DNA polymerase delta processivity factor (proliferating cell nuclear antigen)	Replication, recombination and repair	INFORMATION STORAGE AND PROCESSING		TIGR00590	proliferating cell nuclear antigen (pcna)				C:chromosome;C:cytosol;C:nucleus;C:protein complex";F:enzyme regulator activity;P:biosynthetic process;P:DNA metabolic process;P:response to stress;"F:DNA binding			A9S3Y9	3.58	6.78
contig_161357_178_1313_-		cellobiose phosphorylase																	F:molecular_function				5.01	13.79
contig_161588_1_547_+	Ribosomal protein L9, N-terminal domain||Ribosomal protein L9, C-terminal domain		PF01281||PF03948																				NA	4.51
contig_188932_43_762_+																							NA	2.58
contig_179464_1973_2878_-	SPFH domain / Band 7 family||_GAP_	hypersensitive-induced response protein 3	PF01145||_GAP_	flagellar associated protein;FAP173					KOG2620	Prohibitins and stomatins of the PID superfamily	Energy production and conversion	METABOLISM							C:plasma membrane;C:vacuole;P:biological_process";"C:mitochondrion			A8JAF7	13.35	23.54
contig_176884_1_526_+	Chlorophyll A-B binding protein		PF00504																				8.39	7.43
contig_162772_177_1360_-	_GAP_||Oxidoreductase family, NAD-binding Rossmann fold||_GAP_	predicted protein	_GAP_||PF01408||_GAP_	hypothetical protein															P:oxidation-reduction process";"F:oxidoreductase activity			B8C8L8	4.19	7.74
contig_57171_1114_1398_+	FAD dependent oxidoreductase||_GAP_		PF01266||_GAP_	oxidoreductase																		C1B3U3	3.91	3.45
contig_157262_297_2622_-	Thioredoxin||_GAP_	thioredoxin-like protein	PF00085||_GAP_																F:isomerase activity;P:cell redox homeostasis";"C:cell				5.8	12.81
contig_134345_342_787_-	Ubiquitin family||Thioredoxin	thioredoxin-like	PF00240||PF00085						KOG0908	Thioredoxin-like protein	Posttranslational modification, protein turnover, chaperones	CELLULAR PROCESSES AND SIGNALING							F:oxidoreductase activity;P:homeostatic process";P:response to stress;"C:cytoplasm	EC:1.8.1.8";"EC:1.8.1.9	Protein-disulfide reductase";"Thioredoxin-disulfide reductase		14.17	29.86
contig_116894_87_467_+	_GAP_||Ribosomal L32p protein family||_GAP_		_GAP_||PF01783||_GAP_																				11.29	17.74
contig_11476_1_518_+	Globin||_GAP_		PF00042||_GAP_						KOG3378	Globins and related hemoproteins	Energy production and conversion	METABOLISM											NA	3.28
contig_83527_1079_1594_-	_GAP_||Ribosomal protein L7/L12 C-terminal domain	50S ribosomal protein L7/L12	_GAP_||PF00542	50S ribosomal protein L7/L12;K02935 large subunit ribosomal protein L7/L12;rplL	tel03010	K02935	large subunit ribosomal protein L7/L12	Ribosome						_GAP_||TIGR00855	_GAP_||ribosomal protein L7/L12				C:plastid";C:ribosome;P:translation;"F:structural constituent of ribosome			Q8DM25	86.57	89.14
contig_84910_1_781_+				iron starvation induced protein;ISIP2A																		B7FYL2	12.65	16.88
contig_202285_281_1618_+	PF13517		PF13517																				90.73	36.83
contig_132775_1_608_+	'Cold-shock' DNA-binding domain||_GAP_		PF00313||_GAP_						KOG3070	Predicted RNA-binding protein containing PIN domain and invovled in translation or RNA processing	Translation, ribosomal structure and biogenesis	INFORMATION STORAGE AND PROCESSING											4.71	8.07
contig_186301_153_1028_+	Protein kinase domain		PF00069	ser/thr kinase;CK1					KOG1164	Casein kinase (serine/threonine/tyrosine protein kinase)	Signal transduction mechanisms	CELLULAR PROCESSES AND SIGNALING										A8IYG8	4.04	8.03
contig_1395_26_859_+	SPFH domain / Band 7 family||_GAP_		PF01145||_GAP_						KOG3083	Prohibitin	Posttranslational modification, protein turnover, chaperones	CELLULAR PROCESSES AND SIGNALING											12.31	7.48
contig_160660_1564_1863_-	PCI domain||_GAP_	eukaryotic translation initiation factor 3 subunit M	PF01399||_GAP_	eukaryotic translation initiation factor 3 subunit M;K15030 translation initiation factor 3 subunit M;K15030 translation initiation factor 3 subunit M || PCI domain protein;AO090026000816		K15030	translation initiation factor 3 subunit M		KOG2753	Uncharacterized conserved protein, contains PCI domain	General function prediction only	POORLY CHARACTERIZED							C:protein complex";P:translation;"C:cytoplasm			B8NFY0||Q2UDZ9	8.85	11.3
contig_11529_903_2144_-	_GAP_||Dehydratase family	dihydroxy-acid dehydratase	_GAP_||PF00920	dihydroxy-acid dehydratase (EC:4.2.1.9);K01687 dihydroxy-acid dehydratase [EC:4.2.1.9];ilvD	rba00770||rba01110||rba01100||rba00290	K01687	dihydroxy-acid dehydratase [EC:4.2.1.9]	Valine, leucine and isoleucine biosynthesis || Pantothenate and CoA biosynthesis || 2-Oxocarboxylic acid metabolism || Biosynthesis of amino acids	KOG2448	Dihydroxy-acid dehydratase	Amino acid transport and metabolism	METABOLISM	4.2.1.9						F:ion binding";F:lyase activity;P:biosynthetic process;"P:cellular amino acid metabolic process	EC:4.2.1.9	Dihydroxy-acid dehydratase	Q7UJ69	NA	2.92
contig_18830_1_370_+				hypothetical protein																		Q00Z53	0	2.95
contig_110722_995_1921_-	_GAP_||PF14288	callose synthase	_GAP_||PF14288						KOG0916	1,3-beta-glucan synthase/callose synthase catalytic subunit	Cell wall/membrane/envelope biogenesis	CELLULAR PROCESSES AND SIGNALING							C:cellular_component";"F:molecular_function				NA	4.04
contig_155534_1_249_+																							NA	6.18
contig_123232_1_518_+				hypothetical protein																		B8CCK5	NA	4.3
contig_201538_40_1047_+	Phosphopantetheine attachment site||_GAP_||Beta-ketoacyl synthase, N-terminal domain		PF00550||_GAP_||PF00109	polyunsaturated fatty acid synthase PfaA;pfaA																		Q47ZG8	41.75	128.83
contig_168469_1_2142_+	_GAP_||PF14497||_GAP_||tRNA synthetases class I (E and Q), catalytic domain||tRNA synthetases class I (E and Q), anti-codon binding domain||_GAP_		_GAP_||PF14497||_GAP_||PF00749||PF03950||_GAP_	K01885 glutamyl-tRNA synthetase [EC:6.1.1.17];hypothetical protein	ppp01110||ppp00860||ppp00970||ppp01100	K01885	glutamyl-tRNA synthetase [EC:6.1.1.17]	Porphyrin and chlorophyll metabolism || Aminoacyl-tRNA biosynthesis	KOG1147	Glutamyl-tRNA synthetase	Translation, ribosomal structure and biogenesis	INFORMATION STORAGE AND PROCESSING	6.1.1.17	_GAP_||TIGR00463||_GAP_	_GAP_||glutamine--tRNA ligase||_GAP_							A9S8X8	0	3.88
contig_33021_262_1746_-	Aldehyde dehydrogenase family||_GAP_	glutamate-5-semialdehyde dehydrogenase	PF00171||_GAP_						KOG4165	Gamma-glutamyl phosphate reductase	Amino acid transport and metabolism	METABOLISM		_GAP_||TIGR00407||_GAP_	_GAP_||glutamate-5-semialdehyde dehydrogenase||_GAP_				P:biological_process				30.09	24.11
contig_158715_405_1942_-	SNO glutamine amidotransferase family||SOR/SNZ family||Thiazole biosynthesis protein ThiG||_GAP_	pyridoxine biosynthesis protein	PF01174||PF01680||PF05690||_GAP_						KOG1606	Stationary phase-induced protein, SOR/SNZ family	Coenzyme transport and metabolism	METABOLISM		TIGR03800||_GAP_	pyridoxal 5'-phosphate synthase, glutaminase subunit Pdx2||_GAP_				F:hydrolase activity, acting on carbon-nitrogen (but not peptide) bonds;F:lyase activity;P:biosynthetic process;P:cellular amino acid metabolic process;P:cellular nitrogen compound metabolic process;P:cofactor metabolic process";P:sulfur compound metabolic process;"C:cytosol	EC:4.3.3.6";"EC:3.5.1.2	Pyridoxal 5'-phosphate synthase (glutamine hydrolyzing)";"Glutaminase		38.79	95.1
contig_156003_556_894_+	Ribosomal S17		PF00833						KOG0187	40S ribosomal protein S17	Translation, ribosomal structure and biogenesis	INFORMATION STORAGE AND PROCESSING											NA	5.8
contig_166836_104_775_-	Glutathione S-transferase, N-terminal domain||_GAP_	glutathione S-transferase theta-1 isoform X1	PF02798||_GAP_						KOG0867	Glutathione S-transferase	Posttranslational modification, protein turnover, chaperones	CELLULAR PROCESSES AND SIGNALING							C:cytoplasm;F:transferase activity";P:glutathione metabolic process;"F:glutathione transferase activity				9.72	4.78
contig_43519_53_1737_+				cell surface protein																		B7G9B0	NA	2.87
contig_49210_1_720_-		cysteinyl-tRNA synthetase		cysteinyl-tRNA synthetase (EC:6.1.1.16);K01883 cysteinyl-tRNA synthetase [EC:6.1.1.16];cysS	bpa00970	K01883	cysteinyl-tRNA synthetase [EC:6.1.1.16]	Aminoacyl-tRNA biosynthesis					6.1.1.16						C:cytoplasm;F:aminoacyl-tRNA ligase activity;F:ATP binding;F:cysteine-tRNA ligase activity;F:exonuclease activity;F:ligase activity;F:metal ion binding;F:nucleic acid binding;F:RNA binding;F:zinc ion binding;P:cysteinyl-tRNA aminoacylation;P:nucleic acid phosphodiester bond hydrolysis";P:translation;P:tRNA aminoacylation for protein translation;"F:nucleotide binding			Q7W862	2.96	4.2
contig_184982_1291_2159_+	_GAP_||Phosphoglycerate mutase family||_GAP_		_GAP_||PF00300||_GAP_	K01834 phosphoglycerate mutase [EC:5.4.2.1];phosphoglycerate mutase	cyn01120||cyn00010||cyn01110||cyn01100||cyn00680	K01834	2,3-bisphosphoglycerate-dependent phosphoglycerate mutase [EC:5.4.2.11]	Glycolysis / Gluconeogenesis || Glycine, serine and threonine metabolism || Methane metabolism || Carbon metabolism || Biosynthesis of amino acids					5.4.2.1									B8HPL7	10.17	11.72
contig_16227_362_637_-		---NA---																					14.46	5.83
contig_169834_1_1081_+																							4.12	4.37
contig_254_58_1029_+	_GAP_||Elongation factor Tu GTP binding domain||_GAP_		_GAP_||PF00009||_GAP_	eukaryotic translation initiation factor 2, subunit 3 gamma, 52kDa;eukaryotic translation initiation factor 2, subunit 3, structural gene X-linked;K03242 translation initiation factor 2 subunit 3 || EIF2S3;K03242 translation initiation factor 2 subunit 3 || eukaryotic translation initiation factor 2 subunit 3-like;K03242 translation initiation factor 2 subunit 3";"Eif2s3x, Eif2g, Eif2s3, PP42					KOG0466	GTPase)";"Translation initiation factor 2, gamma subunit (eIF-2gamma	Translation, ribosomal structure and biogenesis	INFORMATION STORAGE AND PROCESSING											3.47	4.31
contig_56029_40_1637_+	_GAP_||TCP-1/cpn60 chaperonin family		_GAP_||PF00118	K09494 T-complex protein 1 subunit beta;hypothetical protein		K09494	T-complex protein 1 subunit beta		KOG0363	Chaperonin complex component, TCP-1 beta subunit (CCT2)	Posttranslational modification, protein turnover, chaperones	CELLULAR PROCESSES AND SIGNALING		TIGR02341	T-complex protein 1, beta subunit							A9TSP4	6.91	13.61
contig_156167_1_1157_+	_GAP_||Triose-phosphate Transporter family||_GAP_		_GAP_||PF03151||_GAP_	triose phosphate/phosphate translocator;Tpt1												DMT		3				B7FPD9	3.84	3.89
contig_200285_159_938_-	_GAP_||PAP_fibrillin	predicted protein	_GAP_||PF04755	hypothetical protein																		B7GC65	NA	8.44
contig_135468_1_1045_+	_GAP_||Mitochondrial carrier protein||_GAP_		_GAP_||PF00153||_GAP_	hypothetical protein												MC		2				A8J8K5	15.98	21.33
contig_180264_132_764_-	Hsp70 protein||_GAP_	heat shock protein 70	PF00012||_GAP_	K03283 heat shock 70kDa protein 1/8;protein heat shock protein Hsp70;HSP70A	pti04141||pti04144||pti03040	K03283	heat shock 70kDa protein 1/8	Spliceosome || MAPK signaling pathway || Protein processing in endoplasmic reticulum || Endocytosis || Antigen processing and presentation || Estrogen signaling pathway || Legionellosis || Toxoplasmosis || Measles || Influenza A || Epstein-Barr virus infection	KOG0101	Molecular chaperones HSP70/HSC70, HSP70 superfamily	Posttranslational modification, protein turnover, chaperones	CELLULAR PROCESSES AND SIGNALING							F:ion binding";F:isomerase activity;"P:carbohydrate metabolic process	EC:5.4.2.3	Phosphoacetylglucosamine mutase	B7FQ84	22.76	15.23
contig_171478_207_683_-	Dip2/Utp12 Family||_GAP_	wd repeat-containing protein 3	PF04003||_GAP_	K14556 U3 small nucleolar RNA-associated protein 12;hypothetical protein	tad03008	K14556	U3 small nucleolar RNA-associated protein 12	Ribosome biogenesis in eukaryotes	KOG0306	WD40-repeat-containing subunit of the 18S rRNA processing complex	RNA processing and modification	INFORMATION STORAGE AND PROCESSING							C:cytosol;C:integral component of membrane;C:membrane;C:nucleolus;C:nucleus;C:Pwp2p-containing subcomplex of 90S preribosome;C:small-subunit processome;F:2-alkenal reductase [NAD(P)] activity;F:myosin heavy chain kinase activity;F:oxidoreductase activity;F:protein kinase activity;F:snoRNA binding;F:transferase activity;P:endonucleolytic cleavage in 5'-ETS of tricistronic rRNA transcript (SSU-rRNA…			B3S9K7	NA	3.23
contig_140135_1_316_-	pfkB family carbohydrate kinase	predicted protein	PF00294	K00856 adenosine kinase [EC:2.7.1.20];hypothetical protein	olu00230||olu01100	K00856	adenosine kinase [EC:2.7.1.20]	Purine metabolism	KOG2854	Possible pfkB family carbohydrate kinase	Carbohydrate transport and metabolism	METABOLISM	2.7.1.20						P:biological_process";"F:molecular_function			A4S471	16.75	26.09
contig_158317_710_3414_-		lipoprotein, type 6		lipoprotein, type 6															C:endoplasmic reticulum;C:intracellular ribonucleoprotein complex;C:nuclear outer membrane-endoplasmic reticulum membrane network";P:intracellular mRNA localization;P:mRNA metabolic process;"F:mRNA binding			B7G935	25.94	37.17
contig_155949_73_648_+	_GAP_||AhpC/TSA family||_GAP_		_GAP_||PF00578||_GAP_						KOG0855	Alkyl hydroperoxide reductase, thiol specific antioxidant and related enzymes	Posttranslational modification, protein turnover, chaperones	CELLULAR PROCESSES AND SIGNALING											3.47	10.38
contig_88103_1_400_-	PF13519	VWA domain-containing protein	PF13519	rhs family protein															C:extracellular region;F:chitin binding";P:chitin metabolic process;"F:calcium ion binding			B8DVQ0	7.06	17.24
contig_36886_64_737_+	RNA recognition motif. (a.k.a. RRM, RBD, or RNP domain)||_GAP_		PF00076||_GAP_						KOG4205	RNA-binding protein musashi/mRNA cleavage and polyadenylation factor I complex, subunit HRP1	RNA processing and modification	INFORMATION STORAGE AND PROCESSING											8.31	13.75
contig_31723_2959_3930_-	TCP-1/cpn60 chaperonin family	Chaperonin GroL	PF00118	K04077 chaperonin GroEL;hypothetical protein	ppp03018	K04077	chaperonin GroEL	RNA degradation || Type I diabetes mellitus || Legionellosis || Tuberculosis	KOG0356	Mitochondrial chaperonin, Cpn60/Hsp60p	Posttranslational modification, protein turnover, chaperones	CELLULAR PROCESSES AND SIGNALING							C:cytosol;F:ion binding;F:unfolded protein binding;P:mitochondrion organization;P:protein folding;P:protein targeting;P:transmembrane transport";"C:mitochondrion			A9TYY1	24.58	62.93
contig_180411_49_825_+	Enolase, N-terminal domain||Enolase, C-terminal TIM barrel domain		PF03952||PF00113						KOG2670	Enolase	Carbohydrate transport and metabolism	METABOLISM											30.24	26.51
contig_196079_1_783_+																							NA	9.02
contig_31641_1_1296_+	_GAP_||Protein kinase domain		_GAP_||PF00069						KOG0594	Protein kinase PCTAIRE and related kinases	General function prediction only	POORLY CHARACTERIZED											4.53	9.21
contig_164198_1_993_+	Pyridine nucleotide-disulphide oxidoreductase||_GAP_||Pyridine nucleotide-disulphide oxidoreductase, dimerisation domain		PF00070||_GAP_||PF02852						KOG4716	Thioredoxin reductase	Posttranslational modification, protein turnover, chaperones	CELLULAR PROCESSES AND SIGNALING											NA	3.63
contig_43441_77_952_+	Mov34/MPN/PAD-1 family||_GAP_||PF13012		PF01398||_GAP_||PF13012	K03249 translation initiation factor 3 subunit F;hypothetical protein	ppp03013	K03249	translation initiation factor 3 subunit F	RNA transport	KOG2975	Translation initiation factor 3, subunit f (eIF-3f)	Translation, ribosomal structure and biogenesis	INFORMATION STORAGE AND PROCESSING										A9TT42	21.96	7.38
contig_32809_192_2639_-	_GAP_||PF13589||Hsp90 protein	endoplasmin homolog	_GAP_||PF13589||PF00183	K09487 heat shock protein 90kDa beta;hypothetical protein	ppp04141	K09487	heat shock protein 90kDa beta	Protein processing in endoplasmic reticulum || PI3K-Akt signaling pathway || NOD-like receptor signaling pathway || Plant-pathogen interaction || Estrogen signaling pathway || Thyroid hormone synthesis || Pathways in cancer || Prostate cancer	KOG0020	Endoplasmic reticulum glucose-regulated protein (GRP94/endoplasmin), HSP90 family	Posttranslational modification, protein turnover, chaperones	CELLULAR PROCESSES AND SIGNALING							F:ion binding;F:unfolded protein binding";P:protein folding;P:response to stress;"C:endoplasmic reticulum			A9SVT8||A9SVT7	21.47	29.1
contig_199361_120_2309_-	_GAP_||ABC transporter||_GAP_||PF12848||_GAP_||ABC transporter||_GAP_	P-loop containing nucleoside triphosphate hydrolase protein	_GAP_||PF00005||_GAP_||PF12848||_GAP_||PF00005||_GAP_	K06185 ATP-binding cassette, sub-family F, member 2";"hypothetical protein												ABC	? (Uup homolog/duplicated ATPase)	2	C:organelle";F:ATPase activity;F:ion binding;P:ribosome biogenesis;"C:intracellular	EC:3.6.1.15";"EC:3.6.1.3	Nucleoside-triphosphate phosphatase";"Adenosinetriphosphatase		5.95	11.75
contig_40152_125_693_-	_GAP_||Degradation arginine-rich protein for mis-folding	mesencephalic astrocyte-derived neurotrophic factor homolog	_GAP_||PF10208						KOG4154	Arginine-rich protein	General function prediction only	POORLY CHARACTERIZED							C:endoplasmic reticulum;C:extracellular space;P:dopaminergic neuron differentiation";P:neuron projection development;"F:calcium ion binding				7.52	3.54
contig_111636_216_1435_-	GTPase of unknown function||_GAP_||Protein of unknown function (DUF933)	GTP-binding protein YchF	PF01926||_GAP_||PF06071						KOG1491	Predicted GTP-binding protein (ODN superfamily)	General function prediction only	POORLY CHARACTERIZED		TIGR00092	GTP-binding protein YchF				F:ATPase activity;F:ion binding";"C:cytoplasm	EC:3.6.1.15";"EC:3.6.1.3	Nucleoside-triphosphate phosphatase";"Adenosinetriphosphatase		13.52	6.14
contig_201777_229_936_-		predicted protein		hypothetical protein															C:integral component of membrane";C:membrane;"F:nucleotide binding			B5Y4K3	NA	3.6
contig_184478_51_1382_+	_GAP_||short chain dehydrogenase||_GAP_		_GAP_||PF00106||_GAP_	short-chain dehydrogenase/reductase acting with NAD or NADP as acceptor (EC:1.1.1.-)					KOG1014	17 beta-hydroxysteroid dehydrogenase type 3, HSD17B3	Lipid transport and metabolism	METABOLISM										B7FSQ7	3.54	15.44
contig_196987_529_723_-	Ribosomal protein L33	ribosomal protein L33 (chloroplast)	PF00471											TIGR01023	ribosomal protein L33				C:plastid";C:ribosome;P:translation;"F:structural constituent of ribosome				NA	9.21
contig_100566_1_955_+	Metallopeptidase family M24		PF00557	K01265 methionyl aminopeptidase [EC:3.4.11.18];hypothetical protein					KOG2775	Metallopeptidase	General function prediction only	POORLY CHARACTERIZED		TIGR00501	methionine aminopeptidase, type II								NA	3.45
contig_162259_2071_4708_+	Carbamoyl-phosphate synthase L chain, ATP binding domain||_GAP_||Carbamoyl-phosphate synthetase large chain, oligomerisation domain||Carbamoyl-phosphate synthase L chain, N-terminal domain||Carbamoyl-phosphate synthase L chain, ATP binding domain||_GAP_||MGS-like domain||_GAP_		PF02786||_GAP_||PF02787||PF00289||PF02786||_GAP_||PF02142||_GAP_	K01955 carbamoyl-phosphate synthase large subunit [EC:6.3.5.5]";"carbamoyl-phosphate synthase, large subunit (EC:6.3.4.16)	osp01100||osp00250||osp00240	K01955	carbamoyl-phosphate synthase large subunit [EC:6.3.5.5]	Pyrimidine metabolism || Alanine, aspartate and glutamate metabolism					6.3.5.5	TIGR01369	carbamoyl-phosphate synthase, large subunit								16	28.46
contig_31993_1_1227_+																							17.54	28.56
contig_190621_141_683_+																							NA	7.89
contig_161357_1904_3703_-		cellobiose phosphorylase		hypothetical protein															F:molecular_function			B7G2A6	NA	2.82
contig_170136_227_921_-	_GAP_||DoxX||_GAP_	putative Photosystem II reaction centre T prot	_GAP_||PF07681||_GAP_	hypothetical protein															F:ion binding			Q7VDS1	NA	4.94
contig_146553_1_784_-	Prolyl oligopeptidase, N-terminal beta-propeller domain	S9 family peptidase	PF02897																F:peptidase activity				2.98	2.98
contig_88489_600_993_-	_GAP_||Ribosomal protein S21	predicted protein	_GAP_||PF01165	hypothetical protein										_GAP_||TIGR00030	_GAP_||ribosomal protein S21				C:ribosome;P:translation";"F:structural constituent of ribosome			B7FQC3	NA	4.46
contig_32390_998_1702_-		peptidyl-prolyl cis-trans isomerase FKBP3		K09570 FK506-binding protein 3 [EC:5.2.1.8];hypothetical protein		K09570	FK506-binding protein 3 [EC:5.2.1.8]		KOG0544	FKBP-type peptidyl-prolyl cis-trans isomerase	Posttranslational modification, protein turnover, chaperones	CELLULAR PROCESSES AND SIGNALING	5.2.1.8						C:nucleus;F:isomerase activity";F:peptidyl-prolyl cis-trans isomerase activity;P:nucleosome assembly;"P:protein peptidyl-prolyl isomerization			A7SRS8	6.71	7.05
contig_190919_1_1027_+																							15.21	9.92
contig_108252_2611_2820_+	Ribosomal protein L31		PF01197	50S ribosomal protein L31;K02909 large subunit ribosomal protein L31;rpmE	cyn03010	K02909	large subunit ribosomal protein L31	Ribosome						TIGR00105	ribosomal protein L31							B8HNG7	NA	5.87
contig_191444_37_489_+	_GAP_||Ribosomal L18p/L5e family		_GAP_||PF00861	50S ribosomal protein L18;K02881 large subunit ribosomal protein L18;rplR	taf03010	K02881	large subunit ribosomal protein L18	Ribosome						_GAP_||TIGR00060	_GAP_||ribosomal protein L18							B7IHW2	6.87	8.39
contig_200443_1198_2355_-	_GAP_||Pyridoxal-phosphate dependent enzyme||_GAP_	cysteine synthase	_GAP_||PF00291||_GAP_	cysteine synthase (EC:2.5.1.47);CYS2															F:ATPase activity;F:ion binding";F:lyase activity;F:transmembrane transporter activity;P:biosynthetic process;P:cellular amino acid metabolic process;P:sulfur compound metabolic process;"C:cytoplasm	EC:2.5.1.47;EC:3.6.1.15";"EC:3.6.1.3	Cysteine synthase;Nucleoside-triphosphate phosphatase";"Adenosinetriphosphatase	B8BQD5	24.24	42.1
contig_153191_1_848_+																							4.56	4.52
contig_202060_1_1026_+	Tubulin/FtsZ family, GTPase domain||_GAP_||Tubulin C-terminal domain		PF00091||_GAP_||PF03953						KOG1375	Beta tubulin	Cytoskeleton	CELLULAR PROCESSES AND SIGNALING											31.2	38.96
contig_169880_86_358_+	Mitochondrial ribosomal protein L51 / S25 / CI-B8 domain		PF05047	K03946 NADH dehydrogenase (ubiquinone) 1 alpha subcomplex 2 [EC:1.6.5.3 1.6.99.3];NADH:ubiquinone oxidoreductase 11 kDa subunit;NUOB8	cre00190||cre01100	K03946	NADH dehydrogenase (ubiquinone) 1 alpha subcomplex subunit 2	Oxidative phosphorylation || Non-alcoholic fatty liver disease (NAFLD) || Alzheimer's disease || Parkinson's disease || Huntington's disease	KOG3446	NADH:ubiquinone oxidoreductase NDUFA2/B8 subunit	Energy production and conversion	METABOLISM	1.6.99.3||1.6.5.3									Q6V9A9	NA	6.91
contig_160671_1745_2035_+	Skp1 family, tetramerisation domain		PF03931	K03094 S-phase kinase-associated protein 1;hypothetical protein	ppp04141||ppp04120||ppp04710	K03094	S-phase kinase-associated protein 1	Cell cycle || Cell cycle - yeast || Oocyte meiosis || Ubiquitin mediated proteolysis || Protein processing in endoplasmic reticulum || Wnt signaling pathway || TGF-beta signaling pathway || Circadian rhythm || Herpes simplex infection	KOG1724	SCF ubiquitin ligase, Skp1 component	Posttranslational modification, protein turnover, chaperones	CELLULAR PROCESSES AND SIGNALING										A9RG78	2.68	11.86
contig_81651_1_1022_+	_GAP_||Calreticulin family		_GAP_||PF00262						KOG0674	Calreticulin	Posttranslational modification, protein turnover, chaperones	CELLULAR PROCESSES AND SIGNALING											8.33	20.93
contig_191168_1_477_-	Hsp70 protein	heat shock protein 70A	PF00012						KOG0101	Molecular chaperones HSP70/HSC70, HSP70 superfamily	Posttranslational modification, protein turnover, chaperones	CELLULAR PROCESSES AND SIGNALING							F:ATP binding";"F:nucleotide binding				NA	4.04
contig_199428_1624_1941_-		---NA---																					3.61	3.55
contig_111649_218_964_-	tRNA synthetases class II (D, K and N)	aspartyl-tRNA synthetase	PF00152	K01876 aspartyl-tRNA synthetase [EC:6.1.1.12];hypothetical protein	pti00970	K01876	aspartyl-tRNA synthetase [EC:6.1.1.12]	Aminoacyl-tRNA biosynthesis	KOG0556	Aspartyl-tRNA synthetase	Translation, ribosomal structure and biogenesis	INFORMATION STORAGE AND PROCESSING	6.1.1.12						F:ion binding";F:ligase activity;P:cellular amino acid metabolic process;P:translation;P:tRNA metabolic process;"C:cytoplasm	EC:6.1.1.12	Aspartate--tRNA ligase	B7GD24	NA	7.72
contig_113432_40_592_+																							NA	6.46
contig_108870_157_957_-	_GAP_||PF12847||Magnesium-protoporphyrin IX methyltransferase C-terminus	magnesium protoporphyrin IX methyltransferase	_GAP_||PF12847||PF07109											_GAP_||TIGR02021	_GAP_||magnesium protoporphyrin O-methyltransferase				F:methyltransferase activity;P:biosynthetic process;P:cellular nitrogen compound metabolic process;P:cofactor metabolic process";"C:cellular_component	EC:2.1.1.11	Magnesium protoporphyrin IX methyltransferase		15.04	19.12
contig_109463_69_873_-	_GAP_||Adenylate kinase	adenylate kinase	_GAP_||PF00406	K00939 adenylate kinase [EC:2.7.4.3];hypothetical protein	olu01110||olu00230||olu01100	K00939	adenylate kinase [EC:2.7.4.3]	Purine metabolism	KOG3078	Adenylate kinase	Nucleotide transport and metabolism	METABOLISM	2.7.4.3	_GAP_||TIGR01351	_GAP_||adenylate kinases				F:ion binding;F:kinase activity;P:cellular nitrogen compound metabolic process;P:small molecule metabolic process";"C:mitochondrion	EC:2.7.4.3	Adenylate kinase	A4RX06	47.15	24.68
contig_55851_57_1055_+	_GAP_||FAD binding domain		_GAP_||PF00890						KOG2403	Succinate dehydrogenase, flavoprotein subunit	Energy production and conversion	METABOLISM											4.67	9.77
contig_141893_145_789_-		predicted protein																					25.01	15.11
contig_190117_1_1573_+	_GAP_||PF13517||FG-GAP repeat||PF13517||_GAP_		_GAP_||PF13517||PF01839||PF13517||_GAP_	FG-GAP repeat domain-containing protein																		C5BN17	30.06	37.91
contig_158862_68_1389_+	Nop53 (60S ribosomal biogenesis)||_GAP_		PF07767||_GAP_																				4.64	3.34
contig_185475_29_1045_+	Globin||_GAP_||FAD dependent oxidoreductase		PF00042||_GAP_||PF01266	hypothetical protein					KOG3378	Globins and related hemoproteins	Energy production and conversion	METABOLISM										B7G4V0	NA	4.24
contig_16264_1_630_+	_GAP_||NAC domain||_GAP_||UBA/TS-N domain		_GAP_||PF01849||_GAP_||PF00627	K03626 nascent polypeptide-associated complex subunit alpha;hypothetical protein		K03626	nascent polypeptide-associated complex subunit alpha		KOG2239	Transcription factor containing NAC and TS-N domains	Transcription	INFORMATION STORAGE AND PROCESSING										A9SV00	17.77	26.61
contig_118773_1_433_+	_GAP_||KOW motif||_GAP_		_GAP_||PF00467||_GAP_	50S ribosomal protein L24;K02895 large subunit ribosomal protein L24;rplX	cyn03010	K02895	large subunit ribosomal protein L24	Ribosome						_GAP_||TIGR01079	_GAP_||ribosomal protein L24							B8HMR5	4.36	11.07
contig_85264_59_427_+																							NA	10.93
contig_136548_257_955_-	ATP synthase alpha/beta family, nucleotide-binding domain||ATP synthase alpha/beta chain, C terminal domain	ATP synthase subunit beta	PF00006||PF00306	F0F1 ATP synthase subunit beta (EC:3.6.3.14);K02112 F-type H+-transporting ATPase subunit beta [EC:3.6.3.14];atpD	bja01100||bja00190	K02112	F-type H+-transporting ATPase subunit beta [EC:3.6.3.14]	Oxidative phosphorylation || Photosynthesis	KOG1350	F0F1-type ATP synthase, beta subunit	Energy production and conversion	METABOLISM	3.6.3.14						C:plasma membrane;C:protein complex;F:ATPase activity;F:ion binding;F:transmembrane transporter activity;P:biosynthetic process;P:cellular nitrogen compound metabolic process;P:small molecule metabolic process";"C:intracellular	EC:3.6.1.15";"EC:3.6.1.3	Nucleoside-triphosphate phosphatase";"Adenosinetriphosphatase	Q89X74	68.34	80.01
contig_132767_3435_3923_+				hypothetical protein																		B7FSC1	4.12	3.87
contig_56643_1_646_+	Cyclophilin type peptidyl-prolyl cis-trans isomerase/CLD		PF00160	peptidyl-prolyl cis-trans isomerase cyclophilin type																		B8FMV9	18.84	21.66
contig_134181_925_1920_-	_GAP_||PF12849	ATP-binding cassette superfamily	_GAP_||PF12849	hypothetical protein												ABC (binding protein)	phosphate	2	C:cellular_component			B7FUS2	6.23	15.13
contig_116235_84_971_-	Hsp70 protein||_GAP_	molecular chaperone DnaK	PF00012||_GAP_	Heat Shock Protein 70;K03283 heat shock 70kDa protein 1/8;HSP70D	olu04144||olu03040||olu04141	K03283	heat shock 70kDa protein 1/8	Spliceosome || MAPK signaling pathway || Protein processing in endoplasmic reticulum || Endocytosis || Antigen processing and presentation || Estrogen signaling pathway || Legionellosis || Toxoplasmosis || Measles || Influenza A || Epstein-Barr virus infection											F:ion binding;F:unfolded protein binding";"P:protein folding			A4RWG3	71.85	102.59
contig_142967_1_454_+				hypothetical protein																		Q467U6	NA	3.67
contig_40020_68_244_+																							3.65	7.38
contig_162543_1102_2127_+																							2.81	9.13
contig_76189_89_496_+																							10.56	8.4
contig_152636_1_351_+				hypothetical protein																		A9RII1	NA	2.3
contig_187356_1_2051_+	_GAP_||Proteasome/cyclosome repeat||_GAP_||PF13646||_GAP_		_GAP_||PF01851||_GAP_||PF13646||_GAP_						KOG2062	26S proteasome regulatory complex, subunit RPN2/PSMD1	Posttranslational modification, protein turnover, chaperones	CELLULAR PROCESSES AND SIGNALING											4.27	12.98
contig_158374_1_1158_+				hypothetical protein																		Q00ZN0	NA	2.51
contig_109392_1_783_-		---NA---																					NA	3.99
contig_201884_1_348_+																							3.75	3.22
contig_158315_1172_4028_-	_GAP_||Adenylylsulphate kinase||PF14306||ATP-sulfurylase||_GAP_||Inorganic pyrophosphatase	sulfate adenylyltransferase	_GAP_||PF01583||PF14306||PF01747||_GAP_||PF00719	K13811 3'-phosphoadenosine 5'-phosphosulfate synthase [EC:2.7.7.4 2.7.1.25];hypothetical protein	pti01100||pti00450||pti00230||pti00920	K13811	3'-phosphoadenosine 5'-phosphosulfate synthase [EC:2.7.7.4 2.7.1.25]	Purine metabolism || Selenocompound metabolism || Sulfur metabolism	KOG4238	Bifunctional ATP sulfurylase/adenosine 5'-phosphosulfate kinase	Nucleotide transport and metabolism	METABOLISM	2.7.7.4||2.7.1.25	_GAP_||TIGR00455||_GAP_	_GAP_||adenylylsulfate kinase||_GAP_				F:ion binding";F:kinase activity;F:nucleotidyltransferase activity;"C:cellular_component			B7FXQ3	NA	21.84
contig_74302_1_893_+	_GAP_||WW domain		_GAP_||PF00397																				NA	2.54
contig_135527_440_946_-		predicted protein																	C:integral component of membrane;C:membrane;F:methyltransferase activity;F:transferase activity;P:methylation";"P:metabolic process				4.07	13.27
contig_162941_1140_1535_+	S-adenosylmethionine synthetase, C-terminal domain||_GAP_		PF02773||_GAP_	K00789 S-adenosylmethionine synthetase [EC:2.5.1.6];probable S-adenosylmethionine synthetase;AMS1	tps01100||tps01110||tps00270	K00789	S-adenosylmethionine synthetase [EC:2.5.1.6]	Cysteine and methionine metabolism || Biosynthesis of amino acids	KOG1506	S-adenosylmethionine synthetase	Coenzyme transport and metabolism	METABOLISM	2.5.1.6									B8BY55	60.85	72.26
contig_143402_116_697_-	Ribosomal protein S7e	predicted protein	PF01251	K02993 small subunit ribosomal protein S7e";ribosomal protein S7, component of cytosolic 80S ribosome and 40S small subunit;"RPS7	cre03010	K02993	small subunit ribosomal protein S7e	Ribosome	KOG3320	40S ribosomal protein S7	Translation, ribosomal structure and biogenesis	INFORMATION STORAGE AND PROCESSING							C:cytosol;C:ribosome;P:ribosome biogenesis";P:translation;"F:structural constituent of ribosome			A8JGI9	16.82	22.04
contig_181880_538_811_+																							17.09	17.98
contig_162627_112_882_+	_GAP_||Ribosomal protein L16p/L10e||_GAP_		_GAP_||PF00252||_GAP_						KOG0857	60s ribosomal protein L10	Translation, ribosomal structure and biogenesis	INFORMATION STORAGE AND PROCESSING		_GAP_||TIGR00279||_GAP_	_GAP_||ribosomal protein L10.e||_GAP_								13.18	12.93
contig_200454_198_1031_+	Cation transporter/ATPase, N-terminus||E1-E2 ATPase		PF00690||PF00122	K01535 H+-transporting ATPase [EC:3.6.3.6]";P3A, P type ATPase;"ATPase2-3A	pti00190	K01535	H+-transporting ATPase [EC:3.6.3.6]	Oxidative phosphorylation					3.6.3.6			P-ATPase		2				B7GE53	8.41	14.48
contig_55542_2977_3789_-	Pyridine nucleotide-disulphide oxidoreductase	glutathione-disulfide reductase	PF07992	K00383 glutathione reductase (NADPH) [EC:1.8.1.7];glutathione reductase (EC:1.8.1.7)	ent00480	K00383	glutathione reductase (NADPH) [EC:1.8.1.7]	Glutathione metabolism || Thyroid hormone synthesis					1.8.1.7						F:oxidoreductase activity";"C:cell			A4WFT8	7.71	7.4
contig_57020_389_1024_+				K03646 colicin import membrane protein;TolA family protein		K03646	colicin import membrane protein															A1AZV3	14.57	18.56
contig_156774_1444_2034_+	_GAP_||UBA/TS-N domain||Elongation factor TS		_GAP_||PF00627||PF00889	elongation factor Ts;K02357 elongation factor Ts;tsf		K02357	elongation factor Ts							_GAP_||TIGR00116||_GAP_	_GAP_||translation elongation factor Ts||_GAP_							A2BQP0	8.67	16.16
contig_159264_1269_1775_+	_GAP_||Acetyltransferase (GNAT) family		_GAP_||PF00583	hypothetical protein					KOG3138	Predicted N-acetyltransferase	General function prediction only	POORLY CHARACTERIZED										A9S6R5	2.98	7.09
contig_168765_227_734_-	_GAP_||ShK domain-like	zinc metalloproteinase nas-13-like	_GAP_||PF01549																F:molecular_function				NA	7.14
contig_87490_1_621_-	PF13519	Collagen alpha-6(VI) chain	PF13519																C:integral component of membrane";C:membrane;"C:collagen trimer				6.86	8.04
contig_179302_1_1086_+	_GAP_||Pyruvate kinase, barrel domain		_GAP_||PF00224	K00873 pyruvate kinase [EC:2.7.1.40];pyruvate kinase (EC:2.7.1.40)	gur00620||gur01110||gur00010||gur01120||gur00230||gur01100	K00873	pyruvate kinase [EC:2.7.1.40]	Glycolysis / Gluconeogenesis || Purine metabolism || Pyruvate metabolism || Carbon metabolism || Biosynthesis of amino acids || Type II diabetes mellitus || Viral carcinogenesis					2.7.1.40									A5G9T4	14.83	15.72
contig_157555_1_1014_+																							7.36	7.84
contig_109919_1_1101_+	_GAP_||Pyridine nucleotide-disulphide oxidoreductase||Pyridine nucleotide-disulphide oxidoreductase||_GAP_		_GAP_||PF07992||PF00070||_GAP_	hypothetical protein;aifD					KOG1336	Monodehydroascorbate/ferredoxin reductase	General function prediction only	POORLY CHARACTERIZED										Q54M28	NA	4.05
contig_85692_1_396_+																							5.27	6.58
contig_185262_1528_1998_-	FKBP-type peptidyl-prolyl cis-trans isomerase	peptidyl-prolyl cis-trans isomerase FKBP19, chloroplastic isoform X1	PF00254	hypothetical protein					KOG0552	FKBP-type peptidyl-prolyl cis-trans isomerase	Posttranslational modification, protein turnover, chaperones	CELLULAR PROCESSES AND SIGNALING							C:plastid;C:thylakoid;F:isomerase activity";"P:protein folding	EC:5.2.1.8	Peptidylprolyl isomerase	B7G5J3	3.59	6.68
contig_126312_108_871_+	_GAP_||D-isomer specific 2-hydroxyacid dehydrogenase, catalytic domain		_GAP_||PF00389	K00058 D-3-phosphoglycerate dehydrogenase [EC:1.1.1.95];hypothetical protein	olu00260||olu01100	K00058	D-3-phosphoglycerate dehydrogenase [EC:1.1.1.95]	Glycine, serine and threonine metabolism || Methane metabolism || Carbon metabolism || Biosynthesis of amino acids					1.1.1.95									A4RX85	10.08	25.25
contig_116389_134_598_+	_GAP_||Photosystem II 12 kDa extrinsic protein (PsbU)		_GAP_||PF06514	K02719 photosystem II PsbU protein;hypothetical protein	tps01100||tps00195	K02719	photosystem II PsbU protein	Photosynthesis														B8BVI4	6.33	15.79
contig_185890_105_893_-		predicted protein		hypothetical protein															F:RNA binding";"F:nucleic acid binding			B7FQF2	8.51	11.08
contig_199368_1_2012_+	_GAP_||tRNA synthetase class II core domain (G, H, P, S and T)||_GAP_||Anticodon binding domain||_GAP_		_GAP_||PF00587||_GAP_||PF03129||_GAP_						KOG2298	Glycyl-tRNA synthetase and related class II tRNA synthetase	Translation, ribosomal structure and biogenesis	INFORMATION STORAGE AND PROCESSING		TIGR00389||_GAP_	glycine--tRNA ligase||_GAP_								18.95	13.23
contig_117860_133_340_-		---NA---																					6.48	7.41
contig_198929_1235_1879_-	Region in Clathrin and VPS||_GAP_	clathrin heavy chain	PF00637||_GAP_	clathrin heavy chain;K04646 clathrin heavy chain;chcA	ddi04144	K04646	clathrin heavy chain	Lysosome || Endocytosis || Synaptic vesicle cycle || Endocrine and other factor-regulated calcium reabsorption || Huntington's disease || Bacterial invasion of epithelial cells	KOG0985	Vesicle coat protein clathrin, heavy chain	Intracellular trafficking, secretion, and vesicular transport	CELLULAR PROCESSES AND SIGNALING							C:cytoplasmic vesicle;C:protein complex";P:protein complex assembly;P:vesicle-mediated transport;"F:molecular_function			P25870	5.62	15.95
contig_160878_1111_2485_+	_GAP_||AAA domain (Cdc48 subfamily)||C-terminal, D2-small domain, of ClpB protein		_GAP_||PF07724||PF10431	K03696 ATP-dependent Clp protease ATP-binding subunit ClpC;UvrB/UvrC protein		K03696	ATP-dependent Clp protease ATP-binding subunit ClpC															Q3MEQ2	60.48	72.53
contig_117647_1_375_+	PF13460||_GAP_		PF13460||_GAP_	NADH:ubiquinone oxidoreductase complex I intermediate-associated protein 30																		B8HPN8	4.32	4.42
contig_62537_63_749_+	_GAP_||Chlorophyll A-B binding protein		_GAP_||PF00504	protein fucoxanthin chlorophyll a/c protein;Lhcr4																		B7FQE1	NA	9.48
contig_32286_1_2095_+	_GAP_||Threonyl and Alanyl tRNA synthetase second additional domain||_GAP_||tRNA synthetase class II core domain (G, H, P, S and T)||_GAP_||Anticodon binding domain||_GAP_		_GAP_||PF07973||_GAP_||PF00587||_GAP_||PF03129||_GAP_	K01868 threonyl-tRNA synthetase [EC:6.1.1.3];hypothetical protein	pti00970	K01868	threonyl-tRNA synthetase [EC:6.1.1.3]	Aminoacyl-tRNA biosynthesis					6.1.1.3	_GAP_||TIGR00418	_GAP_||threonine--tRNA ligase							B5Y5F7	11.58	16.65
contig_55545_1_391_+	Ribosomal protein L31e		PF01198						KOG0893	60S ribosomal protein L31	Translation, ribosomal structure and biogenesis	INFORMATION STORAGE AND PROCESSING											18.38	22.19
contig_158516_75_1055_+	_GAP_||DEAD/DEAH box helicase		_GAP_||PF00270	K12823 ATP-dependent RNA helicase DDX5/DBP2 [EC:3.6.4.13];hypothetical protein	pti03040	K12823	ATP-dependent RNA helicase DDX5/DBP2 [EC:3.6.4.13]	Spliceosome || Transcriptional misregulation in cancer || Proteoglycans in cancer	KOG0331	ATP-dependent RNA helicase	RNA processing and modification	INFORMATION STORAGE AND PROCESSING	3.6.4.13									B7S475	3.92	6.43
contig_133342_321_950_-	_GAP_||PsbP	photosystem II oxygen evolving complex protein PsbP	_GAP_||PF01789	K02717 photosystem II oxygen-evolving enhancer protein 2;hypothetical protein	pti01100||pti00195	K02717	photosystem II oxygen-evolving enhancer protein 2	Photosynthesis											C:cellular_component			B7G6V4	11.33	16.87
contig_136548_994_1838_-	_GAP_||ATP synthase alpha/beta family, beta-barrel domain||_GAP_||ATP synthase alpha/beta family, nucleotide-binding domain	ATP synthase subunit beta, mitochondrial	_GAP_||PF02874||_GAP_||PF00006						KOG1350	F0F1-type ATP synthase, beta subunit	Energy production and conversion	METABOLISM				F-ATPase		2	C:mitochondrion;C:nucleus;C:plasma membrane;C:protein complex;F:ATPase activity;F:ion binding;F:transmembrane transporter activity;P:anatomical structure development;P:anatomical structure formation involved in morphogenesis;P:biosynthetic process;P:cell adhesion;P:cell differentiation;P:cell motility";P:cellular nitrogen compound metabolic process;P:homeostatic process;P:lipid metabolic process;…	EC:3.6.1.15";"EC:3.6.1.3	Nucleoside-triphosphate phosphatase";"Adenosinetriphosphatase		126.89	99.99
contig_162095_1_1468_+																							2.55	12.88
contig_160684_1_610_+	_GAP_||CreA protein		_GAP_||PF05981	hypothetical protein																		B7G0W9	7.85	3.96
contig_108601_1078_1971_+	Flavin containing amine oxidoreductase||_GAP_		PF01593||_GAP_																				16.77	20.29
contig_137182_850_1734_-	_GAP_||Ribosomal protein L1p/L10e family||_GAP_	50S ribosomal protein L1	_GAP_||PF00687||_GAP_	50S ribosomal protein L1;K02863 large subunit ribosomal protein L1;rplA	syn03010	K02863	large subunit ribosomal protein L1	Ribosome						_GAP_||TIGR01169||_GAP_	_GAP_||ribosomal protein L1||_GAP_				C:cytosol;C:plastid;C:ribosome;P:ribosome biogenesis";P:translation;"F:RNA binding			P36236	35.3	47.88
contig_189099_1_620_+	_GAP_||RNA polymerase Rpb6 ||_GAP_		_GAP_||PF01192||_GAP_						KOG3405	RNA polymerase subunit K	Transcription	INFORMATION STORAGE AND PROCESSING											3.45	3.62
contig_126345_176_928_-	D-isomer specific 2-hydroxyacid dehydrogenase, NAD binding domain||_GAP_	predicted protein	PF02826||_GAP_																F:oxidoreductase activity				6.03	8.9
contig_149320_1_314_+	PPIC-type PPIASE domain		PF00639	hypothetical protein																		B8BXS8	NA	4.18
contig_159922_1_1010_+	_GAP_||Aminotransferase class-III		_GAP_||PF00202						KOG1402	Ornithine aminotransferase	Amino acid transport and metabolism	METABOLISM		TIGR01885	ornithine--oxo-acid transaminase								NA	3.64
contig_156164_194_373_-		predicted protein																					9.98	8.74
contig_108252_2171_2584_+	Ribosomal protein S9/S16		PF00380	30S ribosomal protein S9;K02996 small subunit ribosomal protein S9;rpsI	syn03010	K02996	small subunit ribosomal protein S9	Ribosome														P73293	5.63	9.78
contig_16392_91_819_+	RNA recognition motif. (a.k.a. RRM, RBD, or RNP domain)		PF00076	hypothetical protein					KOG4206	Spliceosomal protein snRNP-U1A/U2B	RNA processing and modification	INFORMATION STORAGE AND PROCESSING										A7RKX3	4.06	5.24
contig_199280_1_2558_+	_GAP_||ATPase family associated with various cellular activities (AAA)||_GAP_		_GAP_||PF00004||_GAP_						KOG0730	AAA+-type ATPase	Posttranslational modification, protein turnover, chaperones	CELLULAR PROCESSES AND SIGNALING											NA	8.46
contig_200454_1061_2880_+	_GAP_||haloacid dehalogenase-like hydrolase||_GAP_		_GAP_||PF00702||_GAP_	K01535 H+-transporting ATPase [EC:3.6.3.6]";P3A, P type ATPase;"ATPase2-3A	pti00190	K01535	H+-transporting ATPase [EC:3.6.3.6]	Oxidative phosphorylation	KOG0205	Plasma membrane H+-transporting ATPase	Inorganic ion transport and metabolism	METABOLISM	3.6.3.6	_GAP_||TIGR01494||_GAP_	_GAP_||HAD ATPase, P-type, family IC||_GAP_	P-ATPase	calcium ion	4				B7GE53	64.27	67.49
contig_161055_1298_1942_-	Peptidase family M41	cell division protein FtsH	PF01434	K03798 cell division protease FtsH [EC:3.4.24.-];FtsH peptidase (EC:3.6.4.6)		K03798	cell division protease FtsH [EC:3.4.24.-]												C:thylakoid;F:ion binding;P:cell division";"F:peptidase activity	EC:3.4.24	Acting on peptide bonds (peptidases)	Q3AMV5	25.87	13.19
contig_137215_39_1711_+	_GAP_||ATP-grasp domain||_GAP_||AIR carboxylase		_GAP_||PF02222||_GAP_||PF00731	K11808 phosphoribosylaminoimidazole carboxylase [EC:4.1.1.21];hypothetical protein	olu01110||olu00230||olu01100	K11808	phosphoribosylaminoimidazole carboxylase [EC:4.1.1.21]	Purine metabolism	KOG2835	Phosphoribosylamidoimidazole-succinocarboxamide synthase	Nucleotide transport and metabolism	METABOLISM	4.1.1.21	TIGR01161||TIGR01162	phosphoribosylaminoimidazole carboxylase, ATPase subunit||phosphoribosylaminoimidazole carboxylase, catalytic subunit							A4S2A0	3.39	4.73
contig_112280_1_1283_+	_GAP_||Monogalactosyldiacylglycerol (MGDG) synthase||_GAP_||Glycosyltransferase family 28 C-terminal domain||_GAP_		_GAP_||PF06925||_GAP_||PF04101||_GAP_	K03715 1,2-diacylglycerol 3-beta-galactosyltransferase [EC:2.4.1.46]";"monogalactosyldiacylglycerol synthase (EC:2.4.1.46)	pti01100||pti00561	K03715	1,2-diacylglycerol 3-beta-galactosyltransferase [EC:2.4.1.46]	Glycerolipid metabolism					2.4.1.46									B7G3X5	NA	12.27
contig_185471_1_1609_+	_GAP_||Putative tRNA binding domain||_GAP_		_GAP_||PF01588||_GAP_	K01874 methionyl-tRNA synthetase [EC:6.1.1.10];hypothetical protein	ppp00970||ppp00450	K01874	methionyl-tRNA synthetase [EC:6.1.1.10]	Selenocompound metabolism || Aminoacyl-tRNA biosynthesis					6.1.1.10									A9SRC9	7.58	5.3
contig_124086_1_467_-		---NA---																					2.76	2.86
contig_159480_180_896_-		conserved unknown protein																					8.21	8.98
contig_163888_34_501_+																							11.14	28.63
contig_82217_58_1023_+	_GAP_||PF13191||_GAP_		_GAP_||PF13191||_GAP_																				NA	7.57
contig_189887_158_1512_+	Tubulin/FtsZ family, GTPase domain||_GAP_||Tubulin C-terminal domain||_GAP_		PF00091||_GAP_||PF03953||_GAP_	alpha tubulin;K07374 tubulin alpha || tubA1;tubA2					KOG1376	Alpha tubulin	Cytoskeleton	CELLULAR PROCESSES AND SIGNALING											54.71	54.04
contig_39642_1_2061_+	_GAP_||ABC transporter||_GAP_		_GAP_||PF00005||_GAP_	K06174 ATP-binding cassette, sub-family E, member 1";"hypothetical protein					KOG0063	RNAse L inhibitor, ABC superfamily	RNA processing and modification	INFORMATION STORAGE AND PROCESSING											NA	3.28
contig_134211_1_1306_+				hypothetical protein																		B7FYL4	20.34	28.91
contig_38255_1_556_+	Cyclophilin type peptidyl-prolyl cis-trans isomerase/CLD		PF00160	peptidyl-prolyl cis-trans isomerase cyclophilin type																		B8FMV9	14.25	16.05
contig_87008_60_1025_+	_GAP_||ZIP Zinc transporter		_GAP_||PF02535	hypothetical protein												ZIP		2				B7G5W7	7.76	7.1
contig_162979_1_1842_+	_GAP_||HMGL-like||_GAP_||LeuA allosteric (dimerisation) domain		_GAP_||PF00682||_GAP_||PF08502						KOG2367	Alpha-isopropylmalate synthase/homocitrate synthase	Amino acid transport and metabolism	METABOLISM											13.7	25.88
contig_163546_2063_2503_+	_GAP_||PF14561		_GAP_||PF14561																				NA	3.28
contig_10406_1077_1898_+																							NA	4.08
contig_9837_559_3699_-	Cation transporter/ATPase, N-terminus||E1-E2 ATPase||haloacid dehalogenase-like hydrolase||_GAP_||Cation transporting ATPase, C-terminus	Ca2+ ATPase	PF00690||PF00122||PF00702||_GAP_||PF00689	K01537 Ca2+-transporting ATPase [EC:3.6.3.8];hypothetical protein		K01537	Ca2+-transporting ATPase [EC:3.6.3.8]		KOG0202	Ca2+ transporting ATPase	Inorganic ion transport and metabolism	METABOLISM	3.6.3.8	_GAP_||TIGR01494||_GAP_	_GAP_||HAD ATPase, P-type, family IC||_GAP_	P-ATPase		3	F:ion binding";"C:cellular_component			A9TK26	17.28	20.47
contig_158431_389_3691_-	_GAP_||Importin-beta N-terminal domain||Exportin 1-like protein||_GAP_||CRM1 C terminal||_GAP_	exportin-1 isoform X1	_GAP_||PF03810||PF08389||_GAP_||PF08767||_GAP_						KOG2020	Nuclear transport receptor CRM1/MSN5 (importin beta superfamily)	Nuclear structure	CELLULAR PROCESSES AND SIGNALING							P:ribosome biogenesis";P:transport;"C:nucleus				3.65	6.56
contig_13548_72_1176_-	_GAP_||NAD dependent epimerase/dehydratase family||_GAP_	predicted protein	_GAP_||PF01370||_GAP_	hypothetical protein															F:coenzyme binding";"F:catalytic activity			B8BUH2	8.38	3.41
contig_63273_96_794_+	Flavodoxin||_GAP_		PF00258||_GAP_	K00327 NADPH-ferrihemoprotein reductase [EC:1.6.2.4];NADPH-cytochrome P450 reductase;NCR2		K00327	NADPH-ferrihemoprotein reductase [EC:1.6.2.4]		KOG1158	NADP/FAD dependent oxidoreductase	Energy production and conversion	METABOLISM	1.6.2.4									A8HME7	7.59	13.39
contig_199432_170_961_-	Methyltransferase domain||_GAP_	ubiquinone biosynthesis methyltransferase UbiE	PF08241||_GAP_	ubiquinone/menaquinone biosynthesis methyltransferase;ubiE2															F:methyltransferase activity;F:S-adenosylmethionine:2-demethylmenaquinol-7 methyltransferase activity";F:transferase activity;P:methylation;"P:metabolic process			Q0K3Q3	NA	4.76
contig_115410_1_446_+	_GAP_||Ribosomal L22e protein family		_GAP_||PF01776	K02891 large subunit ribosomal protein L22e";ribosomal protein L22;"RPL22, EAP, HBP15, HBP15/L22					KOG3434	60S ribosomal protein L22	Translation, ribosomal structure and biogenesis	INFORMATION STORAGE AND PROCESSING											10.76	29.07
contig_204588_46_516_-		---NA---																					14.27	13.01
contig_9114_211_1053_-		predicted protein		hypothetical protein															P:phosphorylation";"F:kinase activity			B8CAG8	48.65	38.56
contig_159631_925_1793_-	_GAP_||Xylose isomerase-like TIM barrel	xylose isomerase	_GAP_||PF01261																F:ion binding;F:isomerase activity;P:carbohydrate metabolic process;P:catabolic process;P:small molecule metabolic process";"C:cytoplasm	EC:5.3.1.5	Xylose isomerase		NA	3.75
contig_135119_1011_2721_-	PF13414||PF13371||PF13414||PF13424||Tetratricopeptide repeat||PF13414||PF13371||Tetratricopeptide repeat||_GAP_	stress-induced protein sti1-like protein	PF13414||PF13371||PF13414||PF13424||PF00515||PF13414||PF13371||PF00515||_GAP_	K09553 stress-induced-phosphoprotein 1;hypothetical protein		K09553	stress-induced-phosphoprotein 1	Prion diseases	KOG0548	Molecular co-chaperone STI1	Posttranslational modification, protein turnover, chaperones	CELLULAR PROCESSES AND SIGNALING										A4RYE5	17.15	15.22
contig_135153_1376_1936_-		malate dehydrogenase																	F:oxidoreductase activity				9.62	35.26
contig_111623_86_1524_+	GDP dissociation inhibitor		PF00996	rab GDP dissociation inhibitor protein;GDIC1					KOG1439	RAB proteins geranylgeranyltransferase component A (RAB escort protein)	Posttranslational modification, protein turnover, chaperones	CELLULAR PROCESSES AND SIGNALING										A8J146	NA	12.22
contig_44403_1_156_+																							10.41	3.57
contig_33849_172_1023_+	PB1 domain||_GAP_		PF00564||_GAP_																				NA	4.03
contig_159680_1_1040_+	_GAP_||e3 binding domain||_GAP_||Dehydrogenase E1 component		_GAP_||PF02817||_GAP_||PF00676						KOG0225	Pyruvate dehydrogenase E1, alpha subunit	Energy production and conversion	METABOLISM											3.58	3.56
contig_10307_1_1186_+	_GAP_||'chromo' (CHRromatin Organisation MOdifier) domain||_GAP_		_GAP_||PF00385||_GAP_						KOG1911	Heterochromatin-associated protein HP1 and related CHROMO domain proteins	Chromatin structure and dynamics	INFORMATION STORAGE AND PROCESSING											6.09	3.28
contig_184860_1959_2622_-	Homoserine dehydrogenase	homoserine dehydrogenase	PF00742																P:biosynthetic process";"P:cellular amino acid metabolic process				NA	15.75
contig_160851_937_1612_-	_GAP_||Enolase, N-terminal domain||Enolase, C-terminal TIM barrel domain	enolase	_GAP_||PF03952||PF00113						KOG2670	Enolase	Carbohydrate transport and metabolism	METABOLISM							F:ion binding;F:lyase activity;P:carbohydrate metabolic process;P:catabolic process;P:cellular nitrogen compound metabolic process;P:cofactor metabolic process";P:generation of precursor metabolites and energy;P:small molecule metabolic process;"C:cytosol	EC:4.2.1.11	Phosphopyruvate hydratase		3.53	78.91
contig_11289_1_761_+	_GAP_||RNA recognition motif. (a.k.a. RRM, RBD, or RNP domain)||_GAP_		_GAP_||PF00076||_GAP_																				NA	8.19
contig_186719_308_1027_+	TLC domain		PF03798	hypothetical protein																		B8C9D4	6.69	3.53
contig_39560_39_665_-	_GAP_||Cytochrome B6-F complex Fe-S subunit ||Rieske [2Fe-2S] domain	cytochrome b6/f complex iron-sulfur subunit, chloroplast precursor	_GAP_||PF08802||PF00355	K02636 cytochrome b6-f complex iron-sulfur subunit [EC:1.10.99.1];cytochrome b6-f complex iron-sulfur subunit	cyn01100||cyn00195	K02636	cytochrome b6-f complex iron-sulfur subunit [EC:1.10.9.1]	Photosynthesis					1.10.99.1						C:plastid;C:thylakoid;F:oxidoreductase activity";P:photosynthesis;"P:generation of precursor metabolites and energy	EC:1.10.9.1";"EC:1.10.9	Plastoquinol--plastocyanin reductase";"Acting on diphenols and related substances as donors	B8HNR1	11.15	14.57
contig_162087_982_1920_-	_GAP_||tRNA synthetases class II core domain (F)	phenylalanine--tRNA ligase alpha subunit	_GAP_||PF01409	K01889 phenylalanyl-tRNA synthetase alpha chain [EC:6.1.1.20];phenylalanyl-tRNA synthetase alpha chain (EC:6.1.1.20)	cre00970	K01889	phenylalanyl-tRNA synthetase alpha chain [EC:6.1.1.20]	Aminoacyl-tRNA biosynthesis	KOG2784	Phenylalanyl-tRNA synthetase, beta subunit	Translation, ribosomal structure and biogenesis	INFORMATION STORAGE AND PROCESSING	6.1.1.20	TIGR00468	phenylalanine--tRNA ligase, alpha subunit				C:cytoplasm;F:ion binding";F:ligase activity;P:cellular amino acid metabolic process;P:translation;P:tRNA metabolic process;"F:RNA binding	EC:6.1.1.20	Phenylalanine--tRNA ligase	A8J168	3.75	3.72
contig_159204_326_1973_-	_GAP_||Pyridine nucleotide-disulphide oxidoreductase||_GAP_||Pyridine nucleotide-disulphide oxidoreductase, dimerisation domain	thioredoxin reductase 1, cytoplasmic-like	_GAP_||PF07992||_GAP_||PF02852						KOG4716	Thioredoxin reductase	Posttranslational modification, protein turnover, chaperones	CELLULAR PROCESSES AND SIGNALING		_GAP_||TIGR01438	_GAP_||thioredoxin and glutathione reductase				C:mitochondrion;F:ion binding";F:oxidoreductase activity;P:embryo development;P:generation of precursor metabolites and energy;P:homeostatic process;P:response to stress;"C:nucleus	EC:1.8.1.9	Thioredoxin-disulfide reductase		9.84	5.05
contig_185207_323_3955_-	Uncharacterized protein conserved in bacteria (DUF2309)||_GAP_||NADH-Ubiquinone/plastoquinone (complex I), various chains||_GAP_	DUF2309 domain-containing protein	PF10070||_GAP_||PF00361||_GAP_	K09822 hypothetical protein;hypothetical protein		K09822	hypothetical protein		KOG4668	NADH dehydrogenase subunits 2, 5, and related proteins	Energy production and conversion	METABOLISM							C:integral component of membrane";"C:membrane			A9FF39	3.78	15.69
contig_185249_56_1042_+	IMP dehydrogenase / GMP reductase domain		PF00478	IMP dehydrogenase;K00088 IMP dehydrogenase [EC:1.1.1.205];guaB	ddi01100||ddi01110||ddi00230	K00088	IMP dehydrogenase [EC:1.1.1.205]	Purine metabolism || Drug metabolism - other enzymes	KOG2550	IMP dehydrogenase/GMP reductase	Nucleotide transport and metabolism	METABOLISM	1.1.1.205									Q54QQ0	3.53	13.76
contig_116235_977_2048_-	Hsp70 protein	molecular chaperone DnaK	PF00012	K04043 molecular chaperone DnaK;molecular chaperone DnaK;dnaK	mes03018	K04043	molecular chaperone DnaK	RNA degradation || Tuberculosis											F:ion binding;F:unfolded protein binding";"P:protein folding			Q11KJ6	37.04	57.08
contig_9330_1_1562_+	_GAP_||Pyridine nucleotide-disulphide oxidoreductase||_GAP_||Pyridine nucleotide-disulphide oxidoreductase, dimerisation domain		_GAP_||PF07992||_GAP_||PF02852	K00383 glutathione reductase (NADPH) [EC:1.8.1.7];NADPH-glutathione reductase (EC:1.8.1.7)	aeh00480	K00383	glutathione reductase (NADPH) [EC:1.8.1.7]	Glutathione metabolism || Thyroid hormone synthesis					1.8.1.7	_GAP_||TIGR01421	_GAP_||glutathione-disulfide reductase							Q0A5L3	17.69	26.85
contig_162024_451_886_+																							8.12	3.33
contig_112329_136_1178_+	_GAP_||Aspartate/ornithine carbamoyltransferase, carbamoyl-P binding domain||Aspartate/ornithine carbamoyltransferase, Asp/Orn binding domain		_GAP_||PF02729||PF00185	K00611 ornithine carbamoyltransferase [EC:2.1.3.3];hypothetical protein	ppp01110||ppp00330||ppp01100	K00611	ornithine carbamoyltransferase [EC:2.1.3.3]	Arginine and proline metabolism || Biosynthesis of amino acids	KOG1504	Ornithine carbamoyltransferase OTC/ARG3	Amino acid transport and metabolism	METABOLISM	2.1.3.3	_GAP_||TIGR00658	_GAP_||ornithine carbamoyltransferase							A9TEA0	2.03	9.92
contig_55943_2963_3940_-	DnaJ domain||_GAP_||Sec63 Brl domain	translocation protein SEC63	PF00226||_GAP_||PF02889	K09540 translocation protein SEC63;hypothetical protein	tps04141||tps03060	K09540	translocation protein SEC63	Protein export || Protein processing in endoplasmic reticulum								IISP		2	F:protein transporter activity;P:protein targeting;P:transmembrane transport";"C:intracellular			B8BTM0	NA	3.39
contig_58441_64_1944_+	_GAP_||Proteasome/cyclosome repeat||_GAP_		_GAP_||PF01851||_GAP_	K03028 26S proteasome regulatory subunit N1;hypothetical protein	ppp03050	K03028	26S proteasome regulatory subunit N1	Proteasome || Epstein-Barr virus infection	KOG2005	26S proteasome regulatory complex, subunit RPN1/PSMD2	Posttranslational modification, protein turnover, chaperones	CELLULAR PROCESSES AND SIGNALING										A9RDZ2	11.99	11.93
contig_148976_826_2218_-	_GAP_||Eukaryotic translation initiation factor 3 subunit 7 (eIF-3)	eukaryotic translation initiation factor 3 subunit D	_GAP_||PF05091	hypothetical protein					KOG2479	Translation initiation factor 3, subunit d (eIF-3d)	Translation, ribosomal structure and biogenesis	INFORMATION STORAGE AND PROCESSING							C:protein complex";F:translation factor activity, RNA binding;"C:cytoplasm			A9SLQ4	8.29	11.66
contig_159414_868_1982_-		nima-like pk serine threonine-protein kinase nek1		hypothetical protein															C:integral component of membrane;F:kinase activity;P:phosphorylation";"C:membrane			B8BY76	5.37	4.84
contig_160589_153_776_-		hypothetical protein EMIHUDRAFT_461595																					0	2.29
contig_179349_2055_2879_+																							9.59	21.09
contig_149462_137_553_+																							NA	3.34
contig_185204_55_3795_+	_GAP_||Carbamoyl-phosphate synthase L chain, N-terminal domain||Carbamoyl-phosphate synthase L chain, ATP binding domain||Biotin carboxylase C-terminal domain||_GAP_||HMGL-like||_GAP_||Conserved carboxylase domain||_GAP_||Biotin-requiring enzyme		_GAP_||PF00289||PF02786||PF02785||_GAP_||PF00682||_GAP_||PF02436||_GAP_||PF00364	K01958 pyruvate carboxylase [EC:6.4.1.1];precursor of carboxylase pyruvate carboxylase (EC:6.4.1.1);PYC2	pti01100||pti00020||pti00620	K01958	pyruvate carboxylase [EC:6.4.1.1]	Citrate cycle (TCA cycle) || Pyruvate metabolism || Carbon fixation pathways in prokaryotes || Carbon metabolism || Biosynthesis of amino acids	KOG0369	Pyruvate carboxylase	Energy production and conversion	METABOLISM	6.4.1.1	_GAP_||TIGR01235	_GAP_||pyruvate carboxylase							B7GA98	42.5	47.87
contig_162974_441_1879_+	Elongation factor Tu GTP binding domain||Elongation factor Tu domain 2||Elongation factor Tu C-terminal domain		PF00009||PF03144||PF03143	Eukaryotic elongation factor 1 alpha;Eukaryotic translation elongation factor 1 alpha;K03231 elongation factor 1-alpha || EF1A1;K03231 elongation factor 1-alpha || EF1A2;EF1A3	olu03013	K03231	elongation factor 1-alpha	RNA transport || Legionellosis	KOG0052	Translation elongation factor EF-1 alpha/Tu	Translation, ribosomal structure and biogenesis	INFORMATION STORAGE AND PROCESSING										A4S6B6	100.44	92.44
contig_82304_1995_2960_-	Alanine dehydrogenase/PNT, C-terminal domain||_GAP_||PF12769	NAD(P) transhydrogenase, mitochondrial	PF01262||_GAP_||PF12769	K00323 NAD(P) transhydrogenase [EC:1.6.1.2];hypothetical protein	tps01100||tps00760	K00323	NAD(P) transhydrogenase [EC:1.6.1.2]	Nicotinate and nicotinamide metabolism					1.6.1.2						F:oxidoreductase activity;P:cellular nitrogen compound metabolic process;P:cofactor metabolic process";P:small molecule metabolic process;P:transport;"C:mitochondrion	EC:1.6.1.2	NAD(P)(+) transhydrogenase (Re/Si-specific)	B8C9R3	11.15	8.5
contig_157911_954_2033_-	Fructose-bisphosphate aldolase class-I	fructose-1,6-bisphosphate aldolase	PF00274						KOG1557	Fructose-biphosphate aldolase	Carbohydrate transport and metabolism	METABOLISM							F:hydrolase activity, acting on glycosyl bonds;F:lyase activity;F:transferase activity, transferring acyl groups;P:carbohydrate metabolic process;P:catabolic process;P:cellular nitrogen compound metabolic process;P:cofactor metabolic process";P:generation of precursor metabolites and energy;P:small molecule metabolic process;"C:cellular_component	EC:4.1.2.13	Fructose-bisphosphate aldolase		14.38	19.37
contig_137631_1_1142_+	_GAP_||Mitochondrial carrier protein||_GAP_		_GAP_||PF00153||_GAP_	phosphate transport protein;PTP1		K15102	solute carrier family 25 (mitochondrial phosphate transporter), member 3									MC		2				B8BVT0	11.31	5.86
contig_95186_567_1539_-		predicted protein		hypothetical protein															C:cellular_component			A4RXF0	23.09	23.27
contig_9750_58_1326_-	Mpp10 protein	U3 small nucleolar ribonucleoprotein, putative	PF04006						KOG2600	U3 small nucleolar ribonucleoprotein (snoRNP) subunit - Mpp10p	RNA processing and modification	INFORMATION STORAGE AND PROCESSING							C:intracellular				NA	6.9
contig_159445_717_1016_+	PF12796		PF12796																				3.82	3.25
contig_149067_137_655_+																							6.01	7.68
contig_162307_121_3690_-	_GAP_||ABC transporter||_GAP_	putative ABC transporter	_GAP_||PF00005||_GAP_	K03235 elongation factor 3;hypothetical protein		K03235	elongation factor 3												F:molecular_function			A4RSH8	20.53	38.19
contig_164028_1_1049_+	_GAP_||Aminotransferase class-V		_GAP_||PF00266	K00831 phosphoserine aminotransferase [EC:2.6.1.52];phosphoserine aminotransferase (EC:2.6.1.52)	mes00750||mes00680||mes00260||mes01120||mes01100	K00831	phosphoserine aminotransferase [EC:2.6.1.52]	Glycine, serine and threonine metabolism || Methane metabolism || Vitamin B6 metabolism || Carbon metabolism || Biosynthesis of amino acids					2.6.1.52	_GAP_||TIGR01365	_GAP_||phosphoserine aminotransferase							Q11DJ1	18.75	27.38
contig_102640_1_416_-	Mpp10 protein	U3 small nucleolar ribonucleoprotein protein MPP10	PF04006						KOG2600	U3 small nucleolar ribonucleoprotein (snoRNP) subunit - Mpp10p	RNA processing and modification	INFORMATION STORAGE AND PROCESSING							C:intracellular				NA	2.83
contig_156280_214_834_-	Glycolipid transfer protein (GLTP)||_GAP_	glycolipid transfer protein	PF08718||_GAP_						KOG3221	Glycolipid transfer protein	Carbohydrate transport and metabolism	METABOLISM							F:intermembrane lipid transfer activity";P:intermembrane lipid transfer;"C:cytoplasm				3.94	3.59
contig_160068_1_2785_+	_GAP_||Peptidase family M1||_GAP_||Domain of unknown function (DUF3458)||_GAP_		_GAP_||PF01433||_GAP_||PF11940||_GAP_											_GAP_||TIGR02414	_GAP_||aminopeptidase N								33.93	70.36
contig_185402_69_1037_+	Phosphopantetheine attachment site||_GAP_||Beta-ketoacyl synthase, N-terminal domain||_GAP_		PF00550||_GAP_||PF00109||_GAP_																				NA	274.19
contig_199875_329_970_-		26S proteasome non-ATPase regulatory subunit 2 homolog A-like																	C:cytosol;C:protein complex";F:enzyme regulator activity;F:peptidase activity;P:catabolic process;"C:nucleus				NA	4.35
contig_144266_1_463_+				hypothetical protein																		B8LEJ5	17.07	17.83
contig_199829_1_507_+	_GAP_||LSM domain ||_GAP_		_GAP_||PF01423||_GAP_	K11088 small nuclear ribonucleoprotein D3;small nuclear ribonucleoprotein;SMP1	cre03040	K11088	small nuclear ribonucleoprotein D3	Spliceosome || Systemic lupus erythematosus	KOG3172	Small nuclear ribonucleoprotein Sm D3	RNA processing and modification	INFORMATION STORAGE AND PROCESSING										A8I0E2	NA	10.34
contig_158056_428_1449_-	_GAP_||S1 RNA binding domain||_GAP_	30S ribosomal protein S1	_GAP_||PF00575||_GAP_	30S ribosomal protein S1;K02945 small subunit ribosomal protein S1;K02945 small subunit ribosomal protein S1 || rpsA;rpsA	lru03010	K02945	small subunit ribosomal protein S1	Ribosome											C:ribosome;F:translation elongation factor activity;P:translational elongation";"F:nucleic acid binding				17.51	15.32
contig_85589_1_253_+																							NA	3.54
contig_46817_1_1029_+	_GAP_||Alpha/beta hydrolase of unknown function (DUF900)		_GAP_||PF05990	hypothetical protein																		Q161V7	3.1	12.25
contig_185040_1453_1914_-	_GAP_||Anticodon binding domain	glycine--tRNA ligase	_GAP_||PF03129	hypothetical protein															F:ion binding";F:ligase activity;P:cellular amino acid metabolic process;P:translation;P:tRNA metabolic process;"C:cytoplasm	EC:6.1.1.14	Glycine--tRNA ligase	B7FXK7	3.47	3.46
contig_112482_1_2064_+	_GAP_||PF13537||_GAP_||Asparagine synthase||_GAP_		_GAP_||PF13537||_GAP_||PF00733||_GAP_	K01953 asparagine synthase (glutamine-hydrolysing) [EC:6.3.5.4];hypothetical protein					KOG0571	Asparagine synthase (glutamine-hydrolyzing)	Amino acid transport and metabolism	METABOLISM		_GAP_||TIGR01536||_GAP_	_GAP_||asparagine synthase (glutamine-hydrolyzing)||_GAP_								NA	7.12
contig_186187_1692_2159_+	_GAP_||Prefoldin subunit||_GAP_		_GAP_||PF01920||_GAP_						KOG3478	Prefoldin subunit 6, KE2 family	Posttranslational modification, protein turnover, chaperones	CELLULAR PROCESSES AND SIGNALING											NA	3.52
contig_112756_131_856_-	_GAP_||Ribosomal protein L6	50S ribosomal protein L6	_GAP_||PF00347	K02933 large subunit ribosomal protein L6;50S ribosomal protein L6	gth03010	K02933	large subunit ribosomal protein L6	Ribosome											C:intracellular				NA	3.23
contig_108707_385_3017_-	_GAP_||tRNA synthetases class I (C) catalytic domain||_GAP_	putative cysteinyl-tRNA synthetase	_GAP_||PF01406||_GAP_	cysteinyl-trna synthetase (EC:6.1.1.16);K01883 cysteinyl-tRNA synthetase [EC:6.1.1.16];CTS1	tps00970	K01883	cysteinyl-tRNA synthetase [EC:6.1.1.16]	Aminoacyl-tRNA biosynthesis	KOG2007	Cysteinyl-tRNA synthetase	Translation, ribosomal structure and biogenesis	INFORMATION STORAGE AND PROCESSING	6.1.1.16	_GAP_||TIGR00435||_GAP_	_GAP_||cysteine--tRNA ligase||_GAP_				F:ligase activity			B8BR45	4.17	3.87
contig_167711_366_881_-	Thioredoxin||PF13848	predicted protein	PF00085||PF13848	hypothetical protein															F:isomerase activity;P:homeostatic process";"C:endoplasmic reticulum	EC:5.3.4.1	Protein disulfide-isomerase	B8C4S9	6.12	8.76
contig_56664_257_742_+	Glutathione peroxidase||_GAP_		PF00255||_GAP_						KOG1651	Glutathione peroxidase	Posttranslational modification, protein turnover, chaperones	CELLULAR PROCESSES AND SIGNALING											18.6	21.89
contig_56403_856_2037_-	_GAP_||RNA recognition motif. (a.k.a. RRM, RBD, or RNP domain)||_GAP_	putative polyadenylate protein with binding domain	_GAP_||PF00076||_GAP_	K13126 polyadenylate-binding protein";"apoptosis-promoting RNA-binding protein TIA-1/TIAR, putative	isc03013||isc03015||isc03018	K13126	polyadenylate-binding protein	RNA transport || mRNA surveillance pathway || RNA degradation	KOG0123	Polyadenylate-binding protein (RRM superfamily)	RNA processing and modification	INFORMATION STORAGE AND PROCESSING		TIGR01628	polyadenylate binding protein, human types 1, 2, 3, 4 family				C:cytoplasm";"F:RNA binding			B7QI53	20.17	30.09
contig_158730_415_1134_+	Ribosomal protein L1p/L10e family		PF00687						KOG1685	Uncharacterized conserved protein	Function unknown	POORLY CHARACTERIZED											NA	3.02
contig_181962_46_420_+																							31.19	35
contig_159446_234_1700_-		protein ROOT HAIR DEFECTIVE 3 homolog 2-like																					3.99	26.35
contig_45867_148_798_-		hypothetical protein EMIHUDRAFT_461575																	C:integral component of membrane				3.52	3.74
contig_10777_1_1969_-		eukaryotic translation initiation factor 3 subunit a		K03254 translation initiation factor 3 subunit A;hypothetical protein	ppp03013	K03254	translation initiation factor 3 subunit A	RNA transport	KOG2072	Translation initiation factor 3, subunit a (eIF-3a)	Translation, ribosomal structure and biogenesis	INFORMATION STORAGE AND PROCESSING							C:cytoplasm;P:translation";"F:RNA binding			A9RFG7	11.47	3.55
contig_34818_309_2603_-	_GAP_||Elongation factor Tu GTP binding domain||Elongation factor Tu domain 2||Elongation factor Tu C-terminal domain	elongation factor tu	_GAP_||PF00009||PF03144||PF03143	K03267 peptide chain release factor subunit 3;hypothetical protein	ppp03015	K03267	peptide chain release factor subunit 3	mRNA surveillance pathway	KOG0459	Polypeptide release factor 3	Translation, ribosomal structure and biogenesis	INFORMATION STORAGE AND PROCESSING							F:ion binding";F:translation factor activity, RNA binding;P:nucleobase-containing compound catabolic process;"F:GTPase activity	EC:3.6.1.15	Nucleoside-triphosphate phosphatase	A9S7L4	NA	4.29
contig_180064_1_1085_+	Low iron-inducible periplasmic protein		PF07692	iron starvation induced protein;ISIP2A																		B7FYL2	27.94	28.62
contig_9187_1_1365_+	_GAP_||ATPase family associated with various cellular activities (AAA)||_GAP_		_GAP_||PF00004||_GAP_	K03065 26S proteasome regulatory subunit T5;hypothetical protein	ppp03050	K03065	26S proteasome regulatory subunit T5	Proteasome || Epstein-Barr virus infection	KOG0652	26S proteasome regulatory complex, ATPase RPT5	Posttranslational modification, protein turnover, chaperones	CELLULAR PROCESSES AND SIGNALING		_GAP_||TIGR01242	_GAP_||26S proteasome subunit P45 family							A9TFB1	12.81	19.98
contig_162597_1_704_+	_GAP_||Ribosomal protein L18e/L15		_GAP_||PF00828	hypothetical protein										_GAP_||TIGR01071	_GAP_||ribosomal protein L15							B8BRC8	13.98	18.49
contig_171771_115_504_+																							NA	5.4
contig_62708_81_959_-	PF13499||_GAP_||Sodium/calcium exchanger protein	ca2 :cation antiporter family	PF13499||_GAP_||PF01699	hypothetical protein					KOG0027	Calmodulin and related proteins (EF-Hand superfamily)	Signal transduction mechanisms	CELLULAR PROCESSES AND SIGNALING				CaCA		3	C:cellular_component			B7GEH1	3.66	3.59
contig_84144_1_793_-	_GAP_||ATPase family associated with various cellular activities (AAA)||_GAP_||Peptidase family M41	cell division protein FtsH	_GAP_||PF00004||_GAP_||PF01434	K03798 cell division protease FtsH [EC:3.4.24.-]";"peptidase M41, FtsH (EC:3.6.4.6)		K03798	cell division protease FtsH [EC:3.4.24.-]												C:thylakoid;F:ATPase activity;F:ion binding;P:catabolic process;P:cell division";"F:peptidase activity	EC:3.6.1.15";EC:3.6.1.3;"EC:3.4.24	Adenosinetriphosphatase;Nucleoside-triphosphate phosphatase";"Acting on peptide bonds (peptidases)	Q3AUR9	4.1	7.08
contig_199370_1079_3197_+	Peptidase M16 inactive domain||_GAP_||Peptidase M16C associated||_GAP_		PF05193||_GAP_||PF08367||_GAP_	K06972;hypothetical protein		K06972																B8C3L2	3.72	12.1
contig_166377_78_1028_+	_GAP_||PF13414||Tetratricopeptide repeat||_GAP_||Hsp70 protein		_GAP_||PF13414||PF07719||_GAP_||PF00012	Heat Shock Protein 70, cytosolic;K03283 heat shock 70kDa protein 1/8";"HSP70G	olu04144||olu03040||olu04141	K03283	heat shock 70kDa protein 1/8	Spliceosome || MAPK signaling pathway || Protein processing in endoplasmic reticulum || Endocytosis || Antigen processing and presentation || Estrogen signaling pathway || Legionellosis || Toxoplasmosis || Measles || Influenza A || Epstein-Barr virus infection	KOG0101	Molecular chaperones HSP70/HSC70, HSP70 superfamily	Posttranslational modification, protein turnover, chaperones	CELLULAR PROCESSES AND SIGNALING										A4RYG3	12.19	29.22
contig_90269_1_1510_+	_GAP_||Pyridine nucleotide-disulphide oxidoreductase||Pyridine nucleotide-disulphide oxidoreductase, dimerisation domain		_GAP_||PF07992||PF02852	K00382 dihydrolipoamide dehydrogenase [EC:1.8.1.4];hypothetical protein	ppp00620||ppp01110||ppp00260||ppp00010||ppp00280||ppp00020||ppp01100	K00382	dihydrolipoamide dehydrogenase [EC:1.8.1.4]	Glycolysis / Gluconeogenesis || Citrate cycle (TCA cycle) || Glycine, serine and threonine metabolism || Valine, leucine and isoleucine degradation || Pyruvate metabolism || Carbon metabolism	KOG1335	Dihydrolipoamide dehydrogenase	Energy production and conversion	METABOLISM	1.8.1.4	_GAP_||TIGR01350	_GAP_||dihydrolipoyl dehydrogenase							A9SNH9	3.75	7.62
contig_158374_2091_2351_+																							12.19	10.32
contig_10399_69_440_+	_GAP_||'Cold-shock' DNA-binding domain		_GAP_||PF00313																				10.62	22.61
contig_172093_178_939_-	_GAP_||Chlorophyll A-B binding protein||_GAP_	protein fucoxanthin chlorophyll a/c protein	_GAP_||PF00504||_GAP_																C:plastid;C:thylakoid;P:generation of precursor metabolites and energy;P:photosynthesis";"F:molecular_function				8.99	8.4
contig_156991_110_833_-	_GAP_||HMG (high mobility group) box	high mobility group protein DSP1-like	_GAP_||PF00505						KOG0381	HMG box-containing protein	General function prediction only	POORLY CHARACTERIZED							C:intracellular				3.19	18.08
contig_84443_1_798_-	_GAP_||Low iron-inducible periplasmic protein	Dockerin-containing protein	_GAP_||PF07692	iron starvation induced protein;ISIP2A															C:cellular_component			B7FYL2	26.94	26.96
contig_116311_1_966_+	_GAP_||OB-fold nucleic acid binding domain||tRNA synthetases class II (D, K and N)		_GAP_||PF01336||PF00152	K04567 lysyl-tRNA synthetase, class II [EC:6.1.1.6]";"lysyl-trna synthetase, LysRS (EC:6.1.1.6)	cre00970	K04567	lysyl-tRNA synthetase, class II [EC:6.1.1.6]	Aminoacyl-tRNA biosynthesis	KOG1885	Lysyl-tRNA synthetase (class II)	Translation, ribosomal structure and biogenesis	INFORMATION STORAGE AND PROCESSING	6.1.1.6									A8J7C8	10.62	17.33
contig_199085_1_1031_+	_GAP_||ATPase family associated with various cellular activities (AAA)		_GAP_||PF00004	26S proteasome regulatory complex;K03066 26S proteasome regulatory subunit T6;rpt6					KOG0728	26S proteasome regulatory complex, ATPase RPT6	Posttranslational modification, protein turnover, chaperones	CELLULAR PROCESSES AND SIGNALING		_GAP_||TIGR01242	_GAP_||26S proteasome subunit P45 family								8.08	9.04
contig_56331_728_2003_-	_GAP_||ATP-grasp domain||_GAP_||CoA-ligase	succinate--CoA ligase [ADP-forming] subunit beta, mitochondrial	_GAP_||PF08442||_GAP_||PF00549	K01900 succinyl-CoA synthetase beta subunit [EC:6.2.1.4 6.2.1.5]";succinate-coa ligase beta chain (EC:6.2.1.4 6.2.1.5);"SCLB1a, SCLB1b	cre00020||cre01110||cre01100||cre00640	K01900	succinyl-CoA synthetase beta subunit [EC:6.2.1.4 6.2.1.5]	Citrate cycle (TCA cycle) || Propanoate metabolism || Carbon metabolism	KOG2799	Succinyl-CoA synthetase, beta subunit	Energy production and conversion	METABOLISM	6.2.1.4||6.2.1.5	_GAP_||TIGR01016	_GAP_||succinate-CoA ligase, beta subunit				F:ion binding;F:ligase activity;P:generation of precursor metabolites and energy;P:small molecule metabolic process";"C:mitochondrion	EC:6.2.1.5	Succinate--CoA ligase (ADP-forming)	A8IQ05||A8IQ09	14.03	10.68
contig_118100_1_1992_-	Adaptin N terminal region||_GAP_	adaptor protein complex 2 subunit alpha	PF01602||_GAP_	K11824 AP-2 complex subunit alpha;hypothetical protein	ppp04144	K11824	AP-2 complex subunit alpha	Endocytosis || Synaptic vesicle cycle || Endocrine and other factor-regulated calcium reabsorption || Huntington's disease	KOG1077	Vesicle coat complex AP-2, alpha subunit	Intracellular trafficking, secretion, and vesicular transport	CELLULAR PROCESSES AND SIGNALING							C:Golgi apparatus;C:protein complex";F:protein transporter activity;P:vesicle-mediated transport;"C:cytoplasm			A9RSM0	7.81	4.07
contig_143734_161_1332_+	Conserved hypothetical ATP binding protein||_GAP_		PF03029||_GAP_						KOG1532	GTPase XAB1, interacts with DNA repair protein XPA	Replication, recombination and repair	INFORMATION STORAGE AND PROCESSING											NA	5.06
contig_162994_294_2056_-	_GAP_||TCP-1/cpn60 chaperonin family	cpn60 protein	_GAP_||PF00118	K04077 chaperonin GroEL;nuclear-encoded-like protein of chloroplast gro;CPN60_2	pti03018	K04077	chaperonin GroEL	RNA degradation || Type I diabetes mellitus || Legionellosis || Tuberculosis											C:cytoplasm;P:protein folding";"F:molecular_function			B7FRS0	6.58	11.05
contig_139949_163_559_-	PF13460	predicted protein	PF13460																				NA	3.37
contig_9095_972_1851_-	_GAP_||Nicotinate phosphoribosyltransferase (NAPRTase) family	nicotinamide phosphoribosyltransferase-like	_GAP_||PF04095																F:transferase activity, transferring glycosyl groups;P:cellular nitrogen compound metabolic process;P:cofactor metabolic process";P:small molecule metabolic process;"P:biosynthetic process	EC:2.4.2.19	Nicotinate-nucleotide diphosphorylase (carboxylating)		NA	3.3
contig_184860_241_1433_-	_GAP_||Semialdehyde dehydrogenase, NAD binding domain||Semialdehyde dehydrogenase, dimerisation domain	aspartate-semialdehyde dehydrogenase	_GAP_||PF01118||PF02774	aspartate-semialdehyde dehydrogenase;K00133 aspartate-semialdehyde dehydrogenase [EC:1.2.1.11];asd	amr01110||amr01100||amr00300||amr00270||amr01120||amr00260	K00133	aspartate-semialdehyde dehydrogenase [EC:1.2.1.11]	Glycine, serine and threonine metabolism || Cysteine and methionine metabolism || Lysine biosynthesis || 2-Oxocarboxylic acid metabolism || Biosynthesis of amino acids	KOG4777	Aspartate-semialdehyde dehydrogenase	Amino acid transport and metabolism	METABOLISM	1.2.1.11	_GAP_||TIGR01296	_GAP_||aspartate-semialdehyde dehydrogenase				F:oxidoreductase activity";P:biosynthetic process;"P:cellular amino acid metabolic process			B0C143	17.11	24.88
contig_171671_1_1015_+	Hsp70 protein		PF00012						KOG0101	Molecular chaperones HSP70/HSC70, HSP70 superfamily	Posttranslational modification, protein turnover, chaperones	CELLULAR PROCESSES AND SIGNALING											61.9	54.83
contig_103691_1_649_-		---NA---																					3.7	8.52
contig_202025_1_734_+				hypothetical protein																		B7S3N1	NA	3.17
contig_171255_183_874_-	Actin	putative actin	PF00022	hypothetical protein;K10355 actin, other eukaryote";"act10		K10355	actin, other eukaryote		KOG0676	Actin and related proteins	Cytoskeleton	CELLULAR PROCESSES AND SIGNALING							F:ion binding			Q54GX7	57.15	74.87
contig_108859_31_1415_+	Lyase||_GAP_||PF14698		PF00206||_GAP_||PF14698						KOG1316	Argininosuccinate lyase	Amino acid transport and metabolism	METABOLISM		TIGR00838	argininosuccinate lyase								NA	3.72
contig_185211_371_1965_-		predicted protein																	F:ion binding";F:kinase activity;"P:cellular protein modification process				NA	7.48
contig_32560_1_2430_+	Inorganic H+ pyrophosphatase||_GAP_		PF03030||_GAP_	K01507 inorganic pyrophosphatase [EC:3.6.1.1];hypothetical protein	pti00190	K01507	inorganic pyrophosphatase [EC:3.6.1.1]	Oxidative phosphorylation					3.6.1.1	TIGR01104||_GAP_	V-type H(+)-translocating pyrophosphatase||_GAP_	H+-PPase		3				B7G9Z6	12.61	19.56
contig_164323_1_1918_+	_GAP_||Demethylmenaquinone methyltransferase||_GAP_||Alcohol dehydrogenase GroES-like domain||Zinc-binding dehydrogenase||_GAP_		_GAP_||PF03737||_GAP_||PF08240||PF00107||_GAP_	K00344 NADPH2:quinone reductase [EC:1.6.5.5];hypothetical protein		K00344	NADPH2:quinone reductase [EC:1.6.5.5]						1.6.5.5									B7FTU0	21.35	12.68
contig_65419_243_779_-		---NA---																					NA	3.6
contig_10586_190_1941_-	_GAP_||DEAD/DEAH box helicase||_GAP_||Helicase conserved C-terminal domain||_GAP_	DEAD-domain-containing protein	_GAP_||PF00270||_GAP_||PF00271||_GAP_						KOG0331	ATP-dependent RNA helicase	RNA processing and modification	INFORMATION STORAGE AND PROCESSING							C:cytoplasm;C:nucleolus;F:ATPase activity;P:cellular nitrogen compound metabolic process";"F:helicase activity	EC:3.6.1.15";"EC:3.6.1.3	Nucleoside-triphosphate phosphatase";"Adenosinetriphosphatase		3.37	14.8
contig_157893_262_1430_-		predicted protein		hypothetical protein															C:motile cilium			B7FT77	9.48	21.62
contig_160793_1_1862_+	_GAP_||PF13812||_GAP_||PF13041||PF13812||PF13041||_GAP_||PF13812||_GAP_		_GAP_||PF13812||_GAP_||PF13041||PF13812||PF13041||_GAP_||PF13812||_GAP_	hypothetical protein										_GAP_||TIGR00756||_GAP_	_GAP_||pentatricopeptide repeat domain||_GAP_							A9TFE2	4	4.31
contig_159407_222_971_-		eukaryotic translation initiation factor 3 subunit H		K03247 translation initiation factor 3 subunit H;hypothetical protein	ppp03013	K03247	translation initiation factor 3 subunit H	RNA transport || Measles	KOG1560	Translation initiation factor 3, subunit h (eIF-3h)	Translation, ribosomal structure and biogenesis	INFORMATION STORAGE AND PROCESSING							C:protein complex";F:translation factor activity, RNA binding;P:ribonucleoprotein complex assembly;"C:cytoplasm			A9TIQ5	6.4	4.12
contig_98269_1_1089_+	_GAP_||Cas1p-like protein		_GAP_||PF07779	hypothetical protein																		A9SFM3	NA	6.75
contig_159099_255_920_-	_GAP_||Acetohydroxy acid isomeroreductase, catalytic domain	Ketol-acid reductoisomerase	_GAP_||PF01450	K00053 ketol-acid reductoisomerase [EC:1.1.1.86];ketol-acid reductoisomerase (EC:1.1.1.86)	mmw00290||mmw01110||mmw00770||mmw01100	K00053	ketol-acid reductoisomerase [EC:1.1.1.86]	Valine, leucine and isoleucine biosynthesis || Pantothenate and CoA biosynthesis || 2-Oxocarboxylic acid metabolism || Biosynthesis of amino acids					1.1.1.86						F:ion binding";F:isomerase activity;F:oxidoreductase activity;P:biosynthetic process;"P:cellular amino acid metabolic process	EC:1.1.1.86	Ketol-acid reductoisomerase (NADP(+))	A6W216	24.98	22.56
contig_17209_1_587_+																							13.06	9.13
contig_59005_236_864_-	_GAP_||FKBP-type peptidyl-prolyl cis-trans isomerase||_GAP_	peptidylprolyl isomerase	_GAP_||PF00254||_GAP_	K01802 peptidylprolyl isomerase [EC:5.2.1.8];hypothetical protein		K01802	peptidylprolyl isomerase [EC:5.2.1.8]		KOG0552	FKBP-type peptidyl-prolyl cis-trans isomerase	Posttranslational modification, protein turnover, chaperones	CELLULAR PROCESSES AND SIGNALING	5.2.1.8						F:isomerase activity";"P:cellular protein modification process	EC:5.2.1.8	Peptidylprolyl isomerase	B8C305	4.69	4.48
contig_109788_1026_1202_+				strictosidine synthase;str1					KOG1520	Predicted alkaloid synthase/Surface mucin Hemomucin	General function prediction only	POORLY CHARACTERIZED											4.6	4.35
contig_134039_1_457_+	_GAP_||Ribosomal protein S24e		_GAP_||PF01282						KOG3424	40S ribosomal protein S24	Translation, ribosomal structure and biogenesis	INFORMATION STORAGE AND PROCESSING											NA	6.67
contig_16801_124_628_-	_GAP_||Prefoldin subunit	prefoldin subunit 5	_GAP_||PF02996						KOG3048	Molecular chaperone Prefoldin, subunit 5	Posttranslational modification, protein turnover, chaperones	CELLULAR PROCESSES AND SIGNALING		TIGR00293	prefoldin, alpha subunit				C:prefoldin complex;F:unfolded protein binding";P:protein folding;P:regulation of transcription, DNA-templated;"C:cytoplasm				NA	3.84
contig_65984_1_589_-	PF13519	hypothetical protein OCBIM_22020578mg	PF13519																F:calcium ion binding				5.27	23.99
contig_159099_980_1744_-	_GAP_||Acetohydroxy acid isomeroreductase, catalytic domain||Acetohydroxy acid isomeroreductase, catalytic domain	ketol-acid reductoisomerase	_GAP_||PF07991||PF01450	K00053 ketol-acid reductoisomerase [EC:1.1.1.86];ketol-acid reductoisomerase (EC:1.1.1.86)	shm01100||shm00770||shm01110||shm00290	K00053	ketol-acid reductoisomerase [EC:1.1.1.86]	Valine, leucine and isoleucine biosynthesis || Pantothenate and CoA biosynthesis || 2-Oxocarboxylic acid metabolism || Biosynthesis of amino acids					1.1.1.86	_GAP_||TIGR00465	_GAP_||ketol-acid reductoisomerase				F:ion binding";F:isomerase activity;F:oxidoreductase activity;P:biosynthetic process;"P:cellular amino acid metabolic process	EC:1.1.1.86	Ketol-acid reductoisomerase (NADP(+))	Q0HQG0	9.5	13.82
contig_179678_1_816_-	Ribosomal protein L18e/L15||_GAP_	predicted protein	PF00828||_GAP_						KOG1714	60s ribosomal protein L18	Translation, ribosomal structure and biogenesis	INFORMATION STORAGE AND PROCESSING							C:cytosol;C:ribosome;F:structural constituent of ribosome;P:translation";"F:RNA binding				26.74	34.83
contig_200127_249_1233_-	_GAP_||2-oxoacid dehydrogenases acyltransferase (catalytic domain)	dihydrolipoyllysine-residue acetyltransferase component 2 of pyruvate dehydrogenase complex, mitochondrial	_GAP_||PF00198						KOG0557	Dihydrolipoamide acetyltransferase	Energy production and conversion	METABOLISM							F:transferase activity, transferring acyl groups";P:biological_process;"C:cytoplasm				10.12	19.12
contig_161055_1951_2982_-	_GAP_||ATPase family associated with various cellular activities (AAA)||_GAP_	Cell division protein FtsH	_GAP_||PF00004||_GAP_	K03798 cell division protease FtsH [EC:3.4.24.-];hypothetical protein		K03798	cell division protease FtsH [EC:3.4.24.-]												C:thylakoid;F:ATPase activity;F:ion binding;P:catabolic process;P:cell division";"F:peptidase activity	EC:3.6.1.15";EC:3.6.1.3;"EC:3.4.24	Adenosinetriphosphatase;Nucleoside-triphosphate phosphatase";"Acting on peptide bonds (peptidases)	A9STZ2	19.21	15.54
contig_164230_227_875_-		predicted protein		hypothetical protein															F:ligase activity;F:oxidoreductase activity;P:oxidation-reduction process";"P:metabolic process			B8CD59	NA	4.79
contig_110308_1046_2020_+	Hsp90 protein		PF00183						KOG0019	Molecular chaperone (HSP90 family)	Posttranslational modification, protein turnover, chaperones	CELLULAR PROCESSES AND SIGNALING											8.39	15.79
contig_134012_136_1745_+	_GAP_||TCP-1/cpn60 chaperonin family		_GAP_||PF00118						KOG0357	Chaperonin complex component, TCP-1 epsilon subunit (CCT5)	Posttranslational modification, protein turnover, chaperones	CELLULAR PROCESSES AND SIGNALING		TIGR02343	T-complex protein 1, epsilon subunit								15.36	9.86
contig_185024_578_1081_+	Translation initiation factor IF-2, N-terminal region||_GAP_||Elongation factor Tu GTP binding domain		PF04760||_GAP_||PF00009	K02519 translation initiation factor IF-2;translation initiation factor IF-2;infB		K02519	translation initiation factor IF-2															Q0A797	NA	3.15
contig_200653_304_846_-	_GAP_||Nickel-containing superoxide dismutase	predicted protein	_GAP_||PF09055	hypothetical protein															F:ion binding";F:oxidoreductase activity;P:response to stress;"C:cellular_component	EC:1.15.1.1	Superoxide dismutase	B7G9A2	10.23	9.03
contig_188549_1091_1709_+	_GAP_||Helicase conserved C-terminal domain||_GAP_		_GAP_||PF00271||_GAP_						KOG0335	ATP-dependent RNA helicase	RNA processing and modification	INFORMATION STORAGE AND PROCESSING											3.76	3.95
contig_144970_1_630_+																							NA	3.74
contig_180144_3275_4401_-	CPSF A subunit region||_GAP_	splicing factor 3B subunit 3-like	PF03178||_GAP_						KOG1897	Damage-specific DNA binding complex, subunit DDB1	Replication, recombination and repair	INFORMATION STORAGE AND PROCESSING							C:nucleolus;C:nucleoplasm;P:catabolic process";P:mRNA processing;P:protein complex assembly;"F:RNA binding				6.73	11.23
contig_33803_1_511_-	Nucleoside diphosphate kinase||_GAP_	Nucleoside diphosphate kinase	PF00334||_GAP_						KOG0888	Nucleoside diphosphate kinase	Nucleotide transport and metabolism	METABOLISM							C:cytoplasm;P:biosynthetic process;P:cellular nitrogen compound metabolic process;P:small molecule metabolic process";"F:molecular_function				NA	3.15
contig_136600_1_1003_+				hypothetical protein																		A4S415	15.76	30.57
contig_198747_41_1546_+	Seryl-tRNA synthetase N-terminal domain||_GAP_||tRNA synthetase class II core domain (G, H, P, S and T)||_GAP_||Dpy-30 motif		PF02403||_GAP_||PF00587||_GAP_||PF05186						KOG2509	Seryl-tRNA synthetase	Translation, ribosomal structure and biogenesis	INFORMATION STORAGE AND PROCESSING		TIGR00414||_GAP_	serine--tRNA ligase||_GAP_								6.66	13.74
contig_10286_40_1334_+	_GAP_||tRNA synthetases class II core domain (F)||Ferredoxin-fold anticodon binding domain		_GAP_||PF01409||PF03147	K01889 phenylalanyl-tRNA synthetase alpha chain [EC:6.1.1.20];phenylalanine-trna synthetase-like protein (EC:6.1.1.20)	tps00970	K01889	phenylalanyl-tRNA synthetase alpha chain [EC:6.1.1.20]	Aminoacyl-tRNA biosynthesis	KOG2783	Phenylalanyl-tRNA synthetase	Translation, ribosomal structure and biogenesis	INFORMATION STORAGE AND PROCESSING	6.1.1.20									B8C9C5	3.16	9.89
contig_158785_2929_6981_-	_GAP_||Biotin carboxylase C-terminal domain||_GAP_||Acetyl-CoA carboxylase, central region||_GAP_||Carboxyl transferase domain	acetyl-CoA carboxylase	_GAP_||PF02785||_GAP_||PF08326||_GAP_||PF01039						KOG0368	Acetyl-CoA carboxylase	Lipid transport and metabolism	METABOLISM							F:ion binding";"F:ligase activity				10.57	30.57
contig_108252_5020_5352_+	Ribosomal protein S10p/S20e		PF00338	30S ribosomal protein S10;K02946 small subunit ribosomal protein S10";"rpsJ, nusE	cyb03010	K02946	small subunit ribosomal protein S10	Ribosome						TIGR01049	ribosomal protein S10							Q2JMX6	13.48	8.59
contig_163624_1_1468_+	_GAP_||Insulinase (Peptidase family M16)||Peptidase M16 inactive domain||_GAP_		_GAP_||PF00675||PF05193||_GAP_	K01412 mitochondrial processing peptidase [EC:3.4.24.64];hypothetical protein		K01412	mitochondrial-processing peptidase subunit alpha [EC:3.4.24.64]		KOG2067	Mitochondrial processing peptidase, alpha subunit	Posttranslational modification, protein turnover, chaperones	CELLULAR PROCESSES AND SIGNALING	3.4.24.64									A9RZ38	8.94	14.96
contig_156364_106_1409_+	Class-II DAHP synthetase family		PF01474																				NA	10.47
contig_34110_144_827_-	UTP--glucose-1-phosphate uridylyltransferase	UTP--glucose-1-phosphate uridylyltransferase	PF01704																F:ion binding;F:nucleotidyltransferase activity;P:cellular nitrogen compound metabolic process;P:small molecule metabolic process";"C:cellular_component	EC:2.7.7.9";"EC:2.7.7.64	UTP--glucose-1-phosphate uridylyltransferase";"UTP-monosaccharide-1-phosphate uridylyltransferase		6.98	11.59
contig_87602_1_597_+	Peptidase family M41		PF01434	ATP-dependent Zn protease;K03798 cell division protease FtsH [EC:3.4.24.-];K03798 cell division protease FtsH [EC:3.4.24.-] || FtsH peptidase (EC:3.6.4.6);ftsH		K03798	cell division protease FtsH [EC:3.4.24.-]															Q5N2R5	11.21	9.02
contig_166377_1046_2409_+	Hsp70 protein		PF00012	heat shock protein 70					KOG0101	Molecular chaperones HSP70/HSC70, HSP70 superfamily	Posttranslational modification, protein turnover, chaperones	CELLULAR PROCESSES AND SIGNALING										C4QQH3	6.87	20.68
contig_112424_48_905_+	Putative esterase		PF00756	K01070 S-formylglutathione hydrolase [EC:3.1.2.12]";"esterase D, putative (EC:3.1.1.1)		K01070	S-formylglutathione hydrolase [EC:3.1.2.12]	Methane metabolism || Carbon metabolism	KOG3101	Esterase D	General function prediction only	POORLY CHARACTERIZED	3.1.2.12	TIGR02821	S-formylglutathione hydrolase							B7QIS7	2.81	4.26
contig_158670_202_1202_+	_GAP_||SPFH domain / Band 7 family||_GAP_		_GAP_||PF01145||_GAP_	prohibitin;phb1					KOG3090	Prohibitin-like protein	Posttranslational modification, protein turnover, chaperones	CELLULAR PROCESSES AND SIGNALING											10.66	21.42
contig_36286_106_1028_-	_GAP_||Ribosomal protein S5, N-terminal domain||Ribosomal protein S5, C-terminal domain||_GAP_	30s ribosomal protein s5	_GAP_||PF00333||PF03719||_GAP_	30S ribosomal protein S5;K02988 small subunit ribosomal protein S5;rpsE	aph03010	K02988	small subunit ribosomal protein S5	Ribosome											C:ribosome			Q2GL42	4.47	8.45
contig_167470_239_575_-	Tim10/DDP family zinc finger	mitochondrial import inner membrane translocase subunit Tim9	PF02953	MPT family transporter: inner membrane translocase (import) Tim9					KOG3479	Mitochondrial import inner membrane translocase, subunit TIM9	Intracellular trafficking, secretion, and vesicular transport	CELLULAR PROCESSES AND SIGNALING				MPT		2	C:protein complex;F:ion binding;F:protein transporter activity;P:membrane organization";P:mitochondrion organization;P:protein targeting;P:transmembrane transport;"C:mitochondrion			A4SB82	NA	4.01
contig_112576_1_1038_+	_GAP_||GHMP kinases N terminal domain||_GAP_		_GAP_||PF00288||_GAP_	hypothetical protein					KOG0631	Galactokinase	Carbohydrate transport and metabolism	METABOLISM										A9RLK0	NA	3.43
contig_56403_278_853_-	_GAP_||Poly-adenylate binding protein, unique domain	polyadenylate-binding protein 4-like isoform X2	_GAP_||PF00658																C:cytoplasm";"F:RNA binding				NA	7.7
contig_126493_1_211_+	Electron transfer flavoprotein FAD-binding domain||_GAP_		PF00766||_GAP_	electron transfer flavoprotein, alpha subunit;K03522 electron transfer flavoprotein alpha subunit";"etfA		K03522	electron transfer flavoprotein alpha subunit															C5BJD0	3.69	3.69
contig_143968_1_1277_-	_GAP_||S1 RNA binding domain	rRNA biogenesis protein RRP5	_GAP_||PF00575	K14792 rRNA biogenesis protein RRP5;hypothetical protein		K14792	rRNA biogenesis protein RRP5		KOG1070	rRNA processing protein Rrp5	RNA processing and modification	INFORMATION STORAGE AND PROCESSING							C:nucleolus;C:nucleus;C:small-subunit processome";F:nucleic acid binding;F:RNA binding;P:maturation of 5.8S rRNA from tricistronic rRNA transcript (SSU-rRNA, 5.8S rRNA, LSU-rRNA);P:mRNA processing;P:RNA processing;"P:maturation of SSU-rRNA from tricistronic rRNA transcript (SSU-rRNA, 5.8S rRNA, LSU-rRNA)			A4S384	3.42	3.33
contig_110664_1_4476_+	Biotin-requiring enzyme||Acetyl-CoA carboxylase, central region||_GAP_||Carboxyl transferase domain||_GAP_		PF00364||PF08326||_GAP_||PF01039||_GAP_						KOG0368	Acetyl-CoA carboxylase	Lipid transport and metabolism	METABOLISM											17.9	16.16
contig_108818_1_531_-	_GAP_||DEAD/DEAH box helicase	DEAD-box ATP-dependent RNA helicase 37	_GAP_||PF00270						KOG0335	ATP-dependent RNA helicase	RNA processing and modification	INFORMATION STORAGE AND PROCESSING							F:molecular_function				NA	10.53
contig_158523_91_2515_+	_GAP_||ABC1 family||Phosphotransferase enzyme family||_GAP_		_GAP_||PF03109||PF01636||_GAP_	K08869 aarF domain-containing kinase;hypothetical protein		K08869	aarF domain-containing kinase															B5Y3Z3	3.51	12.35
contig_59532_499_1391_-		vacuolar protein 8		hypothetical protein																		A7SCU6	4.24	8.73
contig_159685_2062_2922_+																							NA	4.3
contig_81630_1166_2109_-	_GAP_||PF13460||_GAP_	predicted protein	_GAP_||PF13460||_GAP_	hypothetical protein					KOG4288	Predicted oxidoreductase	General function prediction only	POORLY CHARACTERIZED							C:cellular_component;P:biological_process";"F:molecular_function			B8CE04	3.14	4.8
contig_35059_42_683_+	_GAP_||Ribosomal protein S15		_GAP_||PF00312											_GAP_||TIGR00952	_GAP_||ribosomal protein S15								2.85	5.34
contig_164950_1_2008_-	_GAP_||UTP--glucose-1-phosphate uridylyltransferase||_GAP_	predicted protein	_GAP_||PF01704||_GAP_	K12447 UDP-sugar pyrophosphorylase [EC:2.7.7.64];hypothetical protein	ppp00520||ppp01100	K12447	UDP-sugar pyrophosphorylase [EC:2.7.7.64]	Pentose and glucuronate interconversions || Ascorbate and aldarate metabolism || Amino sugar and nucleotide sugar metabolism					2.7.7.64						F:nucleotidyltransferase activity;P:cellular nitrogen compound metabolic process;P:small molecule metabolic process";"C:cell	EC:2.7.7.64	UTP-monosaccharide-1-phosphate uridylyltransferase	A9TMZ5	NA	3.83
contig_117812_88_771_+	SAP domain||_GAP_		PF02037||_GAP_	heterogeneous nuclear ribonucleoprotein U (scaffold attachment factor A);K12888 heterogeneous nuclear ribonucleoprotein U";"HNRNPU, HNRPU, SAF-A, U21.1, hnRNP_U					KOG2242	Scaffold/matrix specific factor hnRNP-U/SAF-A, contains SPRY domain	RNA processing and modification	INFORMATION STORAGE AND PROCESSING											15.43	7.79
contig_168796_1_704_-	_GAP_||ATP synthase alpha/beta family, nucleotide-binding domain	ATP synthase CF1 subunit alpha (chloroplast)	_GAP_||PF00006	F0F1 ATP synthase subunit alpha;K02111 F-type H+-transporting ATPase subunit alpha [EC:3.6.3.14];atpA	mar01100||mar00195||mar00190	K02111	F-type H+-transporting ATPase subunit alpha [EC:3.6.3.14]	Oxidative phosphorylation || Photosynthesis					3.6.3.14			F-ATPase		3	C:plastid;C:protein complex;C:thylakoid;F:ATPase activity;F:ion binding;F:transmembrane transporter activity;P:biosynthetic process;P:cellular nitrogen compound metabolic process;P:small molecule metabolic process";"C:plasma membrane	EC:3.6.1.15";"EC:3.6.1.3	Nucleoside-triphosphate phosphatase";"Adenosinetriphosphatase	B0JWV1	91.6	76.35
contig_2286_230_759_-	_GAP_||ETC complex I subunit conserved region||_GAP_	probable NADH dehydrogenase [ubiquinone] 1 alpha subcomplex subunit 5, mitochondrial	_GAP_||PF04716||_GAP_						KOG3365	NADH:ubiquinone oxidoreductase, NDUFA5/B13 subunit	Energy production and conversion	METABOLISM							F:oxidoreductase activity				3.84	11.21
contig_179464_877_1869_-	_GAP_||SPFH domain / Band 7 family||_GAP_	hypersensitive-induced response protein 1	_GAP_||PF01145||_GAP_	hypothetical protein					KOG2620	Prohibitins and stomatins of the PID superfamily	Energy production and conversion	METABOLISM							C:plasma membrane;C:vacuole;P:biological_process";"C:mitochondrion			A4RWE2	12.41	23.94
contig_56283_85_1259_+	_GAP_||26S proteasome subunit RPN7||PCI domain||_GAP_		_GAP_||PF10602||PF01399||_GAP_	K03037 26S proteasome regulatory subunit N7;hypothetical protein	ppp03050	K03037	26S proteasome regulatory subunit N7	Proteasome || Epstein-Barr virus infection	KOG0687	26S proteasome regulatory complex, subunit RPN7/PSMD6	Posttranslational modification, protein turnover, chaperones	CELLULAR PROCESSES AND SIGNALING										A9SEF8	12.12	21.25
contig_162639_154_624_+	Domain amino terminal to FKBP-type peptidyl-prolyl isomerase||FKBP-type peptidyl-prolyl cis-trans isomerase		PF01346||PF00254	hypothetical protein																		B8BZY5	7.56	6.51
contig_164186_24_1049_+	Spermine/spermidine synthase||_GAP_		PF01564||_GAP_						KOG1562	Spermidine synthase	Amino acid transport and metabolism	METABOLISM		TIGR00417||_GAP_	spermidine synthase||_GAP_								3.86	8.41
contig_167047_60_1124_+	_GAP_||DnaJ domain||_GAP_		_GAP_||PF00226||_GAP_						KOG0722	Molecular chaperone (DnaJ superfamily)	Posttranslational modification, protein turnover, chaperones	CELLULAR PROCESSES AND SIGNALING											2.71	15.98
contig_179794_990_1835_-	Amino acid kinase family	aspartate kinase	PF00696																F:kinase activity;F:transferase activity";P:cellular amino acid biosynthetic process;P:lysine biosynthetic process via diaminopimelate;P:phosphorylation;P:threonine biosynthetic process;"F:aspartate kinase activity				3.13	4.33
contig_186100_235_813_-	ATP synthase delta (OSCP) subunit	ATP synthase subunit O, mitochondrial	PF00213	K02137 F-type H+-transporting ATPase oligomycin sensitivity conferral protein [EC:3.6.3.14];ATP synthase delta chain	smm00190||smm01100	K02137	F-type H+-transporting ATPase subunit O	Oxidative phosphorylation || Alzheimer's disease || Parkinson's disease || Huntington's disease	KOG1662	Mitochondrial F1F0-ATP synthase, subunit OSCP/ATP5	Energy production and conversion	METABOLISM	3.6.3.14	TIGR01145	ATP synthase F1, delta subunit	F-ATPase		3	C:membrane;F:hydrolase activity;F:proton-transporting ATP synthase activity, rotational mechanism;P:ATP hydrolysis coupled cation transmembrane transport";"P:ATP synthesis coupled proton transport			C4Q7S1	16.28	20.88
contig_159416_723_974_+	Tim10/DDP family zinc finger		PF02953	hypothetical protein					KOG3489	Mitochondrial import inner membrane translocase, subunit TIM8	Intracellular trafficking, secretion, and vesicular transport	CELLULAR PROCESSES AND SIGNALING				MPT		2				A9RIX9	15.66	16.17
contig_82519_64_1011_+	_GAP_||Staphylococcal nuclease homologue		_GAP_||PF00565	staphylococcal nuclease and tudor domain containing 1";"Snd1, SND_p102					KOG2039	Transcriptional coactivator p100	Transcription	INFORMATION STORAGE AND PROCESSING											4.11	15.34
contig_185075_82_789_+	Proteasome subunit A N-terminal signature||Proteasome subunit		PF10584||PF00227	20S proteasome alpha subunit B;K02726 20S proteasome subunit alpha 2 [EC:3.4.25.1];poa2					KOG0181	20S proteasome, regulatory subunit alpha type PSMA2/PRE8	Posttranslational modification, protein turnover, chaperones	CELLULAR PROCESSES AND SIGNALING											4.93	3.33
contig_108252_4057_5004_+	Elongation factor Tu GTP binding domain||Elongation factor Tu domain 2||Elongation factor Tu C-terminal domain		PF00009||PF03144||PF03143	elongation factor Tu;K02358 elongation factor Tu;tufB		K02358	elongation factor Tu	Plant-pathogen interaction						TIGR00485	translation elongation factor Tu							B0CCD0	51.76	48.56
contig_153894_99_518_-	Ribulose bisphosphate carboxylase, small chain||_GAP_	ribulose-1,5-bisphosphate carboxylase/oxygenase small subunit (plastid)	PF00101||_GAP_	K01602 ribulose-bisphosphate carboxylase small chain [EC:4.1.1.39]";ribulose bisphosphate carboxylase (rubisco), small subunit (EC:4.1.1.39);"cbbS	cti00630||cti01120||cti01100||cti00710	K01602	ribulose-bisphosphate carboxylase small chain [EC:4.1.1.39]	Glyoxylate and dicarboxylate metabolism || Carbon fixation in photosynthetic organisms || Carbon metabolism					4.1.1.39						C:plastid;F:lyase activity";F:oxidoreductase activity;P:biosynthetic process;P:photosynthesis;"P:carbohydrate metabolic process	EC:4.1.1.39	Ribulose-bisphosphate carboxylase	B3RBL7	94.29	168.66
contig_159084_123_1945_-	Arginyl tRNA synthetase N terminal domain||tRNA synthetases class I (R)||DALR anticodon binding domain	arginine-tRNA ligase	PF03485||PF00750||PF05746						KOG4426	Arginyl-tRNA synthetase	Translation, ribosomal structure and biogenesis	INFORMATION STORAGE AND PROCESSING		TIGR00456	arginine--tRNA ligase				F:ligase activity";P:cellular amino acid metabolic process;P:translation;"P:tRNA metabolic process				8.29	8.22
contig_163708_189_989_-	O-methyltransferase||_GAP_	methyltransferase	PF00891||_GAP_																F:methyltransferase activity;F:nucleotidyltransferase activity";P:biosynthetic process;"C:cellular_component				10.21	7.05
contig_9817_1541_3057_+	PF14821||Pyridoxal-phosphate dependent enzyme||_GAP_		PF14821||PF00291||_GAP_	K01733 threonine synthase [EC:4.2.3.1];hypothetical protein	pti01100||pti00260||pti00750	K01733	threonine synthase [EC:4.2.3.1]	Glycine, serine and threonine metabolism || Vitamin B6 metabolism || Biosynthesis of amino acids	KOG2616	Pyridoxalphosphate-dependent enzyme/predicted threonine synthase	Amino acid transport and metabolism	METABOLISM	4.2.3.1	_GAP_||TIGR00260||_GAP_	_GAP_||threonine synthase||_GAP_							B7G9C6	33.97	42.93
contig_185261_987_1337_-	Mitochondrial carrier protein	predicted protein	PF00153	hypothetical protein															F:transmembrane transporter activity";"C:mitochondrion				16.53	3.89
contig_56138_1_798_+																							25.46	32.79
contig_156819_1235_3105_+																							25.29	48.25
contig_186507_299_955_-	Oxidoreductase FAD-binding domain||_GAP_||Oxidoreductase NAD-binding domain	NADH-cytochrome b5 reductase 3-like	PF00970||_GAP_||PF00175	cytochrome b5 reductase 3 (EC:1.6.2.2);K00326 cytochrome-b5 reductase [EC:1.6.2.2]";"Cyb5r3, Dia1, Nadhcb5, RNNADHCB5					KOG0534	NADH-cytochrome b-5 reductase	Coenzyme transport and metabolism	METABOLISM							F:ion binding";"F:oxidoreductase activity				NA	3.73
contig_60125_1010_2035_+	Amino acid kinase family||_GAP_		PF00696||_GAP_						KOG0456	Aspartate kinase	Amino acid transport and metabolism	METABOLISM		TIGR00657	aspartate kinase								8.09	9.72
contig_158971_45_1348_+	_GAP_||Aminotransferase class I and II		_GAP_||PF00155	K10206 LL-diaminopimelate aminotransferase [EC:2.6.1.83];aspartate aminotransferase (EC:2.6.1.- 2.6.1.1)	tps00300||tps01110	K10206	LL-diaminopimelate aminotransferase [EC:2.6.1.83]	Lysine biosynthesis || Biosynthesis of amino acids					2.6.1.83	TIGR03542	LL-diaminopimelate aminotransferase							B8BT02	38.82	59.79
contig_190762_16_534_+	Cyclophilin type peptidyl-prolyl cis-trans isomerase/CLD		PF00160						KOG0865	Cyclophilin type peptidyl-prolyl cis-trans isomerase	Posttranslational modification, protein turnover, chaperones	CELLULAR PROCESSES AND SIGNALING											10.07	14.8
contig_117991_173_1986_-	Arginyl tRNA synthetase N terminal domain||tRNA synthetases class I (R)||DALR anticodon binding domain	arginine--tRNA ligase	PF03485||PF00750||PF05746	arginyl-tRNA synthetase;K01887 arginyl-tRNA synthetase [EC:6.1.1.19];argS	mar00970	K01887	arginyl-tRNA synthetase [EC:6.1.1.19]	Aminoacyl-tRNA biosynthesis					6.1.1.19	TIGR00456	arginine--tRNA ligase				F:ion binding";F:ligase activity;P:cellular amino acid metabolic process;P:translation;P:tRNA metabolic process;"C:cytoplasm	EC:6.1.1.19	Arginine--tRNA ligase	B0JLI8	NA	3.71
contig_170763_979_1296_-		---NA---																					3.5	3.71
contig_9074_517_1967_-	TCP-1/cpn60 chaperonin family	T-complex protein 1 subunit theta isoform X1	PF00118											TIGR02346	T-complex protein 1, theta subunit				F:molecular_function				14.46	4.45
contig_184458_2272_2905_-		---NA---																					2.92	6.59
contig_162189_419_1857_-	_GAP_||TIP49 C-terminus||_GAP_	ruvb-like 2	_GAP_||PF06068||_GAP_						KOG2680	DNA helicase TIP49, TBP-interacting protein	Transcription	INFORMATION STORAGE AND PROCESSING							C:cytosol;C:microtubule organizing center;C:nucleoplasm;C:protein complex;F:ATPase activity;F:DNA binding;F:helicase activity;F:ion binding;P:anatomical structure development;P:biosynthetic process;P:cellular protein modification process;P:chromosome organization";P:cytoskeleton organization;P:DNA metabolic process;P:growth;P:protein complex assembly;P:response to stress;P:ribonucleoprotein compl…	EC:3.6.1.15";"EC:3.6.1.3	Nucleoside-triphosphate phosphatase";"Adenosinetriphosphatase		12.81	17.8
contig_74260_1_896_-		unnamed protein product																	C:integral component of membrane";"C:membrane				4.63	20.7
contig_187349_1187_2408_-	PF12842||_GAP_||PWWP domain	CCR4-NOT transcription complex subunit 1	PF12842||_GAP_||PF00855	hypothetical protein																		A9S1J5	4.84	5.16
contig_134049_998_2799_-	_GAP_||Adaptin N terminal region||_GAP_	coatomer subunit gamma-like	_GAP_||PF01602||_GAP_	hypothetical protein					KOG1078	Vesicle coat complex COPI, gamma subunit	Intracellular trafficking, secretion, and vesicular transport	CELLULAR PROCESSES AND SIGNALING							C:cytoplasmic vesicle;C:cytosol;C:Golgi apparatus;C:plasma membrane;C:plastid;C:protein complex";P:vesicle-mediated transport;"F:structural molecule activity			A9TP01	NA	8.82
contig_90525_1_1034_+																							NA	3.83
contig_181837_1_709_-	_GAP_||Magnesium chelatase, subunit ChlI||_GAP_	Mg-protoporyphyrin IX chelatase (plastid)	_GAP_||PF01078||_GAP_	magnesium chelatase subunit I;CHLI1															C:plastid;F:ion binding;F:ligase activity;P:cellular nitrogen compound metabolic process;P:cofactor metabolic process";P:photosynthesis;"P:biosynthetic process	EC:6.6.1.1	Magnesium chelatase	A8IMZ5	14.03	16.64
contig_792_297_1025_-		predicted protein																	C:integral component of membrane";"C:membrane				3.45	3.82
contig_90491_188_1434_+	_GAP_||Holliday junction DNA helicase ruvB N-terminus||ATPase family associated with various cellular activities (AAA)||_GAP_		_GAP_||PF05496||PF00004||_GAP_	K01338 ATP-dependent Lon protease [EC:3.4.21.53];ATP-dependent Lon protease		K01338	ATP-dependent Lon protease [EC:3.4.21.53]	Cell cycle - Caulobacter	KOG2004	Mitochondrial ATP-dependent protease PIM1/LON	Posttranslational modification, protein turnover, chaperones	CELLULAR PROCESSES AND SIGNALING	3.4.21.53									B6YQE7	NA	4.04
contig_159184_121_1370_+	Phosphoglycerate kinase		PF00162	K00927 phosphoglycerate kinase [EC:2.7.2.3]";phosphoglycerate kinase 2 (EC:2.7.2.3);"PGK2, PGKB, PGKPS, dJ417L20.2					KOG1367	3-phosphoglycerate kinase	Carbohydrate transport and metabolism	METABOLISM											53.74	78.48
contig_116813_1_991_-	_GAP_||Homoserine dehydrogenase, NAD binding domain||Homoserine dehydrogenase	homoserine dehydrogenase	_GAP_||PF03447||PF00742	K12524 bifunctional aspartokinase / homoserine dehydrogenase 1 [EC:2.7.2.4 1.1.1.3];hypothetical protein	olu00260||olu01110||olu00270||olu00300||olu01100	K12524	bifunctional aspartokinase / homoserine dehydrogenase 1 [EC:2.7.2.4 1.1.1.3]	Glycine, serine and threonine metabolism || Cysteine and methionine metabolism || Lysine biosynthesis || Biosynthesis of amino acids	KOG0455	Homoserine dehydrogenase	Amino acid transport and metabolism	METABOLISM	2.7.2.4||1.1.1.3						F:oxidoreductase activity";P:biosynthetic process;"P:cellular amino acid metabolic process			A4S2Z7	11.16	17.65
contig_109047_215_940_-	_GAP_||PUA domain||_GAP_	H/ACA ribonucleoprotein complex subunit 4-like	_GAP_||PF01472||_GAP_						KOG2529	Pseudouridine synthase	Translation, ribosomal structure and biogenesis	INFORMATION STORAGE AND PROCESSING		TIGR00451||_GAP_	uncharacterized domain 2||_GAP_				C:nucleolus;F:isomerase activity;P:cellular nitrogen compound metabolic process;P:ribosome biogenesis";"F:RNA binding	EC:5.4.99.12	tRNA pseudouridine(38-40) synthase		13	16.12
contig_156683_328_1856_+	_GAP_||DnaJ domain||_GAP_		_GAP_||PF00226||_GAP_	K09503 DnaJ homolog subfamily A member 2;hypothetical protein	ppp04141	K09503	DnaJ homolog subfamily A member 2	Protein processing in endoplasmic reticulum	KOG0712	Molecular chaperone (DnaJ superfamily)	Posttranslational modification, protein turnover, chaperones	CELLULAR PROCESSES AND SIGNALING										A9RML5	17.86	20.93
contig_135040_1646_1888_-		inner membrane protein albino3																	C:integral component of membrane;P:protein insertion into membrane";"C:membrane				NA	4.91
contig_161278_1_1193_+	_GAP_||tRNA synthetases class I (W and Y)||_GAP_		_GAP_||PF00579||_GAP_	K01867 tryptophanyl-tRNA synthetase [EC:6.1.1.2];tryptophanyl-tRNA synthetase (EC:6.1.1.2);trpS	tel00970	K01867	tryptophanyl-tRNA synthetase [EC:6.1.1.2]	Aminoacyl-tRNA biosynthesis					6.1.1.2	_GAP_||TIGR00233	_GAP_||tryptophan--tRNA ligase							Q8DHG3	4.3	4.92
contig_140163_54_625_+																							15.73	42.15
contig_57629_45_977_+	_GAP_||AP2 domain||_GAP_		_GAP_||PF00847||_GAP_																				7.19	7.52
contig_185310_46_837_-	_GAP_||Pyridoxamine 5'-phosphate oxidase||_GAP_	pyridoxamine phosphate	_GAP_||PF01243||_GAP_	pyridoxamine 5'-phosphate oxidase (predicted)															C:cytosol;C:integral component of membrane;C:membrane;F:cofactor binding";"C:nucleus			Q9UUK0	3.71	3.83
contig_1545_244_927_-	Hsp70 protein	heat shock protein 70 chaperone (plastid)	PF00012	K04043 molecular chaperone DnaK;chaperone protein DnaK	cyu03018	K04043	molecular chaperone DnaK	RNA degradation || Tuberculosis											C:plastid;F:ion binding;F:unfolded protein binding";"P:protein folding			D3ER30	12.79	10.79
contig_166876_181_937_-	_GAP_||Ribosomal protein L10||_GAP_	50S ribosomal protein L10	_GAP_||PF00466||_GAP_	K02864 large subunit ribosomal protein L10;hypothetical protein	tps03010	K02864	large subunit ribosomal protein L10	Ribosome											C:intracellular			B8BYW1	14.34	41.61
contig_108252_3241_3711_+	Ribosomal protein S7p/S5e		PF00177	30S ribosomal protein S7;K02992 small subunit ribosomal protein S7;rpsG	cya03010	K02992	small subunit ribosomal protein S7	Ribosome	KOG3291	Ribosomal protein S7	Translation, ribosomal structure and biogenesis	INFORMATION STORAGE AND PROCESSING		TIGR01029	ribosomal protein S7							Q2JUX6	26.97	33.02
contig_159726_196_912_-	PF13507	phosphoribosylformylglycinamidine synthase	PF13507	K01952 phosphoribosylformylglycinamidine synthase [EC:6.3.5.3];phosphoribosylformylglycinamidine synthase (EC:6.3.5.3)	tps01100||tps00230||tps01110	K01952	phosphoribosylformylglycinamidine synthase [EC:6.3.5.3]	Purine metabolism					6.3.5.3						C:plastid;F:ion binding;F:ligase activity;P:anatomical structure development";P:biosynthetic process;P:cellular amino acid metabolic process;P:cellular nitrogen compound metabolic process;"C:mitochondrion	EC:6.3.5.3	Phosphoribosylformylglycinamidine synthase	B8CE77	NA	3.83
contig_91074_62_844_+	_GAP_||Chlorophyll A-B binding protein		_GAP_||PF00504																				NA	8.37
contig_162457_1_1008_+	_GAP_||Oxidoreductase FAD-binding domain||_GAP_||Oxidoreductase NAD-binding domain		_GAP_||PF00970||_GAP_||PF00175	K00326 cytochrome-b5 reductase [EC:1.6.2.2];hypothetical protein					KOG0534	NADH-cytochrome b-5 reductase	Coenzyme transport and metabolism	METABOLISM											22.04	25.84
contig_158696_38_1257_+	_GAP_||Oxidoreductase family, NAD-binding Rossmann fold||_GAP_		_GAP_||PF01408||_GAP_	hypothetical protein																		B8C8L8	17.82	13.16
contig_144213_1_1049_+	_GAP_||ABC transporter||_GAP_		_GAP_||PF00005||_GAP_	ABC(ABCG) family transporter: multidrug (ABCG)																		A4RWB9	NA	3.76
contig_160851_143_934_-	Enolase, C-terminal TIM barrel domain	predicted protein	PF00113	enolase (EC:4.2.1.11);K01689 enolase [EC:4.2.1.11];ENO2	tps01100||tps01110||tps00010||tps03018	K01689	enolase [EC:4.2.1.11]	Glycolysis / Gluconeogenesis || Methane metabolism || Carbon metabolism || Biosynthesis of amino acids || RNA degradation || HIF-1 signaling pathway	KOG2670	Enolase	Carbohydrate transport and metabolism	METABOLISM	4.2.1.11						F:ion binding;F:lyase activity;F:transferase activity, transferring glycosyl groups;P:biosynthetic process;P:carbohydrate metabolic process;P:catabolic process;P:cellular nitrogen compound metabolic process;P:cellular protein modification process;P:cofactor metabolic process";P:generation of precursor metabolites and energy;P:small molecule metabolic process;"C:cytosol	EC:4.2.1.11	Phosphopyruvate hydratase	B8C355	21.68	35.82
contig_25764_1_798_+	_GAP_||Domain amino terminal to FKBP-type peptidyl-prolyl isomerase||FKBP-type peptidyl-prolyl cis-trans isomerase		_GAP_||PF01346||PF00254	K03772 FKBP-type peptidyl-prolyl cis-trans isomerase FkpA [EC:5.2.1.8];FKBP-type peptidylprolyl cis-trans isomerase																			12	11.47
contig_162080_1_1042_+	_GAP_||IQ calmodulin-binding motif||_GAP_		_GAP_||PF00612||_GAP_																				4.49	6.17
contig_110287_123_1073_+	_GAP_||DEAD/DEAH box helicase		_GAP_||PF00270	K12823 ATP-dependent RNA helicase DDX5/DBP2 [EC:3.6.4.13];hypothetical protein					KOG0331	ATP-dependent RNA helicase	RNA processing and modification	INFORMATION STORAGE AND PROCESSING											2.77	13.74
contig_112619_127_1415_-	_GAP_||GTPase of unknown function||_GAP_||TGS domain||_GAP_	developmentally-regulated G-protein 2	_GAP_||PF01926||_GAP_||PF02824||_GAP_	K06944;hypothetical protein					KOG1486	GTP-binding protein DRG2 (ODN superfamily)	Signal transduction mechanisms	CELLULAR PROCESSES AND SIGNALING		_GAP_||TIGR00231||_GAP_	_GAP_||small GTP-binding protein domain||_GAP_				F:ion binding				NA	4.14
contig_158651_119_1815_+	_GAP_||TCP-1/cpn60 chaperonin family||_GAP_		_GAP_||PF00118||_GAP_	chaperonin complex component;K09499 T-complex protein 1 subunit eta;cct7					KOG0361	Chaperonin complex component, TCP-1 eta subunit (CCT7)	Posttranslational modification, protein turnover, chaperones	CELLULAR PROCESSES AND SIGNALING		TIGR02345||_GAP_	T-complex protein 1, eta subunit||_GAP_								5	16.49
contig_16200_233_677_-	_GAP_||FKBP-type peptidyl-prolyl cis-trans isomerase	predicted protein	_GAP_||PF00254						KOG0544	FKBP-type peptidyl-prolyl cis-trans isomerase	Posttranslational modification, protein turnover, chaperones	CELLULAR PROCESSES AND SIGNALING							F:isomerase activity";P:cellular protein modification process;"C:cellular_component	EC:5.2.1.8	Peptidylprolyl isomerase		NA	5.22
contig_169688_1_881_+																							9.36	16.04
contig_159017_1_1765_+	_GAP_||TCP-1/cpn60 chaperonin family		_GAP_||PF00118	K04077 chaperonin GroEL;nuclear-encoded-like protein of chloroplast gro;CPN60_2	pti03018	K04077	chaperonin GroEL	RNA degradation || Type I diabetes mellitus || Legionellosis || Tuberculosis						_GAP_||TIGR02348	_GAP_||chaperonin GroL							B7FRS0	29.51	40.18
contig_95079_149_1787_-	_GAP_||UDP-glucose/GDP-mannose dehydrogenase family, NAD binding domain||UDP-glucose/GDP-mannose dehydrogenase family, central domain||UDP-glucose/GDP-mannose dehydrogenase family, UDP binding domain	UDP-glucose 6-dehydrogenase 3	_GAP_||PF03721||PF00984||PF03720						KOG2666	UDP-glucose/GDP-mannose dehydrogenase	Carbohydrate transport and metabolism	METABOLISM		_GAP_||TIGR03026	_GAP_||nucleotide sugar dehydrogenase				F:oxidoreductase activity";"C:cellular_component	EC:1.1.1.22	UDP-glucose 6-dehydrogenase		21.13	19.74
contig_123699_1_1647_-	_GAP_||Dynamin family||_GAP_	RME1A, RME-1/EHD family protein	_GAP_||PF00350||_GAP_						KOG1954	Endocytosis/signaling protein EHD1	Signal transduction mechanisms	CELLULAR PROCESSES AND SIGNALING							F:ion binding";"C:ribosome				NA	2.98
contig_47855_207_800_-		chaperone protein / DnaJ-related protein																	C:integral component of membrane";"C:membrane				4.16	10.85
contig_166624_84_715_+	LSM domain ||_GAP_		PF01423||_GAP_						KOG3168	U1 snRNP component	Transcription	INFORMATION STORAGE AND PROCESSING											6.77	3.68
contig_10802_32_2070_+	_GAP_||PF13589||Hsp90 protein		_GAP_||PF13589||PF00183	heat shock protein Hsp90;HSP90					KOG0019	Molecular chaperone (HSP90 family)	Posttranslational modification, protein turnover, chaperones	CELLULAR PROCESSES AND SIGNALING										B7GEF7	14.98	11.82
contig_56163_113_775_-	_GAP_||6,7-dimethyl-8-ribityllumazine synthase||_GAP_	6,7-dimethyl-8-ribityllumazine synthase	_GAP_||PF00885||_GAP_	K00794 6,7-dimethyl-8-ribityllumazine synthase [EC:2.5.1.78]";"hypothetical protein	pti01100||pti00740	K00794	6,7-dimethyl-8-ribityllumazine synthase [EC:2.5.1.78]	Riboflavin metabolism	KOG3243	6,7-dimethyl-8-ribityllumazine synthase	Coenzyme transport and metabolism	METABOLISM	2.5.1.78	_GAP_||TIGR00114||_GAP_	_GAP_||6,7-dimethyl-8-ribityllumazine synthase||_GAP_				F:isomerase activity;P:biosynthetic process;P:cellular nitrogen compound metabolic process;P:small molecule metabolic process";"C:intracellular	EC:2.5.1.78	6,7-dimethyl-8-ribityllumazine synthase	B7FWC7	12.7	14.93
contig_159085_1_764_+	_GAP_||3,4-dihydroxy-2-butanone 4-phosphate synthase		_GAP_||PF00926											_GAP_||TIGR00506	_GAP_||3,4-dihydroxy-2-butanone-4-phosphate synthase								10.08	7.33
contig_33666_347_1099_+	KH domain||Ribosomal protein S3, C-terminal domain||_GAP_		PF07650||PF00189||_GAP_						KOG3181	40S ribosomal protein S3	Translation, ribosomal structure and biogenesis	INFORMATION STORAGE AND PROCESSING		TIGR01008||_GAP_	ribosomal protein S3||_GAP_								27.52	125.21
contig_158511_1_1008_+	_GAP_||ATP synthase alpha/beta family, beta-barrel domain||_GAP_||ATP synthase alpha/beta family, nucleotide-binding domain		_GAP_||PF02874||_GAP_||PF00006						KOG1353	F0F1-type ATP synthase, alpha subunit	Energy production and conversion	METABOLISM				F-ATPase		3					50.71	61.97
contig_158556_869_1894_-	Ribosomal protein L10||_GAP_	60s acidic ribosomal protein p0	PF00466||_GAP_						KOG0815	60S acidic ribosomal protein P0	Translation, ribosomal structure and biogenesis	INFORMATION STORAGE AND PROCESSING							C:intracellular				15.69	24.09
contig_164451_259_954_-	PF13460	predicted protein	PF13460	hypothetical protein					KOG1203	Predicted dehydrogenase	Carbohydrate transport and metabolism	METABOLISM							C:thylakoid";"C:plastid			B7FUD8	5.27	20.18
contig_167371_1_747_+																							3.99	11.67
contig_168090_475_1307_+	NADP oxidoreductase coenzyme F420-dependent||_GAP_||PF14748		PF03807||_GAP_||PF14748						KOG3124	Pyrroline-5-carboxylate reductase	Amino acid transport and metabolism	METABOLISM		TIGR00112	pyrroline-5-carboxylate reductase								6.91	21.99
contig_87091_444_806_+	_GAP_||60s Acidic ribosomal protein		_GAP_||PF00428	K02942 large subunit ribosomal protein LP1;hypothetical protein	ppp03010	K02942	large subunit ribosomal protein LP1	Ribosome	KOG1762	60s acidic ribosomal protein P1	Translation, ribosomal structure and biogenesis	INFORMATION STORAGE AND PROCESSING										A9T1W7	NA	4.49
contig_191368_1_464_-	pfkB family carbohydrate kinase	predicted protein	PF00294	K00856 adenosine kinase [EC:2.7.1.20];hypothetical protein	olu00230||olu01100	K00856	adenosine kinase [EC:2.7.1.20]	Purine metabolism	KOG2854	Possible pfkB family carbohydrate kinase	Carbohydrate transport and metabolism	METABOLISM	2.7.1.20						P:biological_process			A4S471	25.59	27.51
contig_167032_1_556_+																							2.95	2.88
contig_159685_60_2053_+																							8.41	8.66
contig_166969_206_1617_-	_GAP_||Acyl transferase domain	Malonyl-CoA-acyl carrier protein transacylase, mitochondrial	_GAP_||PF00698	K00645 [acyl-carrier-protein] S-malonyltransferase [EC:2.3.1.39];hypothetical protein	olu00061||olu01100	K00645	[acyl-carrier-protein] S-malonyltransferase [EC:2.3.1.39]	Fatty acid biosynthesis || Fatty acid metabolism	KOG2926	Malonyl-CoA:ACP transacylase	Lipid transport and metabolism	METABOLISM	2.3.1.39						P:biological_process";"F:molecular_function			A4SAC5	NA	4
contig_134482_34_927_+				hypothetical protein																		B8CAE2	NA	2.81
contig_167749_50_688_+	_GAP_||GUN4-like		_GAP_||PF05419	hypothetical protein																		B8C9C4	20.21	8.82
contig_200061_234_875_-		hypothetical protein Ctob_008576, partial																					NA	2.26
contig_33680_40_2009_+	_GAP_||Elongation factor Tu GTP binding domain||_GAP_||Elongation factor Tu domain 2||PF14492||Elongation factor G, domain IV		_GAP_||PF00009||_GAP_||PF03144||PF14492||PF03764	K02355 elongation factor G;hypothetical protein		K02355	elongation factor G		KOG0465	Mitochondrial elongation factor	Translation, ribosomal structure and biogenesis	INFORMATION STORAGE AND PROCESSING		_GAP_||TIGR00484	_GAP_||translation elongation factor G							B8CET1	52.25	67.22
contig_184261_300_819_-	EPSP synthase (3-phosphoshikimate 1-carboxyvinyltransferase)||_GAP_	3-phosphoshikimate 1-carboxyvinyltransferase	PF00275||_GAP_																F:transferase activity, transferring alkyl or aryl (other than methyl) groups";P:biosynthetic process;"P:cellular amino acid metabolic process				NA	2.64
contig_163201_2056_3500_+	_GAP_||HEAT repeat||_GAP_		_GAP_||PF02985||_GAP_						KOG2171	Karyopherin (importin) beta 3	Nuclear structure	CELLULAR PROCESSES AND SIGNALING											5.14	5.67
contig_65072_1_319_+																							2.8	2.99
contig_109048_472_1002_+	_GAP_||DEAD/DEAH box helicase		_GAP_||PF00270						KOG0326	ATP-dependent RNA helicase	RNA processing and modification	INFORMATION STORAGE AND PROCESSING											NA	7.39
contig_101013_48_1073_+	_GAP_||PRMT5 arginine-N-methyltransferase||PF12847||_GAP_		_GAP_||PF05185||PF12847||_GAP_						KOG1499	Protein arginine N-methyltransferase PRMT1 and related enzymes	Posttranslational modification, protein turnover, chaperones	CELLULAR PROCESSES AND SIGNALING											NA	3.53
contig_152863_61_539_-	PF14495	photosystem II cytochrome c550 (chloroplast)	PF14495	cytochrome c550, PsbV;K02720 photosystem II cytochrome c550";"PsbV	tps01100||tps00195	K02720	photosystem II cytochrome c550	Photosynthesis						TIGR03045	cytochrome c-550				C:plastid;C:protein complex";C:thylakoid;F:ion binding;F:oxidoreductase activity;P:cellular protein modification process;P:photosynthesis;P:protein complex assembly;"P:generation of precursor metabolites and energy			B8LES1	20.6	77.54
contig_162397_233_817_-	_GAP_||Nucleoside diphosphate kinase	nucleoside diphosphate kinase	_GAP_||PF00334	K00940 nucleoside-diphosphate kinase [EC:2.7.4.6];nucleoside diphosphate kinase (EC:2.7.4.6);NDK2	tps01100||tps00230||tps01110||tps00240	K00940	nucleoside-diphosphate kinase [EC:2.7.4.6]	Purine metabolism || Pyrimidine metabolism	KOG0888	Nucleoside diphosphate kinase	Nucleotide transport and metabolism	METABOLISM	2.7.4.6						F:ion binding;F:kinase activity;P:biosynthetic process;P:cellular nitrogen compound metabolic process;P:small molecule metabolic process";"C:intracellular	EC:2.7.4.6	Nucleoside-diphosphate kinase	B8C642	16.09	15.57
contig_113230_929_1481_-		hypothetical protein EMIHUDRAFT_432986																	C:integral component of membrane";"C:membrane				3.84	3.52
contig_188901_44_703_+	_GAP_||Asparaginase		_GAP_||PF00710	hypothetical protein																		B5YN53	NA	3.69
contig_132984_324_1864_-	Ubiquitin family||Ubiquitin carboxyl-terminal hydrolase	ubiquitin carboxyl-terminal hydrolase 14	PF00240||PF00443																P:biological_process				16.35	24.44
contig_55590_167_799_-	_GAP_||Chlorophyll A-B binding protein	light harvesting protein	_GAP_||PF00504	hypothetical protein															C:plastid;C:thylakoid;P:cellular protein modification process;P:generation of precursor metabolites and energy;P:photosynthesis";"F:molecular_function			B8C5N8	4.71	4.86
contig_118351_32_528_+	Homoserine dehydrogenase, NAD binding domain||_GAP_		PF03447||_GAP_	K00003 homoserine dehydrogenase [EC:1.1.1.3];homoserine dehydrogenase	adk00270||adk00300||adk01120||adk01110||adk01100||adk00260	K00003	homoserine dehydrogenase [EC:1.1.1.3]	Glycine, serine and threonine metabolism || Cysteine and methionine metabolism || Lysine biosynthesis || Biosynthesis of amino acids					1.1.1.3										3.38	12.55
contig_185881_992_1099_-		30S ribosomal protein S17																	C:plastid;C:ribosome;F:rRNA binding";P:translation;"F:structural constituent of ribosome				3.64	3.86
contig_166520_70_1448_+	_GAP_||NAD dependent epimerase/dehydratase family||_GAP_		_GAP_||PF01370||_GAP_	K06118 UDP-sulfoquinovose synthase [EC:3.13.1.1]";UDP-sulfoquinovose synthase, plastid precursor;"SQD1	pti00561||pti00520	K06118	UDP-sulfoquinovose synthase [EC:3.13.1.1]	Amino sugar and nucleotide sugar metabolism || Glycerolipid metabolism					3.13.1.1									B5Y493	10.54	9.55
contig_156394_983_2847_+	Hsp70 protein		PF00012						KOG0100	Molecular chaperones GRP78/BiP/KAR2, HSP70 superfamily	Posttranslational modification, protein turnover, chaperones	CELLULAR PROCESSES AND SIGNALING											75.09	121.44
contig_198929_1921_5934_-	Clathrin propeller repeat||_GAP_||Clathrin, heavy-chain linker||PF13838||_GAP_||Region in Clathrin and VPS	clathrin heavy chain 1 isoform X2	PF01394||_GAP_||PF09268||PF13838||_GAP_||PF00637						KOG0985	Vesicle coat protein clathrin, heavy chain	Intracellular trafficking, secretion, and vesicular transport	CELLULAR PROCESSES AND SIGNALING											70.24	80.22
contig_158489_309_878_-	Inorganic pyrophosphatase	inorganic pyrophosphatase	PF00719	K01507 inorganic pyrophosphatase [EC:3.6.1.1];hypothetical protein	tps00190	K01507	inorganic pyrophosphatase [EC:3.6.1.1]	Oxidative phosphorylation	KOG1626	Inorganic pyrophosphatase/Nucleosome remodeling factor, subunit NURF38	Energy production and conversion	METABOLISM	3.6.1.1						F:ion binding";P:biological_process;"C:cytoplasm	EC:3.6.1.1	Inorganic diphosphatase	B8C276	3.68	10.3
contig_111334_1_937_+	_GAP_||Adenylate kinase		_GAP_||PF00406						KOG3078	Adenylate kinase	Nucleotide transport and metabolism	METABOLISM		_GAP_||TIGR01351	_GAP_||adenylate kinases								21.53	18.1
contig_184347_1211_1939_-	ATPase family associated with various cellular activities (AAA)||_GAP_	26S protease regulatory subunit 6B homolog	PF00004||_GAP_	K03063 26S proteasome regulatory subunit T3;hypothetical protein	ppp03050	K03063	26S proteasome regulatory subunit T3	Proteasome || Epstein-Barr virus infection	KOG0727	26S proteasome regulatory complex, ATPase RPT3	Posttranslational modification, protein turnover, chaperones	CELLULAR PROCESSES AND SIGNALING							C:cytosol;C:protein complex;F:ATPase activity;F:ion binding;F:peptidase activity;F:transcription factor binding;P:biosynthetic process;P:catabolic process;P:cellular nitrogen compound metabolic process;P:chromosome organization";P:protein complex assembly;P:response to stress;"C:nuclear chromosome	EC:3.6.1.15";"EC:3.6.1.3	Nucleoside-triphosphate phosphatase";"Adenosinetriphosphatase	A9SHI2	8.21	8
contig_186367_213_965_-	HMG (high mobility group) box||_GAP_	---NA---	PF00505||_GAP_																				NA	2.42
contig_9135_1926_2558_-	_GAP_||Spt5 transcription elongation factor, acidic N-terminal	---NA---	_GAP_||PF11942																				NA	4.06
contig_11187_1295_1846_-	_GAP_||Glutaredoxin||_GAP_	Glutaredoxin	_GAP_||PF00462||_GAP_						KOG1752	Glutaredoxin and related proteins	Posttranslational modification, protein turnover, chaperones	CELLULAR PROCESSES AND SIGNALING							F:oxidoreductase activity				NA	8.24
contig_164093_198_947_+				hypothetical protein																		B7FXN1	NA	4
contig_56647_66_983_+	Tic22-like family||_GAP_		PF04278||_GAP_	chloroplast envelope protein translocase (CEPT or Tic-Toc) family protein																		Q2JMT7	20.88	29.73
contig_12093_57_843_+	lactate/malate dehydrogenase, NAD binding domain||lactate/malate dehydrogenase, alpha/beta C-terminal domain		PF00056||PF02866	K00026 malate dehydrogenase [EC:1.1.1.37];probable malate dehydrogenase with mitochondrial or glyoxysomal precursor (EC:1.1.1.37);MDH1	tps01100||tps01110||tps00020||tps00620||tps00630	K00026	malate dehydrogenase [EC:1.1.1.37]	Citrate cycle (TCA cycle) || Cysteine and methionine metabolism || Pyruvate metabolism || Glyoxylate and dicarboxylate metabolism || Carbon fixation in photosynthetic organisms || Carbon metabolism	KOG1494	NAD-dependent malate dehydrogenase	Energy production and conversion	METABOLISM	1.1.1.37	TIGR01772	malate dehydrogenase, NAD-dependent							B8BQC2	14.74	19.64
contig_160710_1_512_+	_GAP_||NAC domain||_GAP_		_GAP_||PF01849||_GAP_	hypothetical protein					KOG2240	RNA polymerase II general transcription factor BTF3 and related proteins	Transcription	INFORMATION STORAGE AND PROCESSING										A9TXI8	3.02	6.85
contig_15330_1_1536_-	_GAP_||ThiF family||Ubiquitin-activating enzyme active site ||_GAP_||Repeat in ubiquitin-activating (UBA) protein	ubiquitin-like modifier-activating enzyme 1	_GAP_||PF00899||PF10585||_GAP_||PF02134						KOG2012	Ubiquitin activating enzyme UBA1	Posttranslational modification, protein turnover, chaperones	CELLULAR PROCESSES AND SIGNALING							F:ion binding";F:ligase activity;P:catabolic process;P:cellular protein modification process;P:response to stress;"C:cytoplasm	EC:6.2.1.45	E1 ubiquitin-activating enzyme		3.86	3.79
contig_158832_1_1094_+	lactate/malate dehydrogenase, NAD binding domain||lactate/malate dehydrogenase, alpha/beta C-terminal domain		PF00056||PF02866						KOG1496	Malate dehydrogenase	Energy production and conversion	METABOLISM		TIGR01759	malate dehydrogenase								10.96	12.13
contig_188026_210_1403_-		unnamed protein product																	C:integral component of membrane";"C:membrane				15.33	37.5
contig_116472_87_1270_+	_GAP_||Porphobilinogen deaminase, dipyromethane cofactor binding domain||Porphobilinogen deaminase, C-terminal domain||_GAP_		_GAP_||PF01379||PF03900||_GAP_	K01749 hydroxymethylbilane synthase [EC:2.5.1.61];porphobilinogen deaminase (EC:2.5.1.61);PbgD	tps01100||tps01110||tps00860	K01749	hydroxymethylbilane synthase [EC:2.5.1.61]	Porphyrin and chlorophyll metabolism	KOG2892	Porphobilinogen deaminase	Coenzyme transport and metabolism	METABOLISM	2.5.1.61	_GAP_||TIGR00212||_GAP_	_GAP_||porphobilinogen deaminase||_GAP_							B8CA57	11.65	8.29
contig_17319_211_862_-	_GAP_||SecE/Sec61-gamma subunits of protein translocation complex	hypothetical protein EMIHUDRAFT_425211	_GAP_||PF00584																C:integral component of membrane";"C:membrane				NA	3.73
contig_157797_983_1840_-	ATP synthase alpha/beta family, beta-barrel domain||_GAP_||ATP synthase alpha/beta family, nucleotide-binding domain	ATP synthase CF1 beta subunit (plastid)	PF02874||_GAP_||PF00006													F-ATPase		3	C:plastid;C:protein complex;C:thylakoid;F:ATPase activity;F:ion binding;F:transmembrane transporter activity;P:cellular nitrogen compound metabolic process;P:small molecule metabolic process";"P:biosynthetic process	EC:3.6.1.15";"EC:3.6.1.3	Nucleoside-triphosphate phosphatase";"Adenosinetriphosphatase		160.86	183
contig_159391_1889_2497_-	_GAP_||Chlorophyll A-B binding protein	light harvesting protein	_GAP_||PF00504	protein fucoxanthin chlorophyll a/c protein;Lhcr8															C:chloroplast;C:chloroplast thylakoid membrane;C:integral component of membrane;C:membrane;C:thylakoid;F:chlorophyll binding;F:pigment binding";P:photosynthesis;P:photosynthesis, light harvesting;P:photosynthesis, light harvesting in photosystem I;P:protein-chromophore linkage;"P:response to light stimulus			B7FQS0	3.77	6.24
contig_157605_72_1624_+	Pyruvate kinase, barrel domain||Pyruvate kinase, alpha/beta domain		PF00224||PF02887	K00873 pyruvate kinase [EC:2.7.1.40];pyruvate kinase (EC:2.7.1.40);PYK1	tps01100||tps00230||tps01110||tps00010||tps00620	K00873	pyruvate kinase [EC:2.7.1.40]	Glycolysis / Gluconeogenesis || Purine metabolism || Pyruvate metabolism || Carbon metabolism || Biosynthesis of amino acids || Type II diabetes mellitus || Viral carcinogenesis	KOG2323	Pyruvate kinase	Carbohydrate transport and metabolism	METABOLISM	2.7.1.40	TIGR01064	pyruvate kinase							B8BZT6	79.38	121.48
contig_126410_1_562_-	_GAP_||Nucleotide-diphospho-sugar transferase	arabinosyltransferase RRA3-like	_GAP_||PF03407	hypothetical protein															P:biological_process			Q017D5	2.76	3.8
contig_159012_220_933_-	_GAP_||Copper binding proteins, plastocyanin/azurin family	plastocyanin, chloroplast precursor	_GAP_||PF00127	K02638 plastocyanin;hypothetical protein										_GAP_||TIGR02656	_GAP_||plastocyanin				C:plastid;C:thylakoid;F:ion binding";F:oxidoreductase activity;"P:generation of precursor metabolites and energy				20.93	18.86
contig_155877_1_1020_-	_GAP_||Citrate synthase	citrate (Si)-synthase, eukaryotic	_GAP_||PF00285	K01647 citrate synthase [EC:2.3.3.1];precursor of synthase (EC:2.3.3.1);CSN1	tps01100||tps01110||tps00020||tps00630	K01647	citrate synthase [EC:2.3.3.1]	Citrate cycle (TCA cycle) || Glyoxylate and dicarboxylate metabolism || Carbon metabolism || 2-Oxocarboxylic acid metabolism || Biosynthesis of amino acids	KOG2617	Citrate synthase	Energy production and conversion	METABOLISM	2.3.3.1						F:ligase activity;F:transferase activity, transferring acyl groups;P:biosynthetic process;P:DNA metabolic process;P:generation of precursor metabolites and energy;P:small molecule metabolic process";"C:nucleus	EC:2.3.3.1	Citrate (Si)-synthase	B8CEG2	18.08	10.37
contig_185063_1938_2777_-	S-adenosyl-L-homocysteine hydrolase	Adenosylhomocysteinase	PF05221	K01251 adenosylhomocysteinase [EC:3.3.1.1];hypothetical protein	ppp00270||ppp01100	K01251	adenosylhomocysteinase [EC:3.3.1.1]	Cysteine and methionine metabolism	KOG1370	S-adenosylhomocysteine hydrolase	Coenzyme transport and metabolism	METABOLISM	3.3.1.1						F:oxidoreductase activity;P:cofactor metabolic process";P:nucleobase-containing compound catabolic process;P:sulfur compound metabolic process;"P:cellular amino acid metabolic process	EC:3.3.1.1";"EC:1.5.1.20	Adenosylhomocysteinase";"Methylenetetrahydrofolate reductase (NAD(P)H)	A9RPH2	48.21	98.57
contig_162259_1169_2032_+	Glutamine amidotransferase class-I||Carbamoyl-phosphate synthase L chain, N-terminal domain||Carbamoyl-phosphate synthase L chain, ATP binding domain		PF00117||PF00289||PF02786						KOG0370	Multifunctional pyrimidine synthesis protein CAD (includes carbamoyl-phophate synthetase, aspartate transcarbamylase, and glutamine amidotransferase)	General function prediction only	POORLY CHARACTERIZED											10.2	6.15
contig_179598_1016_2163_+	_GAP_||S1 RNA binding domain||_GAP_		_GAP_||PF00575||_GAP_	RS1, ribosomal protein 1";"RS1																		B8C8K9	22.82	27.02
contig_23973_1_496_+																							18.22	14.83
contig_155998_939_1787_-		predicted protein		hypothetical protein																		B8BU61	5.99	9.64
contig_166458_511_675_+																							NA	3.04
contig_170802_1_2238_+	_GAP_||GcpE protein		_GAP_||PF04551	1-hydroxy-2-methyl-2-(E)-butenyl-4-diphosphate synthase;K03526 (E)-4-hydroxy-3-methylbut-2-enyl-diphosphate synthase [EC:1.17.7.1];HDS	pti01100||pti00900||pti01110	K03526	(E)-4-hydroxy-3-methylbut-2-enyl-diphosphate synthase [EC:1.17.7.1]	Terpenoid backbone biosynthesis					1.17.7.1	_GAP_||TIGR00612	_GAP_||4-hydroxy-3-methylbut-2-en-1-yl diphosphate synthase							B7FV10	NA	33.72
contig_57149_2114_3807_+	_GAP_||tRNA synthetases class I (M)||_GAP_||Anticodon-binding domain||_GAP_||Dpy-30 motif		_GAP_||PF09334||_GAP_||PF08264||_GAP_||PF05186						KOG0437	Leucyl-tRNA synthetase	Translation, ribosomal structure and biogenesis	INFORMATION STORAGE AND PROCESSING											8.88	13.12
contig_138116_219_941_-	_GAP_||Clp protease	ATP-dependent clp protease proteolytic subunit	_GAP_||PF00574	catalytic subunit of clp protein superfamily (EC:3.4.21.92);CLPP6					KOG0840	ATP-dependent Clp protease, proteolytic subunit	Posttranslational modification, protein turnover, chaperones	CELLULAR PROCESSES AND SIGNALING							F:peptidase activity	EC:3.4.21	Acting on peptide bonds (peptidases)	B8CCD4	10.94	18.37
contig_163424_78_933_+	Photosystem II protein		PF00421	K02704 photosystem II CP47 chlorophyll apoprotein;hypothetical protein	tps01100||tps00195	K02704	photosystem II CP47 chlorophyll apoprotein	Photosynthesis														A0T0P5	3.62	8.33
contig_98202_118_3133_+	Glycine cleavage system P-protein||_GAP_		PF02347||_GAP_	K00281 glycine dehydrogenase [EC:1.4.4.2];hypothetical protein	ppp00260||ppp01100	K00281	glycine dehydrogenase [EC:1.4.4.2]	Glycine, serine and threonine metabolism || Carbon metabolism	KOG2040	Glycine dehydrogenase (decarboxylating)	Amino acid transport and metabolism	METABOLISM	1.4.4.2	TIGR00461||_GAP_	glycine dehydrogenase||_GAP_							A9RLL8	8.98	25.92
contig_132734_59_4027_+	_GAP_||Homocysteine S-methyltransferase||_GAP_||Pterin binding enzyme||_GAP_||B12 binding domain||B12 binding domain||_GAP_||Vitamin B12 dependent methionine synthase, activation domain		_GAP_||PF02574||_GAP_||PF00809||_GAP_||PF02607||PF02310||_GAP_||PF02965											_GAP_||TIGR02082	_GAP_||methionine synthase								58.8	58.88
contig_137846_3621_3983_-		60S ribosomal protein L7-2		K02937 large subunit ribosomal protein L7e";Ribosomal protein L7, component of cytosolic 80S ribosome and 60S large subunit;"RPL7	olu03010	K02937	large subunit ribosomal protein L7e	Ribosome	KOG3184	60S ribosomal protein L7	Translation, ribosomal structure and biogenesis	INFORMATION STORAGE AND PROCESSING							C:cytosol;C:ribosome;F:structural constituent of ribosome;P:ribosome biogenesis";P:translation;"F:RNA binding			A4RU41	3.61	11.18
contig_141286_30_761_+	_GAP_||GrpE		_GAP_||PF01025	hypothetical protein					KOG3003	Molecular chaperone of the GrpE family	Posttranslational modification, protein turnover, chaperones	CELLULAR PROCESSES AND SIGNALING										B8BZM1	7.22	4.41
contig_160152_96_2394_+	_GAP_||Dehydrogenase E1 component||_GAP_||Transketolase, pyrimidine binding domain||Transketolase, C-terminal domain		_GAP_||PF00676||_GAP_||PF02779||PF02780	hypothetical protein																		B8C5P9	34.8	16.41
contig_16148_136_513_-	_GAP_||Ribosomal L28 family	50s ribosomal protein l28	_GAP_||PF00830	hypothetical protein										_GAP_||TIGR00009	_GAP_||ribosomal protein L28				C:intracellular";"F:structural constituent of ribosome			A4RUH7	14.92	3.91
contig_32197_1_968_+	_GAP_||Peptide methionine sulfoxide reductase||_GAP_		_GAP_||PF01625||_GAP_	K07304 peptide-methionine (S)-S-oxide reductase [EC:1.8.4.11];probable peptide methionine sulfoxide reductase (EC:1.8.4.11);MSA1		K07304	peptide-methionine (S)-S-oxide reductase [EC:1.8.4.11]						1.8.4.11	_GAP_||TIGR00401||_GAP_	_GAP_||peptide-methionine (S)-S-oxide reductase||_GAP_							B8BYR2	NA	4.7
contig_136967_1_115_+																							8.69	5.43
contig_185107_1_1639_+	Importin beta binding domain||Armadillo/beta-catenin-like repeat||PF13646||Armadillo/beta-catenin-like repeat||_GAP_		PF01749||PF00514||PF13646||PF00514||_GAP_	hypothetical protein					KOG0166	Karyopherin (importin) alpha	Intracellular trafficking, secretion, and vesicular transport	CELLULAR PROCESSES AND SIGNALING										A9S2H4	13.61	12.55
contig_143456_1_723_+	Protein kinase domain		PF00069						KOG0594	Protein kinase PCTAIRE and related kinases	General function prediction only	POORLY CHARACTERIZED											3.57	3.42
contig_27275_274_681_-		hypothetical protein Ctob_009851																					NA	8.14
contig_839_28_456_+				hypothetical protein																		B8CED8	10.08	8.73
contig_55630_303_911_-		hypothetical protein EMIHUDRAFT_461669																					11.71	19.02
contig_10394_383_979_-	Inorganic pyrophosphatase	inorganic pyrophosphatase	PF00719	K01507 inorganic pyrophosphatase [EC:3.6.1.1];hypothetical protein	pti00190	K01507	inorganic pyrophosphatase [EC:3.6.1.1]	Oxidative phosphorylation	KOG1626	Inorganic pyrophosphatase/Nucleosome remodeling factor, subunit NURF38	Energy production and conversion	METABOLISM	3.6.1.1						F:hydrolase activity, acting on glycosyl bonds;F:ion binding";P:carbohydrate metabolic process;"C:cytoplasm	EC:3.2.1.52";"EC:3.6.1.1	Beta-N-acetylhexosaminidase";"Inorganic diphosphatase	B7G529	21.44	36.11
contig_168117_174_936_-	_GAP_||Bacterial transferase hexapeptide (three repeats)||_GAP_	gamma carbonic anhydrase 1, mitochondrial-like	_GAP_||PF00132||_GAP_																F:transferase activity;P:methylation";"F:methyltransferase activity				6.75	3.87
contig_35172_159_330_-	Protein of unknown function (DUF1255)	DUF1255 domain-containing protein	PF06865	K09913 hypothetical protein;hypothetical protein		K09913	hypothetical protein												F:transferase activity, transferring glycosyl groups			B4UBR1	4	4.07
contig_158868_1_1693_+	_GAP_||PF12850||_GAP_		_GAP_||PF12850||_GAP_	hypothetical protein																		B7G833	4.57	12.46
contig_160878_104_1000_+	Clp amino terminal domain||_GAP_||ATPase family associated with various cellular activities (AAA)		PF02861||_GAP_||PF00004	K03696 ATP-dependent Clp protease ATP-binding subunit ClpC;ATPase AAA		K03696	ATP-dependent Clp protease ATP-binding subunit ClpC															B8HLE4	25.14	16.12
contig_147273_1_992_-	ENTH domain||_GAP_	clathrin interactor EPSIN 2-like	PF01417||_GAP_						KOG2056	Equilibrative nucleoside transporter protein	Nucleotide transport and metabolism	METABOLISM											NA	8.75
contig_34542_1_861_+	_GAP_||Oxidoreductase NAD-binding domain		_GAP_||PF00175	hypothetical protein																		B7G998	7.56	18.28
contig_147339_1_904_+	_GAP_||OB-fold nucleic acid binding domain||_GAP_||tRNA synthetases class II (D, K and N)		_GAP_||PF01336||_GAP_||PF00152						KOG0556	Aspartyl-tRNA synthetase	Translation, ribosomal structure and biogenesis	INFORMATION STORAGE AND PROCESSING											2.91	2.79
contig_99207_1_323_+				K04345 protein kinase A [EC:2.7.11.11];GH14103 gene product from transcript GH14103-RA	dgr04914||dgr04310||dgr04340	K04345	protein kinase A [EC:2.7.11.11]	MAPK signaling pathway || Ras signaling pathway || Calcium signaling pathway || Chemokine signaling pathway || Meiosis - yeast || Oocyte meiosis || Apoptosis || Adrenergic signaling in cardiomyocytes || Vascular smooth muscle contraction || Wnt signaling pathway || Hedgehog signaling pathway || Gap junction || Platelet activation || Circadian entrainment || Long-term potentiation || Retrograde en…	KOG0696	Serine/threonine protein kinase	Signal transduction mechanisms	CELLULAR PROCESSES AND SIGNALING	2.7.11.11									B4JY19	NA	3.56
contig_186300_1_2153_+	_GAP_||DEAD/DEAH box helicase||_GAP_||Helicase conserved C-terminal domain||_GAP_||Helicase associated domain (HA2)||_GAP_||Domain of unknown function (DUF1605)		_GAP_||PF00270||_GAP_||PF00271||_GAP_||PF04408||_GAP_||PF07717	K12820 pre-mRNA-splicing factor ATP-dependent RNA helicase DHX15/PRP43 [EC:3.6.4.13];hypothetical protein	ppp03040	K12820	pre-mRNA-splicing factor ATP-dependent RNA helicase DHX15/PRP43 [EC:3.6.4.13]	Spliceosome	KOG0925	mRNA splicing factor ATP-dependent RNA helicase	RNA processing and modification	INFORMATION STORAGE AND PROCESSING	3.6.4.13									A9U1X3	7.94	3.92
contig_162944_1_759_+	_GAP_||PF13499||PF13405||PF13202||PF13405		_GAP_||PF13499||PF13405||PF13202||PF13405	cpk1 calcium-dependent protein kinase;K13412 calcium-dependent protein kinase [EC:2.7.11.1];cpk1		K13412	calcium-dependent protein kinase [EC:2.7.11.1]	Plant-pathogen interaction || Toxoplasmosis					2.7.11.1									E1C9R2	NA	10.66
contig_152370_1_282_+																							14.12	13.72
contig_156300_200_1290_-	Actin	actin-related protein 4	PF00022						KOG0679	Actin-related protein - Arp4p/Act3p	Cytoskeleton	CELLULAR PROCESSES AND SIGNALING							C:nucleolus;F:molecular_function;P:anatomical structure development;P:cell differentiation;P:chromosome organization";"P:reproduction				3.41	6.33
contig_90294_112_669_+	ADP-ribosylation factor family		PF00025						KOG0077	Vesicle coat complex COPII, GTPase subunit SAR1	Intracellular trafficking, secretion, and vesicular transport	CELLULAR PROCESSES AND SIGNALING		TIGR00231||_GAP_	small GTP-binding protein domain||_GAP_								8.53	13.81
contig_144271_101_1102_+	PF13519||_GAP_		PF13519||_GAP_						KOG2884	26S proteasome regulatory complex, subunit RPN10/PSMD4	Posttranslational modification, protein turnover, chaperones	CELLULAR PROCESSES AND SIGNALING											NA	3.08
contig_179345_912_3867_-	_GAP_||Carbamoyl-phosphate synthase L chain, N-terminal domain||Carbamoyl-phosphate synthase L chain, ATP binding domain||_GAP_||Carbamoyl-phosphate synthetase large chain, oligomerisation domain||Carbamoyl-phosphate synthase L chain, N-terminal domain||Carbamoyl-phosphate synthase L chain, ATP binding domain||_GAP_	carbamoyl-phosphate synthase	_GAP_||PF00289||PF02786||_GAP_||PF02787||PF00289||PF02786||_GAP_	K01948 carbamoyl-phosphate synthase (ammonia) [EC:6.3.4.16]";"CPS III, carbamoyl-phosphate synthase mitochindrial precursor	pti01100||pti00330||pti00910||pti00250	K01948	carbamoyl-phosphate synthase (ammonia) [EC:6.3.4.16]	Alanine, aspartate and glutamate metabolism || Arginine and proline metabolism || Nitrogen metabolism || Carbon metabolism || Biosynthesis of amino acids					6.3.4.16	_GAP_||TIGR01369	_GAP_||carbamoyl-phosphate synthase, large subunit				F:ion binding;F:ligase activity;P:biosynthetic process;P:cellular amino acid metabolic process;P:cellular nitrogen compound metabolic process;P:nitrogen cycle metabolic process";"C:cytoplasm	EC:6.3.4.16";"EC:6.3.5.5	Carbamoyl-phosphate synthase (ammonia)";"Carbamoyl-phosphate synthase (glutamine-hydrolyzing)	B7GEG8	30.23	51.05
contig_110919_1136_1729_+	_GAP_||Fasciclin domain		_GAP_||PF02469	hypothetical protein																		B8LEA0	26.64	86.86
contig_187488_1_1014_+	_GAP_||FabA-like domain||_GAP_		_GAP_||PF07977||_GAP_	omega-3 polyunsaturated fatty acid synthase PfaC																		B7VI11	3.73	2.91
contig_83786_131_1694_-	Pyruvate kinase, barrel domain||Pyruvate kinase, alpha/beta domain	pyruvate kinase	PF00224||PF02887	K00873 pyruvate kinase [EC:2.7.1.40];hypothetical protein	tps01100||tps00230||tps01110||tps00010||tps00620	K00873	pyruvate kinase [EC:2.7.1.40]	Glycolysis / Gluconeogenesis || Purine metabolism || Pyruvate metabolism || Carbon metabolism || Biosynthesis of amino acids || Type II diabetes mellitus || Viral carcinogenesis					2.7.1.40	TIGR01064	pyruvate kinase				F:molecular_function			B8BVN3	3.44	6.7
contig_123274_1_540_-	Prolyl oligopeptidase, N-terminal beta-propeller domain||_GAP_	S9 family peptidase	PF02897||_GAP_	K01322 prolyl oligopeptidase [EC:3.4.21.26];Prolyl oligopeptidase (EC:3.4.21.26)		K01322	prolyl oligopeptidase [EC:3.4.21.26]						3.4.21.26						F:peptidase activity	EC:3.4.21	Acting on peptide bonds (peptidases)		NA	11.28
contig_173120_1_1009_+	Inositol phosphatase ||_GAP_		PF12456||_GAP_																				4.25	9.31
contig_185346_221_1650_+	GDP dissociation inhibitor		PF00996	rab GDP dissociation inhibitor protein;GDIC1					KOG1439	RAB proteins geranylgeranyltransferase component A (RAB escort protein)	Posttranslational modification, protein turnover, chaperones	CELLULAR PROCESSES AND SIGNALING										A8J146	4.18	10.84
contig_186631_1887_2632_-	PF14580||_GAP_	U2 small nuclear ribonucleoprotein A'	PF14580||_GAP_	K11092 U2 small nuclear ribonucleoprotein A';hypothetical protein	ppp03040	K11092	U2 small nuclear ribonucleoprotein A'	Spliceosome	KOG1644	U2-associated snRNP A' protein	RNA processing and modification	INFORMATION STORAGE AND PROCESSING							C:cytoplasm";"C:nucleus			A9S5A0	7.56	3.84
contig_203552_1_674_-		acylamino-acid-releasing enzyme																	F:serine-type peptidase activity";"P:proteolysis				NA	4.28
contig_181880_1_534_+	ATP synthase B/B' CF(0)		PF00430	K02109 F-type H+-transporting ATPase subunit b [EC:3.6.3.14];F0F1 ATP synthase subunit B	npu01100||npu00190||npu00195	K02109	F-type H+-transporting ATPase subunit b	Oxidative phosphorylation || Photosynthesis					3.6.3.14			F-ATPase		3				B2J056	15.48	38.64
contig_31781_1556_3983_-	Cell division protein 48 (CDC48), N-terminal domain||Cell division protein 48 (CDC48), domain 2||_GAP_||ATPase family associated with various cellular activities (AAA)||_GAP_||Vps4 C terminal oligomerisation domain||_GAP_	cell division cycle protein 48 homolog	PF02359||PF02933||_GAP_||PF00004||_GAP_||PF09336||_GAP_	flagellar associated protein (EC:3.6.1.3);K13525 transitional endoplasmic reticulum ATPase;CDC48	cre04141	K13525	transitional endoplasmic reticulum ATPase	Protein processing in endoplasmic reticulum || Legionellosis	KOG0730	AAA+-type ATPase	Posttranslational modification, protein turnover, chaperones	CELLULAR PROCESSES AND SIGNALING		TIGR01243||_GAP_	AAA family ATPase, CDC48 subfamily||_GAP_				F:ion binding;P:cell cycle;P:cell division";"C:plasma membrane			A8HW56	113.26	111.53
contig_179722_205_1931_-	_GAP_||Flavin containing amine oxidoreductase	zeta-carotene desaturase	_GAP_||PF01593											_GAP_||TIGR02732	_GAP_||carotene 7,8-desaturase				F:oxidoreductase activity";P:biosynthetic process;"P:lipid metabolic process	EC:1.14.99.30";"EC:1.3.5.6	Acting on paired donors, with incorporation or reduction of molecular oxygen. The oxygen incorporated need not be derived from O(2)";"9,9'-di-cis-zeta-carotene desaturase		9.78	14.56
contig_179345_3939_4958_-	Carbamoyl-phosphate synthase small chain, CPSase domain||_GAP_||Glutamine amidotransferase class-I	carbamoyl-phosphate synthase [ammonia], mitochondrial	PF00988||_GAP_||PF00117						KOG0370	Multifunctional pyrimidine synthesis protein CAD (includes carbamoyl-phophate synthetase, aspartate transcarbamylase, and glutamine amidotransferase)	General function prediction only	POORLY CHARACTERIZED		TIGR01368	carbamoyl-phosphate synthase, small subunit				F:ion binding";F:ligase activity;P:biosynthetic process;P:cellular nitrogen compound metabolic process;"P:cellular amino acid metabolic process	EC:6.3.5.5	Carbamoyl-phosphate synthase (glutamine-hydrolyzing)		NA	4.09
contig_57323_341_937_-	Elongation factor Tu domain 2||Elongation factor Tu C-terminal domain	elongation factor Tu	PF03144||PF03143																C:mitochondrion;F:ion binding";F:translation factor activity, RNA binding;"F:GTPase activity	EC:3.6.1.15	Nucleoside-triphosphate phosphatase		0	6.3
contig_34483_41_406_+	Cytochrome c oxidase subunit Vb		PF01215						KOG3352	Cytochrome c oxidase, subunit Vb/COX4	Energy production and conversion	METABOLISM											7.54	4.41
contig_56736_415_1556_-		---NA---																					4.09	27.89
contig_15432_380_967_-		predicted protein		hypothetical protein																		B7FZX5	4.1	4.17
contig_158953_74_1087_+	Arginosuccinate synthase		PF00764	K01940 argininosuccinate synthase [EC:6.3.4.5];argininosuccinate synthase (EC:6.3.4.5)	fri00250||fri01100||fri00330||fri01110	K01940	argininosuccinate synthase [EC:6.3.4.5]	Alanine, aspartate and glutamate metabolism || Arginine and proline metabolism || Biosynthesis of amino acids					6.3.4.5	TIGR00032	argininosuccinate synthase							E3JA75	33.38	27.02
contig_139087_117_1996_-	Glutamine amidotransferase class-I||NAD synthase||_GAP_||GMP synthase C terminal domain	GMP synthase [glutamine-hydrolyzing]	PF00117||PF02540||_GAP_||PF00958						KOG1622	GMP synthase	Nucleotide transport and metabolism	METABOLISM		TIGR00888||_GAP_	GMP synthase (glutamine-hydrolyzing), N-terminal domain||_GAP_				F:ligase activity;P:cellular nitrogen compound metabolic process;P:small molecule metabolic process";"P:biosynthetic process				NA	15.7
contig_135510_314_1683_-	LisH||_GAP_	---NA---	PF08513||_GAP_																				NA	2.91
contig_11855_65_781_+	KDPG and KHG aldolase		PF01081	hypothetical protein																		B7FUS9	11.66	9.07
contig_164107_139_1065_-	haloacid dehalogenase-like hydrolase||PF13344||_GAP_||PF13242	4-nitrophenyl phosphatase	PF00702||PF13344||_GAP_||PF13242						KOG2882	p-Nitrophenyl phosphatase	Inorganic ion transport and metabolism	METABOLISM		TIGR01452	phosphoglycolate/pyridoxal phosphate phosphatase family				P:biological_process";"F:molecular_function				3.58	3.5
contig_34654_499_1636_-		nitrate transporter		K02575 MFS transporter, NNP family, nitrate/nitrite transporter";"MFS family transporter: nitrate		K02575	MFS transporter, NNP family, nitrate/nitrite transporter	Nitrogen metabolism								MFS	multidrug efflux	2	C:cellular_component			A4S3I1	5.81	8.21
contig_116284_985_1487_-	Carbamoyl-phosphate synthase L chain, ATP binding domain	acetyl-CoA carboxylase	PF02786	K11262 acetyl-CoA carboxylase / biotin carboxylase [EC:6.4.1.2 6.3.4.14];hypothetical protein	tps01100||tps00620||tps00061||tps00640	K11262	acetyl-CoA carboxylase / biotin carboxylase [EC:6.4.1.2 6.3.4.14]	Fatty acid biosynthesis || Aflatoxin biosynthesis || Pyruvate metabolism || Propanoate metabolism || Fatty acid metabolism || AMPK signaling pathway || Insulin signaling pathway	KOG0368	Acetyl-CoA carboxylase	Lipid transport and metabolism	METABOLISM	6.3.4.14||6.4.1.2						C:endoplasmic reticulum;F:ion binding;F:ligase activity;F:lipid binding;P:biosynthetic process;P:lipid metabolic process;P:nucleocytoplasmic transport;P:small molecule metabolic process";"C:extracellular space	EC:6.3.4.14";"EC:6.4.1.2	Biotin carboxylase";"Acetyl-CoA carboxylase	B8BVD1	9.19	4.83
contig_186880_1_715_+	_GAP_||Ribosomal protein L11, N-terminal domain||Ribosomal protein L11, RNA binding domain		_GAP_||PF03946||PF00298	K02867 large subunit ribosomal protein L11;Plastid ribosomal protein L11 large ribosomal subunit;PRPL11	olu03010	K02867	large subunit ribosomal protein L11	Ribosome						_GAP_||TIGR01632	_GAP_||ribosomal protein L11							A4SAW7	15.15	55.57
contig_158852_180_1443_-	_GAP_||Glutamine synthetase, beta-Grasp domain||Glutamine synthetase, catalytic domain	glutamine synthetase	_GAP_||PF03951||PF00120	hypothetical protein;K01915 glutamine synthetase [EC:6.3.1.2];GLNA	tps01100||tps00910||tps00250||tps00330	K01915	glutamine synthetase [EC:6.3.1.2]	Alanine, aspartate and glutamate metabolism || Arginine and proline metabolism || Glyoxylate and dicarboxylate metabolism || Nitrogen metabolism || Biosynthesis of amino acids || Two-component system || Glutamatergic synapse || GABAergic synapse	KOG0683	Glutamine synthetase	Amino acid transport and metabolism	METABOLISM	6.3.1.2						F:ligase activity";"P:biological_process			B8CFZ9	77.22	111.13
contig_32698_288_992_-	GrpE	nucleotide exchange factor GrpE	PF01025	heat shock protein GrpE;K03687 molecular chaperone GrpE;grpE		K03687	molecular chaperone GrpE		KOG3003	Molecular chaperone of the GrpE family	Posttranslational modification, protein turnover, chaperones	CELLULAR PROCESSES AND SIGNALING				MPT		2	C:mitochondrion;P:biological_process";"F:molecular_function			A2BZB9	7.36	7.72
contig_188811_1_1386_+	_GAP_||3-dehydroquinate synthase||_GAP_		_GAP_||PF01761||_GAP_						KOG0692	Pentafunctional AROM protein	Amino acid transport and metabolism	METABOLISM		_GAP_||TIGR01357||_GAP_	_GAP_||3-dehydroquinate synthase||_GAP_								3.95	3.7
contig_143606_88_1574_+	Chorismate synthase||_GAP_		PF01264||_GAP_	K01736 chorismate synthase [EC:4.2.3.5];chorismate synthase (predicted) (EC:4.2.3.5)	spo00400||spo01100||spo01110	K01736	chorismate synthase [EC:4.2.3.5]	Phenylalanine, tyrosine and tryptophan biosynthesis || Biosynthesis of amino acids	KOG4492	Chorismate synthase	Amino acid transport and metabolism	METABOLISM	4.2.3.5	TIGR00033||_GAP_	chorismate synthase||_GAP_							O74413	NA	7.45
contig_159148_2350_2901_+	_GAP_||Rubredoxin||_GAP_		_GAP_||PF00301||_GAP_	hypothetical protein																			NA	4.64
contig_148436_83_1649_+	WW domain||_GAP_||DEAD/DEAH box helicase||_GAP_||Helicase conserved C-terminal domain||_GAP_		PF00397||_GAP_||PF00270||_GAP_||PF00271||_GAP_	K12823 ATP-dependent RNA helicase DDX5/DBP2 [EC:3.6.4.13];hypothetical protein					KOG0331	ATP-dependent RNA helicase	RNA processing and modification	INFORMATION STORAGE AND PROCESSING											3.59	4.57
contig_159409_305_1935_-	AMP-binding enzyme||_GAP_	long-chain-fatty-acid--CoA ligase 4 isoform X2	PF00501||_GAP_	K01897 long-chain acyl-CoA synthetase [EC:6.2.1.3];hypothetical protein	olu04146||olu00071||olu01100	K01897	long-chain acyl-CoA synthetase [EC:6.2.1.3]	Fatty acid degradation || Fatty acid metabolism || PPAR signaling pathway || Peroxisome || Adipocytokine signaling pathway	KOG1180	Acyl-CoA synthetase	Lipid transport and metabolism	METABOLISM	6.2.1.3						C:integral component of membrane;C:membrane;F:ligase activity";P:metabolic process;"F:catalytic activity			A4RWX1	25.33	13.01
contig_161636_1964_3496_-	_GAP_||Peptidase family M3	peptidase M3	_GAP_||PF01432	K01414 oligopeptidase A [EC:3.4.24.70];hypothetical protein		K01414	oligopeptidase A [EC:3.4.24.70]						3.4.24.70						F:peptidase activity			B7FPG9	NA	9.43
contig_167953_16_747_+				hypothetical protein																		B7FXB4	9.8	6.26
contig_15339_232_1647_-	_GAP_||Aminotransferase class-III||_GAP_	plastid glutamate 1-semialdehyde 2,1-aminotransferase	_GAP_||PF00202||_GAP_	K01845 glutamate-1-semialdehyde 2,1-aminomutase [EC:5.4.3.8]";"hypothetical protein	ppp01110||ppp00860||ppp01100	K01845	glutamate-1-semialdehyde 2,1-aminomutase [EC:5.4.3.8]	Porphyrin and chlorophyll metabolism	KOG1401	Acetylornithine aminotransferase	Amino acid transport and metabolism	METABOLISM	5.4.3.8	_GAP_||TIGR00713	_GAP_||glutamate-1-semialdehyde-2,1-aminomutase				F:ion binding";F:isomerase activity;P:biosynthetic process;P:cellular nitrogen compound metabolic process;"C:cellular_component	EC:5.4.3.8	Glutamate-1-semialdehyde 2,1-aminomutase	A9RL92	38.47	40.23
contig_137846_2932_3258_-	_GAP_||tRNA synthetases class I (I, L, M and V)	valine-tRNA ligase	_GAP_||PF00133						KOG0432	Valyl-tRNA synthetase	Translation, ribosomal structure and biogenesis	INFORMATION STORAGE AND PROCESSING							F:ion binding";F:ligase activity;P:cellular amino acid metabolic process;P:translation;P:tRNA metabolic process;"C:cytoplasm	EC:3.1.1.1";"EC:6.1.1.9	Carboxylesterase";"Valine--tRNA ligase		NA	2.67
contig_190286_1068_3169_+	Beta-ketoacyl synthase, C-terminal domain||_GAP_||Acyl transferase domain||_GAP_		PF02801||_GAP_||PF00698||_GAP_	polyketide-type polyunsaturated fatty acid synthase PfaA																		B8FK84	4.45	2.31
contig_144194_58_1008_+	_GAP_||Oxidoreductase NAD-binding domain		_GAP_||PF00175	K02641 ferredoxin--NADP+ reductase [EC:1.18.1.2];hypothetical protein	pti01100||pti00195	K02641	ferredoxin--NADP+ reductase [EC:1.18.1.2]	Photosynthesis					1.18.1.2									B7GCT8	27.56	23.58
contig_185881_477_842_-		ribosomal protein L14 (chloroplast)																	C:plastid;C:ribosome;F:rRNA binding";P:translation;"F:structural constituent of ribosome				4.02	1.79
contig_109329_236_1090_-	_GAP_||Proteasome activator pa28 beta subunit	Proteasome activator complex subunit 3	_GAP_||PF02252	hypothetical protein					KOG4470	Proteasome activator subunit	Posttranslational modification, protein turnover, chaperones	CELLULAR PROCESSES AND SIGNALING							C:intracellular			B8CA04	25.37	23.59
contig_158490_4920_5753_-	Monomeric isocitrate dehydrogenase	isocitrate dehydrogenase (NADP(+))	PF03971	K00031 isocitrate dehydrogenase [EC:1.1.1.42];monomeric isocitrate dehydrogenase	mag01120||mag01100||mag00020||mag01110||mag00480	K00031	isocitrate dehydrogenase [EC:1.1.1.42]	Citrate cycle (TCA cycle) || Glutathione metabolism || Carbon fixation pathways in prokaryotes || Carbon metabolism || 2-Oxocarboxylic acid metabolism || Biosynthesis of amino acids || Peroxisome					1.1.1.42						F:oxidoreductase activity			Q2W9R4	7.13	13.06
contig_164578_120_869_+	_GAP_||Glutathione peroxidase||_GAP_		_GAP_||PF00255||_GAP_	hypothetical protein					KOG1651	Glutathione peroxidase	Posttranslational modification, protein turnover, chaperones	CELLULAR PROCESSES AND SIGNALING										B7GE81	NA	4.41
contig_11628_159_956_-	Putative snoRNA binding domain||_GAP_	nucleolar protein 56	PF01798||_GAP_						KOG2573	Ribosome biogenesis protein - Nop56p/Sik1p	RNA processing and modification	INFORMATION STORAGE AND PROCESSING							C:nucleolus;P:anatomical structure development";P:cellular nitrogen compound metabolic process;P:ribosome biogenesis;"F:RNA binding				6.21	3.57
contig_163442_50_886_+	_GAP_||GrpE||_GAP_		_GAP_||PF01025||_GAP_						KOG3003	Molecular chaperone of the GrpE family	Posttranslational modification, protein turnover, chaperones	CELLULAR PROCESSES AND SIGNALING											4.14	18.2
contig_1215_168_914_-	PF13561	enoyl-acyl carrier reductase ENR	PF13561	enoyl-reductase [NADH] (EC:1.3.1.9);K00208 enoyl-[acyl-carrier protein] reductase I [EC:1.3.1.9];EAR1	tps01100||tps00061	K00208	enoyl-[acyl-carrier protein] reductase I [EC:1.3.1.9 1.3.1.10]	Fatty acid biosynthesis || Biotin metabolism || Fatty acid metabolism	KOG0725	Reductases with broad range of substrate specificities	General function prediction only	POORLY CHARACTERIZED	1.3.1.9						F:oxidoreductase activity;F:transferase activity, transferring acyl groups;P:biosynthetic process;P:small molecule metabolic process";"P:lipid metabolic process	EC:1.3.1.9";"EC:2.3.1.85	Enoyl-[acyl-carrier-protein] reductase (NADH)";"Fatty-acid synthase	B8BXA1	13.61	18.82
contig_141528_693_1939_-	Beta-ketoacyl synthase, N-terminal domain||Beta-ketoacyl synthase, C-terminal domain||_GAP_	beta-ketoacyl-[acyl-carrier-protein] synthase I	PF00109||PF02801||_GAP_	hypothetical protein															F:nucleotidyltransferase activity;F:transferase activity, transferring acyl groups;P:small molecule metabolic process";"P:carbohydrate metabolic process	EC:2.3.1.41;EC:2.7.7.12";"EC:2.3.1.85	Beta-ketoacyl-[acyl-carrier-protein] synthase I;UDP-glucose--hexose-1-phosphate uridylyltransferase";"Fatty-acid synthase	B8CGL7	NA	3.5
contig_90754_1_912_-		26S proteasome non-ATPase regulatory subunit 1 homolog B		K03032 26S proteasome regulatory subunit N2;hypothetical protein	ppp03050	K03032	26S proteasome regulatory subunit N2	Proteasome || Epstein-Barr virus infection	KOG2062	26S proteasome regulatory complex, subunit RPN2/PSMD1	Posttranslational modification, protein turnover, chaperones	CELLULAR PROCESSES AND SIGNALING							C:protein complex";F:enzyme regulator activity;P:catabolic process;"C:intracellular				7.41	3.89
contig_157213_262_867_-		hypothetical protein EMIHUDRAFT_465182																					15.94	13.06
contig_199286_67_627_+																							11.3	12.15
contig_57531_157_948_-	PF13460||_GAP_	predicted protein	PF13460||_GAP_	hypothetical protein					KOG4288	Predicted oxidoreductase	General function prediction only	POORLY CHARACTERIZED							C:integral component of membrane;C:membrane;F:coenzyme binding;F:NADH dehydrogenase activity;P:oxidation-reduction process;P:ubiquinone-6 biosynthetic process";"F:catalytic activity			B7FXY3	NA	7.72
contig_133266_1_1022_+									KOG1114	Tripeptidyl peptidase II	Posttranslational modification, protein turnover, chaperones	CELLULAR PROCESSES AND SIGNALING											2.89	4.11
contig_173821_216_799_-		predicted protein		hypothetical protein															F:2 iron, 2 sulfur cluster binding;F:flavin adenine dinucleotide binding;F:iron-sulfur cluster binding;F:metal ion binding;F:oxidoreductase activity;F:oxidoreductase activity, acting on CH-OH group of donors;P:electron transport chain;P:oxidation-reduction process";"F:electron transfer activity			B7G1J1	2.66	2.69
contig_111288_190_990_+	ABC transporter||_GAP_		PF00005||_GAP_	ABC transporter ATP-binding protein;K09013 Fe-S cluster assembly ATP-binding protein;K09013 Fe-S cluster assembly ATP-binding protein || Iron-regulated ABC transporter ATPase subunit SufC;ycf16		K09013	Fe-S cluster assembly ATP-binding protein							TIGR01978	FeS assembly ATPase SufC	ABC	? (Fe-S assembly/SufBCD system)	3				Q5MZH5	3.86	16.07
contig_180144_1_1743_+	_GAP_||PF13499||_GAP_		_GAP_||PF13499||_GAP_	hypothetical protein																		B8BRV7	3.46	4.44
contig_161885_106_932_-		myosin-j heavy chain-like protein																	C:myosin complex";F:actin binding;F:ATP binding;F:motor activity;"F:nucleotide binding				6	6.42
contig_158842_307_1289_+				hypothetical protein																		P73733	NA	7.18
contig_156838_230_539_-		---NA---																					6.52	4.93
contig_160699_1_844_+																							NA	3.9
contig_167331_114_1004_-	_GAP_||PF13410||_GAP_	metaxin-1 isoform X2	_GAP_||PF13410||_GAP_						KOG3028	Translocase of outer mitochondrial membrane complex, subunit TOM37/Metaxin 1	Intracellular trafficking, secretion, and vesicular transport	CELLULAR PROCESSES AND SIGNALING							C:integral component of membrane";C:membrane;P:protein targeting to mitochondrion;"C:mitochondrial outer membrane				NA	4
contig_186176_1_1503_+	_GAP_||Acyl-CoA dehydrogenase N terminal ||Acyl-CoA dehydrogenase, N-terminal domain||Acyl-CoA dehydrogenase, middle domain||_GAP_||Acyl-CoA dehydrogenase, C-terminal domain		_GAP_||PF12418||PF02771||PF02770||_GAP_||PF00441																				NA	11.43
contig_186502_1_1307_+	_GAP_||PF14870		_GAP_||PF14870						KOG3511	Sortilin and related receptors	General function prediction only	POORLY CHARACTERIZED											11.59	41.51
contig_171197_201_1813_-	TCP-1/cpn60 chaperonin family	T-complex protein 1 subunit gamma	PF00118	K09495 T-complex protein 1 subunit gamma";T-complex protein 1, gamma subunit;"CCT3		K09495	T-complex protein 1 subunit gamma		KOG0364	Chaperonin complex component, TCP-1 gamma subunit (CCT3)	Posttranslational modification, protein turnover, chaperones	CELLULAR PROCESSES AND SIGNALING		TIGR02344	T-complex protein 1, gamma subunit				C:cytosol;C:protein complex;F:ion binding;F:unfolded protein binding";P:protein folding;"C:nucleus			A8II42	3.25	7.47
contig_168293_56_808_+	PF13460||_GAP_		PF13460||_GAP_	hypothetical protein																		C1A3N9	5.69	8.18
contig_166482_190_1466_-	_GAP_||Dehydrogenase E1 component||_GAP_	putative 2-oxoisovalerate dehydrogenase alpha subunit mitochondrial precursor	_GAP_||PF00676||_GAP_	K00166 2-oxoisovalerate dehydrogenase E1 component, alpha subunit [EC:1.2.4.4]";"hypothetical protein	ppp01110||ppp00280||ppp01100	K00166	2-oxoisovalerate dehydrogenase E1 component, alpha subunit [EC:1.2.4.4]	Valine, leucine and isoleucine degradation	KOG1182	Branched chain alpha-keto acid dehydrogenase complex, alpha subunit	Energy production and conversion	METABOLISM	1.2.4.4						F:oxidoreductase activity";P:catabolic process;"P:cellular amino acid metabolic process	EC:1.2.4.4	3-methyl-2-oxobutanoate dehydrogenase (2-methylpropanoyl-transferring)	A9TD44	NA	3.61
contig_158710_106_918_+	Proteasome subunit A N-terminal signature||Proteasome subunit||_GAP_		PF10584||PF00227||_GAP_						KOG0176	20S proteasome, regulatory subunit alpha type PSMA5/PUP2	Posttranslational modification, protein turnover, chaperones	CELLULAR PROCESSES AND SIGNALING											7.14	12.18
contig_101212_1_468_-		predicted protein		hypothetical protein															P:cellular nitrogen compound metabolic process";"F:molecular_function			B7S3U1	3.35	3.28
contig_69264_1_590_+																							10.69	18.48
contig_33076_1_816_+				hypothetical protein																		A9TRW2	NA	8.26
contig_31840_1_1134_+	CobW/HypB/UreG, nucleotide-binding domain||_GAP_||Cobalamin synthesis protein cobW C-terminal domain||_GAP_		PF02492||_GAP_||PF07683||_GAP_	cobalamin synthesis protein P47K																			24.14	24.6
contig_185253_390_3923_-	_GAP_||HMG (high mobility group) box||_GAP_||SNF2 family N-terminal domain||_GAP_||Helicase conserved C-terminal domain||_GAP_||SLIDE||_GAP_	SNF2 family DNA-dependent ATPase	_GAP_||PF00505||_GAP_||PF00176||_GAP_||PF00271||_GAP_||PF09111||_GAP_	K11654 SWI/SNF-related matrix-associated actin-dependent regulator of chromatin subfamily A member 5 [EC:3.6.4.-];SNF2 family DNA-dependent ATPase;CHR1529		K11654	SWI/SNF-related matrix-associated actin-dependent regulator of chromatin subfamily A member 5 [EC:3.6.4.-]												C:nucleus;P:chromosome organization";"F:molecular_function	EC:3.6.1.15	Nucleoside-triphosphate phosphatase	A9SY70	5.9	16.8
contig_200318_7237_7923_-		---NA---																					21	27.86
contig_32240_1307_2517_-	_GAP_||ATPase family associated with various cellular activities (AAA)||_GAP_	cbbx protein	_GAP_||PF00004||_GAP_																F:ion binding";"C:plastid				36.34	33.5
contig_176245_1_750_-	YCII-related domain||_GAP_	YciI-like protein	PF03795||_GAP_	hypothetical protein															C:plastid";"F:N-acetyltransferase activity			B8CG75	4.07	4.63
contig_167184_900_1328_-	Protein of unknown function (DUF1255)||_GAP_	DUF1255 domain-containing protein	PF06865||_GAP_	K09913 hypothetical protein;hypothetical protein		K09913	hypothetical protein												F:transferase activity, transferring glycosyl groups			A9FFI1	NA	4.93
contig_162941_94_1023_+	S-adenosylmethionine synthetase, N-terminal domain||S-adenosylmethionine synthetase, central domain		PF00438||PF02772	K00789 S-adenosylmethionine synthetase [EC:2.5.1.6];probable S-adenosylmethionine synthetase;AMS1	tps01100||tps01110||tps00270	K00789	S-adenosylmethionine synthetase [EC:2.5.1.6]	Cysteine and methionine metabolism || Biosynthesis of amino acids	KOG1506	S-adenosylmethionine synthetase	Coenzyme transport and metabolism	METABOLISM	2.5.1.6									B8BY55	24.06	76.55
contig_156088_206_706_-		predicted protein		hypothetical protein															C:integral component of membrane;F:hydrolase activity, acting on ester bonds";"C:membrane			B8C2E2	NA	6.85
contig_36773_531_1040_-		---NA---																					NA	5.39
contig_46371_174_581_-		hypothetical protein Ctob_016328																					6.28	9.39
contig_34468_32_987_+	Tubulin/FtsZ family, GTPase domain||_GAP_||Tubulin C-terminal domain		PF00091||_GAP_||PF03953	K07375 tubulin beta || Tubulin beta chain, putative;K07375 tubulin beta";"Tubulin/FtsZ family, GTPase domain containing protein					KOG1375	Beta tubulin	Cytoskeleton	CELLULAR PROCESSES AND SIGNALING											27.2	33.54
contig_201093_1_1486_+	_GAP_||Prolyl oligopeptidase, N-terminal beta-propeller domain		_GAP_||PF02897	K01322 prolyl oligopeptidase [EC:3.4.21.26];prolyl oligopeptidase family protein;ptrB		K01322	prolyl oligopeptidase [EC:3.4.21.26]						3.4.21.26									Q7NSC4	5.71	12.31
contig_199997_1_1868_-	_GAP_||Protein tyrosine kinase||_GAP_	n-terminal kinase-like protein	_GAP_||PF07714||_GAP_						KOG1243	Protein kinase	General function prediction only	POORLY CHARACTERIZED							F:kinase activity				3.94	3.84
contig_109240_1_1017_+																							NA	3.52
contig_158881_209_1473_-	_GAP_||Acyl-CoA dehydrogenase, N-terminal domain||Acyl-CoA dehydrogenase, middle domain||_GAP_||Acyl-CoA dehydrogenase, C-terminal domain	medium-chain specific acyl-CoA dehydrogenase, mitochondrial precursor	_GAP_||PF02771||PF02770||_GAP_||PF00441	K00249 acyl-CoA dehydrogenase [EC:1.3.99.3];GH14704 gene product from transcript GH14704-RA	dgr00410||dgr01100||dgr00280||dgr00071||dgr00640	K00249	acyl-CoA dehydrogenase [EC:1.3.8.7]	Fatty acid degradation || Valine, leucine and isoleucine degradation || beta-Alanine metabolism || Propanoate metabolism || Carbon metabolism || Fatty acid metabolism || PPAR signaling pathway	KOG0140	Medium-chain acyl-CoA dehydrogenase	Lipid transport and metabolism	METABOLISM	1.3.99.3						F:ion binding";"F:oxidoreductase activity	EC:1.3.99.3	Acting on the CH-CH group of donors	B4IX89	8.84	12.56
contig_11728_116_1533_-	_GAP_||PPR repeat||_GAP_	Pentatricopeptide repeat-containing protein, chloroplastic	_GAP_||PF01535||_GAP_	hypothetical protein										_GAP_||TIGR00756||_GAP_	_GAP_||pentatricopeptide repeat domain||_GAP_							A8IGB2	NA	3.29
contig_201069_62_418_+	Roadblock/LC7 domain		PF03259						KOG4107	MP1 adaptor interacting protein P14	Signal transduction mechanisms	CELLULAR PROCESSES AND SIGNALING											NA	8.16
contig_82403_255_956_-	14-3-3 protein	14-3-3-like protein	PF00244						KOG0841	Multifunctional chaperone (14-3-3 family)	Posttranslational modification, protein turnover, chaperones	CELLULAR PROCESSES AND SIGNALING							C:cytoplasm";C:nucleus;"F:molecular_function				28.92	60.86
contig_199865_1_1106_+	_GAP_||PF12697||_GAP_		_GAP_||PF12697||_GAP_																				4.67	4.91
contig_82519_1056_2737_+	Staphylococcal nuclease homologue||Tudor domain||Staphylococcal nuclease homologue		PF00565||PF00567||PF00565						KOG2039	Transcriptional coactivator p100	Transcription	INFORMATION STORAGE AND PROCESSING											17.12	41.09
contig_133406_50_1018_+	Protein kinase domain		PF00069						KOG0660	Mitogen-activated protein kinase	Signal transduction mechanisms	CELLULAR PROCESSES AND SIGNALING											NA	4.66
contig_31836_268_1721_-	_GAP_||PF13393||Anticodon binding domain	histidyl-tRNA synthetase	_GAP_||PF13393||PF03129						KOG1936	Histidyl-tRNA synthetase	Translation, ribosomal structure and biogenesis	INFORMATION STORAGE AND PROCESSING		_GAP_||TIGR00442||_GAP_	_GAP_||histidine--tRNA ligase||_GAP_				F:ion binding";F:kinase activity;F:ligase activity;P:cellular amino acid metabolic process;P:translation;P:tRNA metabolic process;"C:cytoplasm	EC:2.7.4.6";"EC:6.1.1.21	Nucleoside-diphosphate kinase";"Histidine--tRNA ligase		NA	8.5
contig_186566_532_1400_+	Eukaryotic porin		PF01459						KOG3296	Translocase of outer mitochondrial membrane complex, subunit TOM40	Intracellular trafficking, secretion, and vesicular transport	CELLULAR PROCESSES AND SIGNALING				MPP		2					4.38	5.67
contig_162034_198_905_+																							NA	3.39
contig_163718_941_2696_-	_GAP_||Magnesium chelatase, subunit ChlI||_GAP_	magnesium chelatase ATPase subunit D	_GAP_||PF01078||_GAP_	K03404 magnesium chelatase subunit D [EC:6.6.1.1];Mg chelatase subunit;chlD	ana01100||ana01110||ana00860	K03404	magnesium chelatase subunit D [EC:6.6.1.1]	Porphyrin and chlorophyll metabolism					6.6.1.1						C:plastid;F:ion binding;F:ligase activity;P:cellular nitrogen compound metabolic process;P:cofactor metabolic process";P:photosynthesis;"P:biosynthetic process	EC:6.6.1.1	Magnesium chelatase	Q8Z025	5.64	8.11
contig_162092_1161_2107_+	_GAP_||Prolyl oligopeptidase family||_GAP_		_GAP_||PF00326||_GAP_	hypothetical protein																		B8LC05	NA	11.98
contig_162292_2247_3328_-	_GAP_||Mitochondrial carrier protein	predicted protein	_GAP_||PF00153						KOG0749	Mitochondrial ADP/ATP carrier proteins	Energy production and conversion	METABOLISM				MC		3	C:cilium;F:transmembrane transporter activity";"C:mitochondrion				53.58	51.57
contig_36095_965_2532_-	_GAP_||Transketolase, thiamine diphosphate binding domain||Transketolase, pyrimidine binding domain	transketolase	_GAP_||PF00456||PF02779																F:ion binding";"P:biological_process	EC:2.2.1.1	Transketolase		45.11	90.69
contig_147109_1_431_+																							13.86	9.57
contig_158427_95_1197_+	Fructose-bisphosphate aldolase class-I		PF00274						KOG1557	Fructose-biphosphate aldolase	Carbohydrate transport and metabolism	METABOLISM											53.66	76.4
contig_199359_268_1168_-	_GAP_||Chlorophyll A-B binding protein	light harvesting protein	_GAP_||PF00504	hypothetical protein															C:plastid;C:thylakoid;P:cellular protein modification process;P:generation of precursor metabolites and energy;P:photosynthesis";"F:molecular_function			B8CFP9	11.56	14.2
contig_168128_2034_2599_+	PF14108		PF14108	hypothetical protein																		B7FU85	3.11	2.85
contig_156254_235_875_-		hypothetical protein Ctob_003143																					4.81	4.85
contig_110167_91_1904_+	_GAP_||FAD binding domain ||_GAP_		_GAP_||PF01565||_GAP_						KOG1262	FAD-binding protein DIMINUTO	General function prediction only	POORLY CHARACTERIZED											NA	2.97
contig_59137_226_1011_-	NeuB family	N-acetylneuraminate synthase	PF03102																F:transferase activity, transferring alkyl or aryl (other than methyl) groups";P:biosynthetic process;"P:carbohydrate metabolic process	EC:2.5.1.56	N-acetylneuraminate synthase		NA	6.82
contig_188971_979_1287_-		protein dek		hypothetical protein					KOG2266	Chromatin-associated protein Dek and related proteins, contains SAP DNA binding domain	Chromatin structure and dynamics	INFORMATION STORAGE AND PROCESSING							C:nucleus";"F:DNA binding				NA	7.62
contig_137396_351_1596_-	_GAP_||GHMP kinases N terminal domain||_GAP_||GHMP kinases C terminal ||_GAP_	homoserine kinase	_GAP_||PF00288||_GAP_||PF08544||_GAP_	K00872 homoserine kinase [EC:2.7.1.39];hypothetical protein	olu00260||olu01100	K00872	homoserine kinase [EC:2.7.1.39]	Glycine, serine and threonine metabolism || Biosynthesis of amino acids					2.7.1.39	_GAP_||TIGR00191||_GAP_	_GAP_||homoserine kinase||_GAP_				F:ion binding";F:kinase activity;"P:cellular amino acid metabolic process	EC:2.7.1.39	Homoserine kinase	A4S1A3	NA	12.08
contig_158857_186_1408_+	Phosphofructokinase||_GAP_		PF00365||_GAP_	K00895 pyrophosphate--fructose-6-phosphate 1-phosphotransferase [EC:2.7.1.90];pyrophosphate--fructose-6-phosphate 1-phosphotransferase	ote00051	K00895	pyrophosphate--fructose-6-phosphate 1-phosphotransferase [EC:2.7.1.90]	Fructose and mannose metabolism					2.7.1.90									B1ZN72	4.57	12.45
contig_137416_1_2181_+	_GAP_||Nitrite/Sulfite reductase ferredoxin-like half domain||Nitrite and sulphite reductase 4Fe-4S domain||_GAP_||Nitrite/Sulfite reductase ferredoxin-like half domain||Nitrite and sulphite reductase 4Fe-4S domain||_GAP_		_GAP_||PF03460||PF01077||_GAP_||PF03460||PF01077||_GAP_	K00366 ferredoxin-nitrite reductase [EC:1.7.7.1];nitrite reductase-ferredoxin dependent (EC:1.7.7.1);NIR_2	tps00910	K00366	ferredoxin-nitrite reductase [EC:1.7.7.1]	Nitrogen metabolism					1.7.7.1									B8BZ06	3.53	29.09
contig_33757_422_1882_-		hypothetical protein Ctob_002838																					NA	2.88
contig_28213_1_319_-		---NA---																					8.58	7.62
contig_37207_79_430_-		mg282 protein																					NA	5.26
contig_158202_38_2414_+	XRN 5'-3' exonuclease N-terminus||_GAP_||R3H domain||_GAP_		PF03159||_GAP_||PF01424||_GAP_						KOG2045	5'-3' exonuclease XRN1/KEM1/SEP1 involved in DNA strand exchange and mRNA turnover	Replication, recombination and repair	INFORMATION STORAGE AND PROCESSING											NA	3.2
contig_109976_177_908_-	Dihydrodipicolinate synthetase family||LOR/SDH bifunctional enzyme conserved region	4-hydroxy-tetrahydrodipicolinate synthase	PF00701||PF04455	dihydrodipicolinate synthase (EC:4.2.1.52)															F:lyase activity";P:biosynthetic process;"P:cellular amino acid metabolic process	EC:4.3.3.7	4-hydroxy-tetrahydrodipicolinate synthase		9.2	5.3
contig_11179_1_698_+	Domain amino terminal to FKBP-type peptidyl-prolyl isomerase||FKBP-type peptidyl-prolyl cis-trans isomerase||_GAP_		PF01346||PF00254||_GAP_	hypothetical protein																		B8BZY5	4.17	4.1
contig_116699_184_792_-	Ras family||_GAP_	Ras-like GTP-binding protein YPT1	PF00071||_GAP_	K07874 Ras-related protein Rab-1A;small rab-related GTPase;RABD1		K07874	Ras-related protein Rab-1A	Legionellosis	KOG0084	GTPase Rab1/YPT1, small G protein superfamily, and related GTP-binding proteins	Signal transduction mechanisms	CELLULAR PROCESSES AND SIGNALING		TIGR00231||_GAP_	small GTP-binding protein domain||_GAP_				C:endoplasmic reticulum;C:Golgi apparatus;C:plasma membrane;F:ion binding";P:vesicle-mediated transport;"F:GTPase activity	EC:3.6.1.15	Nucleoside-triphosphate phosphatase	A8JHQ7||Q39571	20.93	22.2
contig_193121_284_786_-	_GAP_||Ribosomal protein L17	50s ribosomal protein l17	_GAP_||PF01196	K02879 large subunit ribosomal protein L17";RK17, ribosomal protein 17 50S large ribosomal subunit, chloroplast;"RK17	tps03010	K02879	large subunit ribosomal protein L17	Ribosome	KOG3280	Mitochondrial/chloroplast ribosomal protein L17	Translation, ribosomal structure and biogenesis	INFORMATION STORAGE AND PROCESSING		_GAP_||TIGR00059	_GAP_||ribosomal protein L17				C:cytosol;C:plastid;C:ribosome;F:rRNA binding";P:translation;"F:structural constituent of ribosome			B8CAZ9	7.19	7.81
contig_201651_156_845_-	G10 protein||_GAP_	predicted protein	PF01125||_GAP_	K12873 bud site selection protein 31;G10 protein/predicted nuclear transcription regulator (ISS)	ota03040	K12873	bud site selection protein 31	Spliceosome	KOG3404	G10 protein/predicted nuclear transcription regulator	Transcription	INFORMATION STORAGE AND PROCESSING							P:mRNA processing";"C:nucleus			Q012C9	8.4	4.15
contig_117409_1_793_+	DNA gyrase/topoisomerase IV, subunit A		PF00521	DNA gyrase subunit A (EC:5.99.1.3);K02469 DNA gyrase subunit A [EC:5.99.1.3];gyrA		K02469	DNA gyrase subunit A [EC:5.99.1.3]						5.99.1.3									Q2JUN0	NA	3.41
contig_9636_66_992_+	_GAP_||Manganese-stabilising protein / photosystem II polypeptide		_GAP_||PF01716	K02716 photosystem II oxygen-evolving enhancer protein 1;oxygen-evolving enhancer protein 1 precursor;PsbO	pti01100||pti00195	K02716	photosystem II oxygen-evolving enhancer protein 1	Photosynthesis														B7FZ96	78.62	88.56
contig_162328_1_1611_+	_GAP_||Pyridine nucleotide-disulphide oxidoreductase||Pyridine nucleotide-disulphide oxidoreductase, dimerisation domain		_GAP_||PF07992||PF02852	K00382 dihydrolipoamide dehydrogenase [EC:1.8.1.4];lipoamide dehydrogenase (EC:1.8.1.4);pDLDH1	pti01100||pti00280||pti00260||pti00020||pti00010||pti01110||pti00620	K00382	dihydrolipoamide dehydrogenase [EC:1.8.1.4]	Glycolysis / Gluconeogenesis || Citrate cycle (TCA cycle) || Glycine, serine and threonine metabolism || Valine, leucine and isoleucine degradation || Pyruvate metabolism || Carbon metabolism					1.8.1.4									B7G9G3	NA	12.41
contig_66260_103_666_-		---NA---																					NA	5.09
contig_538_50_946_+				hypothetical protein																		B8BW83	22.46	23.91
contig_10306_1117_1191_+																							2.58	3.02
contig_2476_1049_1837_+	tRNA synthetase B5 domain||_GAP_		PF03484||_GAP_	K01890 phenylalanyl-tRNA synthetase beta chain [EC:6.1.1.20];hypothetical protein					KOG2472	Phenylalanyl-tRNA synthetase beta subunit	Translation, ribosomal structure and biogenesis	INFORMATION STORAGE AND PROCESSING											3.15	3.72
contig_34034_326_1770_-	_GAP_||OB-fold nucleic acid binding domain||_GAP_||Replication factor-A C terminal domain	replication protein A 70 kDa DNA-binding subunit-like	_GAP_||PF01336||_GAP_||PF08646	K07466 replication factor A1;hypothetical protein	tad03440||tad03420||tad03430||tad03460||tad03030	K07466	replication factor A1	DNA replication || Nucleotide excision repair || Mismatch repair || Homologous recombination || Fanconi anemia pathway	KOG0851	Single-stranded DNA-binding replication protein A (RPA), large (70 kD) subunit and related ssDNA-binding proteins	Replication, recombination and repair	INFORMATION STORAGE AND PROCESSING		TIGR00617	replication factor-a protein 1 (rpa1)				C:intracellular;C:organelle;P:chromosome organization";P:DNA metabolic process;"F:DNA binding			B3S571	4.29	4.04
contig_135469_967_1383_-	_GAP_||PF14306	sulfate adenylyltransferase	_GAP_||PF14306	K00958 sulfate adenylyltransferase [EC:2.7.7.4];hypothetical protein	tps01100||tps00920||tps00230||tps00450	K00958	sulfate adenylyltransferase [EC:2.7.7.4]	Purine metabolism || Selenocompound metabolism || Sulfur metabolism					2.7.7.4						F:nucleotidyltransferase activity";"P:sulfur compound metabolic process	EC:2.7.7.4	Sulfate adenylyltransferase	B8BQL7	10.26	11.07
contig_188381_66_593_+	_GAP_||Sigma 54 modulation protein / S30EA ribosomal protein||_GAP_		_GAP_||PF02482||_GAP_	K05808 putative sigma-54 modulation protein;sigma 54 modulation protein / SSU ribosomal protein S30P		K05808	putative sigma-54 modulation protein							_GAP_||TIGR00741	_GAP_||ribosomal subunit interface protein							Q31KN7	NA	15.96
contig_7317_36_324_+																							13.73	3.57
contig_157679_279_938_-	Polyprenyl synthetase	geranylgeranyl pyrophosphate synthase	PF00348	geranylgeranyl pyrophosphate synthetase (EC:2.5.1.29);K13789 geranylgeranyl diphosphate synthase, type II [EC:2.5.1.1 2.5.1.10 2.5.1.29]";"GGPS1	tps01100||tps00900||tps01110	K13789	geranylgeranyl diphosphate synthase, type II [EC:2.5.1.1 2.5.1.10 2.5.1.29]	Terpenoid backbone biosynthesis					2.5.1.29||2.5.1.10||2.5.1.1						F:transferase activity, transferring alkyl or aryl (other than methyl) groups";P:biosynthetic process;P:lipid metabolic process;"C:intracellular	EC:2.5.1.1";EC:2.5.1.10;"EC:2.5.1.29	(2E,6E)-farnesyl diphosphate synthase;Dimethylallyltranstransferase";"Geranylgeranyl diphosphate synthase	B8BXV9	12.59	5.25
contig_160721_95_565_+	_GAP_||Ribosomal protein S11		_GAP_||PF00411	K02955 small subunit ribosomal protein S14e;ribosomal protein S14;Rps14					KOG0407	40S ribosomal protein S14	Translation, ribosomal structure and biogenesis	INFORMATION STORAGE AND PROCESSING											18.62	25.45
contig_108508_1_750_-	_GAP_||Rubredoxin||_GAP_	DNA topoisomerase 3-beta-1	_GAP_||PF00301||_GAP_																F:isomerase activity";"C:cellular_component	EC:5.99.1	Other isomerases		NA	3.96
contig_33869_218_826_-	Ras family||_GAP_	ras-related protein rab-1a	PF00071||_GAP_	K07874 Ras-related protein Rab-1A;hypothetical protein		K07874	Ras-related protein Rab-1A	Legionellosis	KOG0084	GTPase Rab1/YPT1, small G protein superfamily, and related GTP-binding proteins	Signal transduction mechanisms	CELLULAR PROCESSES AND SIGNALING		TIGR00231||_GAP_	small GTP-binding protein domain||_GAP_				C:endoplasmic reticulum;C:Golgi apparatus;F:ion binding";P:vesicle-mediated transport;"F:GTPase activity	EC:3.6.1.15	Nucleoside-triphosphate phosphatase	A7S806	15.9	24.48
contig_157336_219_908_-	_GAP_||PF13460||_GAP_	NAD(P)-dependent oxidoreductase	_GAP_||PF13460||_GAP_	hypothetical protein															C:intracellular			B8CG33	6.73	7.21
contig_39520_42_4564_+	_GAP_||Calponin homology (CH) domain||_GAP_		_GAP_||PF00307||_GAP_	K06115 spectrin beta;hypothetical protein		K06115	spectrin beta		KOG0035	Ca2+-binding actin-bundling protein (actinin), alpha chain (EF-Hand protein superfamily)	Cytoskeleton	CELLULAR PROCESSES AND SIGNALING										B3SAT8	3.04	3.7
contig_143420_541_711_+	Ribosomal protein S28e		PF01200	K02979 small subunit ribosomal protein S28e;hypothetical protein	kla03010	K02979	small subunit ribosomal protein S28e	Ribosome	KOG3502	40S ribosomal protein S28	Translation, ribosomal structure and biogenesis	INFORMATION STORAGE AND PROCESSING										P33285	12.86	10.7
contig_158299_123_2487_-	Patched family||_GAP_	protein dispatched homolog 1-like	PF02460||_GAP_	hypothetical protein												RND (EST)		2	C:cellular_component			B8BTM9	NA	4.85
contig_186631_868_1461_+																							8.14	10.59
contig_81550_150_1882_-	_GAP_||Elongation factor Tu domain 2||PF14492||_GAP_||Elongation factor G, domain IV||Elongation factor G C-terminus	elongation factor 2	_GAP_||PF03144||PF14492||_GAP_||PF03764||PF00679	K03234 elongation factor 2;hypothetical protein		K03234	elongation factor 2	AMPK signaling pathway || Oxytocin signaling pathway	KOG0469	Elongation factor 2	Translation, ribosomal structure and biogenesis	INFORMATION STORAGE AND PROCESSING							C:cytosol;C:extracellular region;C:Golgi apparatus;C:nucleolus;C:plasma membrane;C:plastid;C:vacuole;F:GTPase activity;F:ion binding";P:response to stress;P:translation;"F:mRNA binding	EC:3.6.1.15	Nucleoside-triphosphate phosphatase	A4SB22	23.9	21.69
contig_108252_246_620_+	Ribosomal protein S13/S18		PF00416											TIGR03631	30S ribosomal protein S13								7.33	19.54
contig_157120_1940_2953_-	Insulinase (Peptidase family M16)||Peptidase M16 inactive domain||_GAP_	mitochondrial-processing peptidase subunit beta	PF00675||PF05193||_GAP_	K01412 mitochondrial processing peptidase [EC:3.4.24.64];hypothetical protein		K01412	mitochondrial-processing peptidase subunit alpha [EC:3.4.24.64]		KOG0960	Mitochondrial processing peptidase, beta subunit, and related enzymes (insulinase superfamily)	Posttranslational modification, protein turnover, chaperones	CELLULAR PROCESSES AND SIGNALING	3.4.24.64						C:protein complex;F:ion binding;F:peptidase activity;P:cellular nitrogen compound metabolic process;P:generation of precursor metabolites and energy;P:protein maturation";P:small molecule metabolic process;"C:mitochondrion	EC:3.4.24	Acting on peptide bonds (peptidases)	A7S9Y6	4	10.81
contig_32065_80_1500_+	_GAP_||Cathepsin propeptide inhibitor domain (I29)||_GAP_||Papain family cysteine protease||_GAP_		_GAP_||PF08246||_GAP_||PF00112||_GAP_						KOG1543	Cysteine proteinase Cathepsin L	Posttranslational modification, protein turnover, chaperones	CELLULAR PROCESSES AND SIGNALING											17.12	71.53
contig_167440_52_738_+	_GAP_||HopJ type III effector protein||_GAP_		_GAP_||PF08888||_GAP_	hypothetical protein																		B8C8Y4	19.19	15.21
contig_166753_157_979_-	Triosephosphate isomerase	triose-phosphate isomerase	PF00121	K00134 glyceraldehyde 3-phosphate dehydrogenase [EC:1.2.1.12];triosephosphate isomerase/glyceraldehyde-3-phosphate dehydrogenase precursor;TPI/GapC3	pti01100||pti00010||pti01110	K00134	glyceraldehyde 3-phosphate dehydrogenase [EC:1.2.1.12]	Glycolysis / Gluconeogenesis || Carbon fixation in photosynthetic organisms || Carbon metabolism || Biosynthesis of amino acids || HIF-1 signaling pathway || Alzheimer's disease	KOG1643	Triosephosphate isomerase	Carbohydrate transport and metabolism	METABOLISM	1.2.1.12	TIGR00419	triose-phosphate isomerase				F:isomerase activity;P:biosynthetic process;P:catabolic process;P:cellular nitrogen compound metabolic process;P:cofactor metabolic process";P:generation of precursor metabolites and energy;P:small molecule metabolic process;"P:carbohydrate metabolic process	EC:5.3.1.1	Triose-phosphate isomerase	B7FSI3	66.09	44.55
contig_90632_1494_1877_-	Profilin	profilin	PF00235	K05759 profilin;expressed hypothetical protein		K05759	profilin	Rap1 signaling pathway || Regulation of actin cytoskeleton || Shigellosis || Salmonella infection	KOG1755	Profilin	Cytoskeleton	CELLULAR PROCESSES AND SIGNALING							C:organelle";F:cytoskeletal protein binding;P:cytoskeleton organization;P:protein complex assembly;"C:cytoplasm			B3RIX1	4.05	7.55
contig_12531_1_1990_-	Adaptin N terminal region||_GAP_	beta-adaptin-like protein C	PF01602||_GAP_	K12392 AP-1 complex subunit beta-1;hypothetical protein		K12392	AP-1 complex subunit beta-1	Lysosome	KOG1061	Vesicle coat complex AP-1/AP-2/AP-4, beta subunit	Intracellular trafficking, secretion, and vesicular transport	CELLULAR PROCESSES AND SIGNALING							C:cytoplasm;C:protein complex";P:vesicle-mediated transport;"F:RNA binding			A9TVR6	6.86	13.35
contig_161200_143_2540_-	_GAP_||Carbonic anhydrase||_GAP_	Carbonic anhydrase 2	_GAP_||PF00484||_GAP_	K01673 carbonic anhydrase [EC:4.2.1.1];carbonic anhydrase	dma00910	K01673	carbonic anhydrase [EC:4.2.1.1]	Nitrogen metabolism					4.2.1.1						F:ion binding";"F:lyase activity			C4XS89	6.55	6.94
contig_7205_1_195_-		50S ribosomal protein L6																	C:plastid;C:ribosome;F:rRNA binding";P:translation;"F:structural constituent of ribosome				7.64	12.91
contig_43510_203_811_-	Ras family	ras-related protein Rab-5B-like	PF00071						KOG0092	GTPase Rab5/YPT51 and related small G protein superfamily GTPases	Intracellular trafficking, secretion, and vesicular transport	CELLULAR PROCESSES AND SIGNALING		TIGR00231	small GTP-binding protein domain				C:intracellular;C:organelle";F:ion binding;"F:GTPase activity	EC:3.6.1.15	Nucleoside-triphosphate phosphatase		NA	2.87
contig_31485_1_1102_+	_GAP_||EamA-like transporter family||Triose-phosphate Transporter family		_GAP_||PF00892||PF03151	triose phosphate/phosphate translocator;Tpt1												DMT		3				B7FPD9	3.35	3.83
contig_170912_413_1980_-	_GAP_||ATP synthase alpha/beta family, nucleotide-binding domain||_GAP_	ATP synthase subunit alpha	_GAP_||PF00006||_GAP_	hypothetical protein												F-ATPase		2	F:molecular_function			B7FRE6	3.48	17.75
contig_38326_1_346_-		hypothetical protein Ctob_004738		hypothetical protein || hypothetical protein															C:cellular_component;F:nuclease activity;P:DNA metabolic process;P:response to stress";"F:DNA binding			B7FXS8	3.74	6.46
contig_158435_71_1332_+	_GAP_||PCI domain||_GAP_		_GAP_||PF01399||_GAP_						KOG1463	26S proteasome regulatory complex, subunit RPN6/PSMD11	Posttranslational modification, protein turnover, chaperones	CELLULAR PROCESSES AND SIGNALING											2.89	19.28
contig_183793_1_1097_+	_GAP_||Squalene/phytoene synthase||_GAP_		_GAP_||PF00494||_GAP_	K00801 farnesyl-diphosphate farnesyltransferase [EC:2.5.1.21];hypothetical protein	tps01100||tps01110||tps00100	K00801	farnesyl-diphosphate farnesyltransferase [EC:2.5.1.21]	Steroid biosynthesis || Sesquiterpenoid and triterpenoid biosynthesis	KOG1459	Squalene synthetase	Lipid transport and metabolism	METABOLISM	2.5.1.21									B8BXY6	4.28	6.94
contig_119324_1_947_+	_GAP_||PF13393		_GAP_||PF13393	K01892 histidyl-tRNA synthetase [EC:6.1.1.21];histidyl-trna synthetase (EC:6.1.1.21)	tps00970	K01892	histidyl-tRNA synthetase [EC:6.1.1.21]	Aminoacyl-tRNA biosynthesis	KOG1936	Histidyl-tRNA synthetase	Translation, ribosomal structure and biogenesis	INFORMATION STORAGE AND PROCESSING	6.1.1.21									B8C1W7	NA	4.97
contig_99009_1_1231_+	_GAP_||Semialdehyde dehydrogenase, NAD binding domain||Semialdehyde dehydrogenase, dimerisation domain		_GAP_||PF01118||PF02774											_GAP_||TIGR01296	_GAP_||aspartate-semialdehyde dehydrogenase								47.86	59.12
contig_200184_141_1228_-	NAD dependent epimerase/dehydratase family||_GAP_	NAD-dependent epimerase/dehydratase family protein	PF01370||_GAP_																F:ion binding";F:isomerase activity;F:lyase activity;"C:cytoplasm	EC:5.1.3.2";"EC:4.1.1.35	UDP-glucose 4-epimerase";"UDP-glucuronate decarboxylase		11.16	11.16
contig_88058_1_277_+	NAD-dependent glycerol-3-phosphate dehydrogenase C-terminus		PF07479	glycerol-3-phosphate dehydrogenase 1 (soluble) (EC:1.1.1.8);K00006 glycerol-3-phosphate dehydrogenase (NAD+) [EC:1.1.1.8]";"Gpd1, GPDH, Gpd3, MGC93453					KOG2711	Glycerol-3-phosphate dehydrogenase/dihydroxyacetone 3-phosphate reductase	Energy production and conversion	METABOLISM											5.99	32.21
contig_164028_1079_1246_+				K00831 phosphoserine aminotransferase [EC:2.6.1.52];phosphoserine transaminase (EC:2.6.1.52);PSAT	pti01100||pti00260||pti00750	K00831	phosphoserine aminotransferase [EC:2.6.1.52]	Glycine, serine and threonine metabolism || Methane metabolism || Vitamin B6 metabolism || Carbon metabolism || Biosynthesis of amino acids					2.6.1.52									B7FRD6	3.76	3.66
contig_157009_1545_2075_-	_GAP_||Ribosomal protein L23, N-terminal domain||Ribosomal protein L23	60S ribosomal protein L23a	_GAP_||PF03939||PF00276						KOG1751	60s ribosomal protein L23	Translation, ribosomal structure and biogenesis	INFORMATION STORAGE AND PROCESSING		_GAP_||TIGR03636	_GAP_||archaeal ribosomal protein L23				C:cytosol;C:ribosome;F:structural constituent of ribosome;P:anatomical structure development";P:cell cycle;P:ribonucleoprotein complex assembly;P:ribosome biogenesis;P:translation;"F:RNA binding				12.4	15.34
contig_118753_73_359_+	NAD binding domain of 6-phosphogluconate dehydrogenase		PF03446	K00033 6-phosphogluconate dehydrogenase [EC:1.1.1.44]";phosphogluconate dehydrogenase (EC:1.1.1.44);"PGD, 6PGD					KOG2653	6-phosphogluconate dehydrogenase	Carbohydrate transport and metabolism	METABOLISM											16.44	3.09
contig_57116_1_1252_+	_GAP_||DEAD/DEAH box helicase||_GAP_||Helicase conserved C-terminal domain||_GAP_		_GAP_||PF00270||_GAP_||PF00271||_GAP_	K13025 ATP-dependent RNA helicase [EC:3.6.4.13]";"DEAD box ATP-dependent RNA helicase, putative	isc03040||isc03013||isc03015	K13025	ATP-dependent RNA helicase [EC:3.6.4.13]	RNA transport || mRNA surveillance pathway || Spliceosome	KOG0328	Predicted ATP-dependent RNA helicase FAL1, involved in rRNA maturation, DEAD-box superfamily	Translation, ribosomal structure and biogenesis	INFORMATION STORAGE AND PROCESSING	3.6.4.13									B7QER9	10	12
contig_184956_73_1560_+	PF14050||_GAP_||CS domain||_GAP_		PF14050||_GAP_||PF04969||_GAP_						KOG2265	Nuclear distribution protein NUDC	Signal transduction mechanisms	CELLULAR PROCESSES AND SIGNALING											16.45	31.95
contig_171199_1_973_+	_GAP_||Glutamine amidotransferase class-I		_GAP_||PF00117	K01937 CTP synthase [EC:6.3.4.2];ctp-synthetase (EC:6.3.4.2)	tps01100||tps00240	K01937	CTP synthase [EC:6.3.4.2]	Pyrimidine metabolism	KOG2387	CTP synthase (UTP-ammonia lyase)	Nucleotide transport and metabolism	METABOLISM	6.3.4.2									B8C5S9	NA	4.55
contig_116228_918_1280_-		translocation protein		hypothetical protein															C:Sec62/Sec63 complex";"P:posttranslational protein targeting to membrane, translocation			B8C1S0	2.61	3.43
contig_143388_1050_4244_+	CobN/Magnesium Chelatase		PF02514	K03403 magnesium chelatase subunit H [EC:6.6.1.1]";protoporphyrin IX magnesium chelatase, subunit H;"CHLH	pti01100||pti00860||pti01110	K03403	magnesium chelatase subunit H [EC:6.6.1.1]	Porphyrin and chlorophyll metabolism					6.6.1.1	TIGR02025	magnesium chelatase, H subunit							B5Y3F4	36.58	23.74
contig_167839_304_1165_-		glutaredoxin 2																					3.3	3.37
contig_172062_155_2042_-	_GAP_||Ubiquitin family||_GAP_||PF14772||_GAP_||PF14775||_GAP_	flagellar associated protein	_GAP_||PF00240||_GAP_||PF14772||_GAP_||PF14775||_GAP_	flagellar associated protein;FAP250					KOG0001	Ubiquitin and ubiquitin-like proteins	Posttranslational modification, protein turnover, chaperones	CELLULAR PROCESSES AND SIGNALING							C:cell;C:cilium";"F:RNA binding			A8JB22	16.25	24.35
contig_134039_1025_2406_+	TCP-1/cpn60 chaperonin family		PF00118						KOG0358	Chaperonin complex component, TCP-1 delta subunit (CCT4)	Posttranslational modification, protein turnover, chaperones	CELLULAR PROCESSES AND SIGNALING		TIGR02342	T-complex protein 1, delta subunit								13	9.21
contig_163383_927_1805_-		predicted protein		MYND finger domain protein (ISS)															F:molecular_function			Q01G66	NA	3.37
contig_932_82_666_+																							15.48	12.63
contig_190805_1_784_-	NUC173 domain||_GAP_	rrp12-like protein	PF08161||_GAP_	K14794 ribosomal RNA-processing protein 12;hypothetical protein		K14794	ribosomal RNA-processing protein 12		KOG1248	Uncharacterized conserved protein	Function unknown	POORLY CHARACTERIZED							C:nucleolus			A9RFV8	NA	3.53
contig_156253_1_483_+																							3.89	3.51
contig_118464_962_1761_-		hypothetical protein THAOC_09322, partial																	F:transferase activity, transferring glycosyl groups";"P:protein glycosylation				NA	3.62
contig_61800_93_1525_+	_GAP_||Aminotransferase class I and II		_GAP_||PF00155						KOG0258	Alanine aminotransferase	Amino acid transport and metabolism	METABOLISM											5.6	3.55
contig_55799_121_678_+	_GAP_||Ribosomal protein S19e		_GAP_||PF01090	hypothetical protein	ppp03010	K02966	small subunit ribosomal protein S19e	Ribosome	KOG3411	40S ribosomal protein S19	Translation, ribosomal structure and biogenesis	INFORMATION STORAGE AND PROCESSING										A9RQ90	16.28	16.91
contig_159182_50_1248_+	_GAP_||Metallopeptidase family M24||_GAP_		_GAP_||PF00557||_GAP_	hypothetical protein					KOG2776	Metallopeptidase	General function prediction only	POORLY CHARACTERIZED		TIGR00495	DNA-binding protein, 42 kDa							A9TMB0	20.74	28.77
contig_46480_210_1717_-	dTDP-4-dehydrorhamnose 3,5-epimerase||RmlD substrate binding domain	dTDP-4-dehydrorhamnose reductase	PF00908||PF04321																F:molecular_function				7.02	8.36
contig_179799_288_1597_-	_GAP_||Phosphoglycerate kinase	phosphoglycerate kinase	_GAP_||PF00162	K00927 phosphoglycerate kinase [EC:2.7.2.3];phosphoglycerate kinase;pgk1					KOG1367	3-phosphoglycerate kinase	Carbohydrate transport and metabolism	METABOLISM							C:plastid;F:ion binding;F:kinase activity;P:biosynthetic process;P:catabolic process;P:cellular nitrogen compound metabolic process;P:cofactor metabolic process";P:generation of precursor metabolites and energy;P:photosynthesis;P:small molecule metabolic process;"P:carbohydrate metabolic process	EC:2.7.2.3	Phosphoglycerate kinase		313.5	424.16
contig_166858_962_2841_-		Cullin-associated NEDD8-dissociated protein 1							KOG1824	TATA-binding protein-interacting protein	General function prediction only	POORLY CHARACTERIZED							P:biological_process";"C:intracellular				12.82	16.21
contig_113409_989_1522_-	Cyclophilin type peptidyl-prolyl cis-trans isomerase/CLD	peptidyl-prolyl cis-trans isomerase	PF00160	peptidyl-prolyl cis-trans isomerase cyclophilin type															F:isomerase activity";P:cellular protein modification process;P:protein folding;"C:cellular_component	EC:5.2.1.8	Peptidylprolyl isomerase	B8FMV9	4.49	8.62
contig_32637_232_1283_-	NAD dependent epimerase/dehydratase family||_GAP_	predicted protein	PF01370||_GAP_	dTDP-glucose 4-6-dehydratase/UDP-glucuronic acid decarboxylase (ISS)					KOG1429	dTDP-glucose 4-6-dehydratase/UDP-glucuronic acid decarboxylase	Carbohydrate transport and metabolism	METABOLISM							F:isomerase activity	EC:5.1.3.18	GDP-mannose 3,5-epimerase	Q00SP8	7.92	13.08
contig_13223_1_1632_+	_GAP_||Peptidase family M3||_GAP_		_GAP_||PF01432||_GAP_	hypothetical protein																		B8C622	6.46	11.14
contig_186543_1114_1908_-	PH domain||_GAP_	pleckstrin homology domain-containing family A member 3-like	PF00169||_GAP_	K08051 pleckstrin homology domain containing, family A (phosphoinositide binding specific) member 8";"phosphoinositol 4-phosphate adaptor protein, putative (EC:2.7.11.9)		K08051	pleckstrin homology domain containing, family A (phosphoinositide binding specific) member 8												C:cytoplasm;F:ATP binding;F:intermembrane lipid transfer activity";P:intermembrane lipid transfer;P:protein phosphorylation;"F:protein kinase activity			B7PLB7	3.63	6.27
contig_35158_131_743_-	Ribosomal protein L6	60S ribosomal protein L9-1-like	PF00347	K02940 large subunit ribosomal protein L9e;hypothetical protein	ppp03010	K02940	large subunit ribosomal protein L9e	Ribosome	KOG3255	60S ribosomal protein L9	Translation, ribosomal structure and biogenesis	INFORMATION STORAGE AND PROCESSING							C:cytosol;C:ribosome;F:structural constituent of ribosome;P:translation";"F:RNA binding			A9SHH6	60.9	70.31
contig_153614_1_672_+	Photosystem II protein		PF00421	K02704 photosystem II CP47 chlorophyll apoprotein;hypothetical protein	tps01100||tps00195	K02704	photosystem II CP47 chlorophyll apoprotein	Photosynthesis														A0T0P5	20.69	45.37
contig_200947_1_849_+	_GAP_||CRAL/TRIO domain		_GAP_||PF00650																				NA	2.2
contig_82293_1055_1615_+																							8.09	15.09
contig_36504_255_1528_-	_GAP_||Phosphoadenosine phosphosulfate reductase family||_GAP_||Thioredoxin	predicted protein	_GAP_||PF01507||_GAP_||PF00085	phosphoadenosine-phosphosulphate reductase					KOG0189	Phosphoadenosine phosphosulfate reductase	Amino acid transport and metabolism	METABOLISM							F:oxidoreductase activity;P:homeostatic process";P:sulfur compound metabolic process;"C:cytoplasm	EC:1.8.4.8	Phosphoadenylyl-sulfate reductase (thioredoxin)	B8CCL3	28.25	29.5
contig_159469_393_935_-		udp-glucose 6																	F:NAD binding;P:oxidation-reduction process";"F:oxidoreductase activity, acting on the CH-OH group of donors, NAD or NADP as acceptor				NA	1.84
contig_160840_1_1334_+	_GAP_||60Kd inner membrane protein||_GAP_		_GAP_||PF02096||_GAP_	K03217 preprotein translocase subunit YidC;hypothetical protein	pti03060	K03217	YidC/Oxa1 family membrane protein insertase	Protein export || Bacterial secretion system	KOG1239	Inner membrane protein translocase involved in respiratory chain assembly	Posttranslational modification, protein turnover, chaperones	CELLULAR PROCESSES AND SIGNALING		_GAP_||TIGR03592||_GAP_	_GAP_||membrane protein insertase, YidC/Oxa1 family||_GAP_	Oxa1		3				B7FT10	NA	3.3
contig_108258_349_978_-	Proteasome subunit	proteasome subunit beta type-2-A-like	PF00227						KOG0177	20S proteasome, regulatory subunit beta type PSMB2/PRE1	Posttranslational modification, protein turnover, chaperones	CELLULAR PROCESSES AND SIGNALING							C:protein complex";F:peptidase activity;"C:intracellular				NA	4.75
contig_78071_1_347_-		---NA---																					3.99	7.2
contig_168270_1_828_+	ShK domain-like		PF01549																				NA	7.36
contig_190623_1_1079_+	_GAP_||SOUL heme-binding protein		_GAP_||PF04832	hypothetical protein																		B8C108	8.39	16.06
contig_98354_25_1814_-	KR domain||_GAP_||PF14765||_GAP_	polyketide synthase	PF08659||_GAP_||PF14765||_GAP_																F:molecular_function				9.65	11.45
contig_1545_981_1994_-	Hsp70 protein	heat shock protein 70 chaperone (plastid)	PF00012	K04043 molecular chaperone DnaK;molecular chaperone DnaK;dnaK	tel03018	K04043	molecular chaperone DnaK	RNA degradation || Tuberculosis											C:plastid;F:ion binding;F:unfolded protein binding";"P:protein folding			Q8DI58	74.02	114.8
contig_134365_289_1466_-		hypothetical protein EMIHUDRAFT_452477, partial																					9.98	13.94
contig_185948_2011_2211_+																							NA	2.77
contig_199781_195_773_-	Chlorophyll A-B binding protein	light harvesting protein	PF00504	fucoxanthin chlorophyll a/c protein															C:plastid;C:thylakoid;P:cellular protein modification process;P:generation of precursor metabolites and energy;P:photosynthesis";"F:molecular_function			B7FPL6	NA	8.96
contig_51695_1_247_+																							NA	2.66
contig_179652_902_1605_-	14-3-3 protein	14-3-3 protein	PF00244						KOG0841	Multifunctional chaperone (14-3-3 family)	Posttranslational modification, protein turnover, chaperones	CELLULAR PROCESSES AND SIGNALING							C:cytosol;C:Golgi apparatus;C:mitochondrion;C:nucleus;C:plasma membrane;C:plastid;C:vacuole;F:ion binding";P:response to stress;"C:cell wall				28.52	32.82
contig_134307_133_2000_-	Enoyl-CoA hydratase/isomerase family||_GAP_||3-hydroxyacyl-CoA dehydrogenase, NAD binding domain||3-hydroxyacyl-CoA dehydrogenase, C-terminal domain	fatty acid oxidation complex, alpha subunit, mitochondrial	PF00378||_GAP_||PF02737||PF00725	K07515 enoyl-CoA hydratase / long-chain 3-hydroxyacyl-CoA dehydrogenase [EC:4.2.1.17 1.1.1.211];hypothetical protein	pti00280||pti00640||pti00650||pti00310||pti01040||pti01100||pti00410||pti00062||pti00380||pti01110||pti00071	K07515	enoyl-CoA hydratase / long-chain 3-hydroxyacyl-CoA dehydrogenase [EC:4.2.1.17 1.1.1.211]	Fatty acid elongation || Fatty acid degradation || Valine, leucine and isoleucine degradation || Lysine degradation || Benzoate degradation || Tryptophan metabolism || beta-Alanine metabolism || Aminobenzoate degradation || Propanoate metabolism || Butanoate metabolism || Caprolactam degradation || Biosynthesis of unsaturated fatty acids || Carbon metabolism || Fatty acid metabolism	KOG1683	Hydroxyacyl-CoA dehydrogenase/enoyl-CoA hydratase	Lipid transport and metabolism	METABOLISM	1.1.1.211||4.2.1.17						F:oxidoreductase activity;P:small molecule metabolic process";"P:lipid metabolic process	EC:1.1.1.35	3-hydroxyacyl-CoA dehydrogenase	B7FXY5	7.85	8.28
contig_158989_260_961_-	NAD-dependent glycerol-3-phosphate dehydrogenase N-terminus||NAD-dependent glycerol-3-phosphate dehydrogenase C-terminus	glycerol-3-phosphate dehydrogenase (NAD(+))	PF01210||PF07479	K00006 glycerol-3-phosphate dehydrogenase (NAD+) [EC:1.1.1.8];hypothetical protein	pti00564	K00006	glycerol-3-phosphate dehydrogenase (NAD+) [EC:1.1.1.8]	Glycerophospholipid metabolism	KOG2711	Glycerol-3-phosphate dehydrogenase/dihydroxyacetone 3-phosphate reductase	Energy production and conversion	METABOLISM	1.1.1.8						F:oxidoreductase activity";P:carbohydrate metabolic process;P:catabolic process;"C:cytoplasm	EC:1.1.1.94";"EC:1.1.1.8	Glycerol-3-phosphate dehydrogenase (NAD(P)(+))";"Glycerol-3-phosphate dehydrogenase (NAD(+))	B5Y3R9	11.33	11.5
contig_162490_352_744_+	Ribosomal protein S10p/S20e		PF00338						KOG0900	40S ribosomal protein S20	Translation, ribosomal structure and biogenesis	INFORMATION STORAGE AND PROCESSING		TIGR01046	ribosomal protein S10								9.9	10.52
contig_33851_1_616_+	_GAP_||PF13806		_GAP_||PF13806	hypothetical protein																		B7FPI8	36.63	46.08
contig_166915_220_894_-	Delta-aminolevulinic acid dehydratase	ala dehydratase	PF00490						KOG2794	Delta-aminolevulinic acid dehydratase	Coenzyme transport and metabolism	METABOLISM							F:ion binding;F:lyase activity;P:biosynthetic process;P:cellular nitrogen compound metabolic process;P:cofactor metabolic process";"C:cellular_component	EC:4.2.1.24	Porphobilinogen synthase		2.21	7.46
contig_199395_273_872_+	Chlorophyll A-B binding protein		PF00504	stress-related chlorophyll a/b binding protein 1;LHCSR1																		P93664	10.69	4.58
contig_96090_68_627_+																							22.12	15.35
contig_137181_1_2058_+	_GAP_||PAS fold		_GAP_||PF00989											_GAP_||TIGR00229	_GAP_||PAS domain S-box protein								NA	8.16
contig_158555_1042_1701_+	Myo-inositol-1-phosphate synthase||_GAP_		PF01658||_GAP_	K01858 myo-inositol-1-phosphate synthase [EC:5.5.1.4];myo-inositol-1-phosphate synthase-like protein (EC:5.5.1.4)	tps01100||tps01110||tps00562	K01858	myo-inositol-1-phosphate synthase [EC:5.5.1.4]	Streptomycin biosynthesis || Inositol phosphate metabolism	KOG0693	Myo-inositol-1-phosphate synthase	Lipid transport and metabolism	METABOLISM	5.5.1.4									B8CA22	NA	4.2
contig_156152_1_1142_+	_GAP_||PF13460||_GAP_		_GAP_||PF13460||_GAP_	K03953 NADH dehydrogenase (ubiquinone) 1 alpha subcomplex 9 [EC:1.6.5.3 1.6.99.3];hypothetical protein	olu00190||olu01100	K03953	NADH dehydrogenase (ubiquinone) 1 alpha subcomplex subunit 9	Oxidative phosphorylation || Non-alcoholic fatty liver disease (NAFLD) || Alzheimer's disease || Parkinson's disease || Huntington's disease	KOG2865	NADH:ubiquinone oxidoreductase, NDUFA9/39kDa subunit	Energy production and conversion	METABOLISM	1.6.99.3||1.6.5.3									A4S3R8	7.13	22.31
contig_36095_459_911_-	_GAP_||Transketolase, C-terminal domain	transketolase	_GAP_||PF02780	transketolase (EC:2.2.1.1);TKT2															C:cytosol;P:biological_process";"F:molecular_function			B8BTR4	20.12	149.12
contig_62558_1114_1461_+	Helicase conserved C-terminal domain||_GAP_		PF00271||_GAP_	hypothetical protein					KOG0327	Translation initiation factor 4F, helicase subunit (eIF-4A) and related helicases	Translation, ribosomal structure and biogenesis	INFORMATION STORAGE AND PROCESSING										B3S7L7	NA	3.57
contig_10485_1_1108_+	_GAP_||O-methyltransferase||_GAP_		_GAP_||PF01596||_GAP_	K00599 [EC:2.1.1.-];O-methyltransferase	pfl00350||pfl00340||pfl01120||pfl00624	K00599		Histidine metabolism || Tyrosine metabolism || Polycyclic aromatic hydrocarbon degradation														Q4K8B1	NA	5.02
contig_158785_1695_2923_-	Carboxyl transferase domain||_GAP_	acetyl-CoA carboxylase	PF01039||_GAP_	K11262 acetyl-CoA carboxylase / biotin carboxylase [EC:6.4.1.2 6.3.4.14];hypothetical protein	olu00061||olu00620||olu00640||olu01100	K11262	acetyl-CoA carboxylase / biotin carboxylase [EC:6.4.1.2 6.3.4.14]	Fatty acid biosynthesis || Aflatoxin biosynthesis || Pyruvate metabolism || Propanoate metabolism || Fatty acid metabolism || AMPK signaling pathway || Insulin signaling pathway	KOG0368	Acetyl-CoA carboxylase	Lipid transport and metabolism	METABOLISM	6.3.4.14||6.4.1.2						F:ion binding;F:ligase activity;P:biosynthetic process;P:small molecule metabolic process";"P:lipid metabolic process	EC:6.4.1.2	Acetyl-CoA carboxylase	A4RRC3	7.67	18.3
contig_157074_1_754_+																							NA	4.03
contig_113474_1_511_+	ATP-dependent protease La (LON) domain		PF02190	hypothetical protein																		A8HXL3	NA	3.9
contig_156235_209_826_-		predicted protein		hypothetical protein																		B5Y533	NA	3
contig_159462_1084_1359_+				Tryptophan synthase involved in tryptophan biosynthesis																		C4R547	3.35	3.11
contig_156440_3957_5512_-	_GAP_||TGS domain||_GAP_||Threonyl and Alanyl tRNA synthetase second additional domain||_GAP_||tRNA synthetase class II core domain (G, H, P, S and T)	threonine-tRNA ligase	_GAP_||PF02824||_GAP_||PF07973||_GAP_||PF00587						KOG1637	Threonyl-tRNA synthetase	Translation, ribosomal structure and biogenesis	INFORMATION STORAGE AND PROCESSING							F:ligase activity";P:cellular amino acid metabolic process;P:translation;P:tRNA metabolic process;"C:cytoplasm				3.4	3.6
contig_95643_148_663_-		hypothetical protein EMIHUDRAFT_211052																					NA	3.72
contig_83695_1_1521_+	Histidine kinase-, DNA gyrase B-, and HSP90-like ATPase||Hsp90 protein		PF02518||PF00183	K04079 molecular chaperone HtpG;hypothetical protein	ppp04141	K04079	molecular chaperone HtpG	Protein processing in endoplasmic reticulum || PI3K-Akt signaling pathway || Antigen processing and presentation || NOD-like receptor signaling pathway || Plant-pathogen interaction || Progesterone-mediated oocyte maturation || Estrogen signaling pathway || Pathways in cancer || Prostate cancer	KOG0019	Molecular chaperone (HSP90 family)	Posttranslational modification, protein turnover, chaperones	CELLULAR PROCESSES AND SIGNALING										A9TFM2	66.64	91.63
contig_39559_310_1200_-	_GAP_||PF13587||DJ-1/PfpI family	type 1 glutamine amidotransferase domain-containing protein	_GAP_||PF13587||PF01965	hypothetical protein															F:molecular_function			B7FPE0	7.35	6.48
contig_159115_257_922_-	Ribosomal protein L4/L1 family	50s ribosomal protein l4	PF00573	hypothetical protein										TIGR03953	50S ribosomal protein L4				C:intracellular			A9TAZ7	8.23	37.85
contig_199407_2096_3265_+	_GAP_||WW domain||_GAP_		_GAP_||PF00397||_GAP_	WW domain containing protein																			11.19	3.48
contig_158983_169_2100_-	_GAP_||Nucleotide-diphospho-sugar transferase||_GAP_	arabinosyltransferase XEG113-like	_GAP_||PF03407||_GAP_	hypothetical protein;CGLD19															P:biological_process			A8IUY7	4.33	2.6
contig_58588_1_731_+	_GAP_||Glutathione S-transferase, N-terminal domain||_GAP_		_GAP_||PF02798||_GAP_																				8.45	13.06
contig_158381_862_1892_-	UAA transporter family||_GAP_	Drug/Metabolite transporter superfamily	PF08449||_GAP_	endoplasmic reticulum nucleotide sugar transporter (ISS)		K15275	solute carrier family 35 (UDP-galactose transporter), member B1		KOG1580	UDP-galactose transporter related protein	Carbohydrate transport and metabolism	METABOLISM				DMT		2	P:transmembrane transport";"C:cellular_component			Q015J9	7.9	3.18
contig_199892_356_1557_-		3-hydroxybutyrate dehydrogenase		3-hydroxybutyrate dehydrogenase (EC:1.1.1.30)					KOG1610	Corticosteroid 11-beta-dehydrogenase and related short chain-type dehydrogenases	Secondary metabolites biosynthesis, transport and catabolism	METABOLISM							P:biological_process";"F:molecular_function			B7FYU0	4.87	6.19
contig_65166_1_549_-		---NA---																					3.43	3.45
contig_179345_430_900_-	MGS-like domain||_GAP_	carbamoyl-phosphate synthase	PF02142||_GAP_	K01948 carbamoyl-phosphate synthase (ammonia) [EC:6.3.4.16];CPSase (EC:6.3.5.5)	tps01100||tps00910||tps00250||tps00330	K01948	carbamoyl-phosphate synthase (ammonia) [EC:6.3.4.16]	Alanine, aspartate and glutamate metabolism || Arginine and proline metabolism || Nitrogen metabolism || Carbon metabolism || Biosynthesis of amino acids	KOG0370	Multifunctional pyrimidine synthesis protein CAD (includes carbamoyl-phophate synthetase, aspartate transcarbamylase, and glutamine amidotransferase)	General function prediction only	POORLY CHARACTERIZED	6.3.4.16						C:mitochondrion;C:nucleolus;F:hydrolase activity, acting on carbon-nitrogen (but not peptide) bonds;F:ion binding";F:ligase activity;P:biosynthetic process;P:catabolic process;P:cellular amino acid metabolic process;P:cellular nitrogen compound metabolic process;P:lipid metabolic process;P:sulfur compound metabolic process;"P:circulatory system process	EC:6.3.4.16	Carbamoyl-phosphate synthase (ammonia)	B8BZG0	6.62	10.07
contig_145909_186_528_-	S25 ribosomal protein	40S ribosomal protein S25-2	PF03297						KOG1767	40S ribosomal protein S25	Translation, ribosomal structure and biogenesis	INFORMATION STORAGE AND PROCESSING							C:ribosome				13.86	12.27
contig_133357_114_1132_+	Glyceraldehyde 3-phosphate dehydrogenase, NAD binding domain||Glyceraldehyde 3-phosphate dehydrogenase, C-terminal domain		PF00044||PF02800	K00134 glyceraldehyde 3-phosphate dehydrogenase [EC:1.2.1.12];hypothetical protein	ppp01110||ppp00010||ppp01100	K00134	glyceraldehyde 3-phosphate dehydrogenase [EC:1.2.1.12]	Glycolysis / Gluconeogenesis || Carbon fixation in photosynthetic organisms || Carbon metabolism || Biosynthesis of amino acids || HIF-1 signaling pathway || Alzheimer's disease	KOG0657	Glyceraldehyde 3-phosphate dehydrogenase	Carbohydrate transport and metabolism	METABOLISM	1.2.1.12	TIGR01534	glyceraldehyde-3-phosphate dehydrogenase, type I							A9TSX3	85.96	143.45
contig_8053_1_354_+																							NA	5.84
contig_184762_92_774_-		MFS transporter permease																	C:cellular_component				2.76	3.7
contig_190286_79_1059_+	_GAP_||Beta-ketoacyl synthase, N-terminal domain		_GAP_||PF00109	omega-3 polyunsaturated fatty acid synthase PfaA;pfaA																		D4ZHM4	13.16	10.27
contig_171203_65_904_-	Cys/Met metabolism PLP-dependent enzyme	cystathionine beta-lyase	PF01053	K01760 cystathionine beta-lyase [EC:4.4.1.8];hypothetical protein					KOG0053	Cystathionine beta-lyases/cystathionine gamma-synthases	Amino acid transport and metabolism	METABOLISM							C:plastid;F:ion binding";F:lyase activity;F:oxidoreductase activity;F:transferase activity, transferring alkyl or aryl (other than methyl) groups;P:biosynthetic process;P:sulfur compound metabolic process;"P:cellular amino acid metabolic process	EC:4.4.1.1";EC:4.4.1.8;"EC:2.5.1.48	Cystathionine beta-lyase;Cystathionine gamma-lyase";"Cystathionine gamma-synthase		6.56	6.36
contig_39595_1_509_+				2-nitropropane dioxygenase (EC:1.13.12.16)																		B0JJG8	12.48	18.88
contig_114114_1_994_+	Asparagine synthase||_GAP_		PF00733||_GAP_	K01953 asparagine synthase (glutamine-hydrolysing) [EC:6.3.5.4];hypothetical protein					KOG0571	Asparagine synthase (glutamine-hydrolyzing)	Amino acid transport and metabolism	METABOLISM											3.81	4.19
contig_185603_1_1928_-	WD domain, G-beta repeat||_GAP_||Coatomer WD associated region ||_GAP_	predicted protein	PF00400||_GAP_||PF04053||_GAP_	K05236 coatomer protein complex, subunit alpha (xenin)";"hypothetical protein		K05236	coatomer protein complex, subunit alpha (xenin)	Neuroactive ligand-receptor interaction	KOG0292	Vesicle coat complex COPI, alpha subunit	Intracellular trafficking, secretion, and vesicular transport	CELLULAR PROCESSES AND SIGNALING							C:cytoplasmic vesicle;C:Golgi apparatus;C:protein complex";P:vesicle-mediated transport;"F:structural molecule activity			A9RIE1	NA	18.77
contig_185505_1055_3033_+	_GAP_||PF13950||_GAP_||PF13450||_GAP_		_GAP_||PF13950||_GAP_||PF13450||_GAP_																				3.67	8.2
contig_16474_217_1458_-	_GAP_||Homoserine dehydrogenase, NAD binding domain||Homoserine dehydrogenase	aspartate kinase	_GAP_||PF03447||PF00742	K12524 bifunctional aspartokinase / homoserine dehydrogenase 1 [EC:2.7.2.4 1.1.1.3];aspartate kinase	psu00270||psu01110||psu01100||psu01120||psu00260||psu00300	K12524	bifunctional aspartokinase / homoserine dehydrogenase 1 [EC:2.7.2.4 1.1.1.3]	Glycine, serine and threonine metabolism || Cysteine and methionine metabolism || Lysine biosynthesis || Biosynthesis of amino acids					2.7.2.4||1.1.1.3						F:kinase activity;F:oxidoreductase activity";P:biosynthetic process;"P:cellular amino acid metabolic process			E6WSE8	35.77	50.88
contig_66719_89_820_+	_GAP_||Protein of unknown function (DUF1499)		_GAP_||PF07386	hypothetical protein																		B7G2P3	NA	2.98
contig_156819_42_1076_+																							11.7	18.45
contig_38184_76_1074_+	_GAP_||DEAD/DEAH box helicase||_GAP_		_GAP_||PF00270||_GAP_						KOG0327	Translation initiation factor 4F, helicase subunit (eIF-4A) and related helicases	Translation, ribosomal structure and biogenesis	INFORMATION STORAGE AND PROCESSING											6.05	13.6
contig_82311_1518_1939_+				K00856 adenosine kinase [EC:2.7.1.20];hypothetical protein	pti01100||pti00230	K00856	adenosine kinase [EC:2.7.1.20]	Purine metabolism	KOG2854	Possible pfkB family carbohydrate kinase	Carbohydrate transport and metabolism	METABOLISM	2.7.1.20									B7GCE4	NA	2.77
contig_160504_1394_1915_-	EF hand||PF13499||EF hand||PF13499||EF hand	caltractin	PF00036||PF13499||PF00036||PF13499||PF00036	hypothetical protein					KOG0028	Ca2+-binding protein (centrin/caltractin), EF-Hand superfamily protein	Cytoskeleton	CELLULAR PROCESSES AND SIGNALING							F:ion binding;P:cell division";"P:cell cycle			A9T3R9	10.72	18.98
contig_40015_133_894_-	tRNA synthetases class II (D, K and N)	asparagine--tRNA ligase	PF00152	K01893 asparaginyl-tRNA synthetase [EC:6.1.1.22];asparaginyl-trna synthetase	tps00970	K01893	asparaginyl-tRNA synthetase [EC:6.1.1.22]	Aminoacyl-tRNA biosynthesis	KOG0554	Asparaginyl-tRNA synthetase (mitochondrial)	Translation, ribosomal structure and biogenesis	INFORMATION STORAGE AND PROCESSING	6.1.1.22	TIGR00457	asparagine--tRNA ligase				F:ion binding";F:ligase activity;P:cellular amino acid metabolic process;P:translation;P:tRNA metabolic process;"C:cytoplasm	EC:6.1.1.22	Asparagine--tRNA ligase	B8C1D1	0	3.33
contig_117807_1_342_-		---NA---																					NA	4.62
[truncated: 772 more rows]
