# Supplementary material for: Manganese and iron deficiency in Southern Ocean Phaeocystis antarctica populations revealed through taxon-specific protein indicators
Source: Nat Commun. 2019 Aug 8;10:3582. doi: 10.1038/s41467-019-11426-z (PMC6687791; doi:10.1038/s41467-019-11426-z)
Supplement: Supplementary file 5 — Supplementary Data 2 [file 41467_2019_11426_MOESM5_ESM.xlsx]

## Sheet: Dataset 2 PSMs
Confidence	Identifying Node Type	Identifying Node	Search ID	Identifying Node No	PSM Ambiguity	Sequence	Annotated Sequence	Modifications	Contaminant	# Protein Groups	# Proteins	Master Protein Accessions	Protein Accessions	Protein Descriptions	# Missed Cleavages	Charge	Original Precursor Charge	DeltaScore	DeltaCn	Rank	Search Engine Rank	m/z [Da]	MH+ [Da]	Theo. MH+ [Da]	DeltaM [ppm]	Deltam/z [Da]	Matched Ions	Total Ions	Intensity	Activation Type	MS Order	Isolation Interference [%]	Average Reporter S/N	Ion Inject Time [ms]	RT [min]	First Scan	Last Scan	Master Scan(s)	Spectrum File	Ions Matched	XCorr	Peptides Matched	Percolator q-Value	Percolator PEP	Percolator SVMScore	Reporter Quan Result ID	Peptide Quan Usage	Quan Info	126
High	Sequest HT	Sequest HT (A3)	A	3	Unambiguous	GCEDDFDDVR	[R].gcEDDFDDVR.[I]	N-Term(TMT6plex); C2(Carbamidomethyl)	FALSE	1	1	contig_100005_1_450_-	contig_100005_1_450_-	contig_100005_1_450_-	0	2	2	0.5253	0	1	1	728.814	1456.62	1456.62	-0.2	-0.00015	0	0	1.5448e+06	CID (Collision Induced Dissociation)	MS2	8.64015	0.3	4.809	56.853	4223	4223	4214	170529_0692_097_S11-20_Fr_06.raw	0/0	3.16	21	0.0007302	0.008399	0.257	128387	Used	Unique
High	Sequest HT	Sequest HT (A3)	A	3	Unambiguous	NLREPEDPEDELR	[K].nLREPEDPEDELR.[H]	N-Term(TMT6plex)	FALSE	1	1	contig_10028_75_521_-	contig_10028_75_521_-	contig_10028_75_521_-	1	3	3	0.3622	0	1	1	614.312	1840.92	1840.92	-1.68	-0.00103	0	0	3.53086e+06	CID (Collision Induced Dissociation)	MS2	8.5794	0	1.483	57.6389	4221	4221	4218	170529_0692_097_S11-20_Fr_10.raw	0/0	3.12	344	0.001028	0.01436	0.197		Not Used	No Quan Values
High	Sequest HT	Sequest HT (A3)	A	3	Unambiguous	SADAVAAEIIR	[K].sADAVAAEIIR.[Q]	N-Term(TMT6plex)	FALSE	1	1	contig_100474_70_1176_+	contig_100474_70_1176_+	contig_100474_70_1176_+	0	2	2	0.3048	0	1	1	672.888	1344.77	1344.77	0.21	0.00014	0	0	5.15002e+06	CID (Collision Induced Dissociation)	MS2	7.75404	0	1.454	65.6806	5026	5026	5019	170529_0692_097_S11-20_Fr_17.raw	0/0	4.33	790	0.006924	0.06239	0.031		Not Used	No Quan Values
High	Sequest HT	Sequest HT (A3)	A	3	Unambiguous	RPDVLQVFLK	[R].rPDVLQVFLk.[D]	N-Term(TMT6plex); K10(TMT6plex)	FALSE	1	1	contig_100535_272_2544_+	contig_100535_272_2544_+	contig_100535_272_2544_+	0	3	3	0.3792	0	1	1	558.355	1673.05	1673.05	-0.19	-0.0001	0	0	532373	CID (Collision Induced Dissociation)	MS2	19.9951	20.2	10.001	74.2638	5716	5716	5699	170529_0692_097_S11-20_Fr_13.raw	0/0	3.56	261	0.0004428	0.0005919	0.556	139541	Used	Unique	14.8
High	Sequest HT	Sequest HT (A3)	A	3	Unambiguous	DYQIDGAGAK	[R].dYQIDGAGAk.[L]	N-Term(TMT6plex); K10(TMT6plex)	FALSE	1	1	contig_101254_147_677_-	contig_101254_147_677_-	contig_101254_147_677_-	0	2	2	0.2192	0	1	1	748.41	1495.81	1495.82	-2.17	-0.00163	0	0	10260888	CID (Collision Induced Dissociation)	MS2	6.84097	0.9	0.736	59.9661	4525	4525	4508	170529_0692_097_S11-20_Fr_13.raw	0/0	3.33	473	0.004744	0.04183	0.076	138977	Used	Unique	2.1
High	Sequest HT	Sequest HT (A3)	A	3	Unambiguous	DYQIDGAGAK	[R].dYQIDGAGAk.[L]	N-Term(TMT6plex); K10(TMT6plex)	FALSE	1	1	contig_101254_147_677_-	contig_101254_147_677_-	contig_101254_147_677_-	0	2	2	0.362	0	1	1	748.411	1495.82	1495.82	-0.3	-0.00022	0	0	18958084	CID (Collision Induced Dissociation)	MS2	6.93546	8.8	0.393	60.054	4587	4587	4584	170529_0692_097_S11-20_Fr_14.raw	0/0	4.42	497	0.001785	0.0228	0.145	140703	Used	Unique	11.4
High	Sequest HT	Sequest HT (A3)	A	3	Unambiguous	NAALTYEGVK	[K].nAALTYEGVk.[V]	N-Term(TMT6plex); K10(TMT6plex)	FALSE	1	1	contig_10140_1_1969_+	contig_10140_1_1969_+	contig_10140_1_1969_+	0	2	2	0.5857	0	1	1	762.445	1523.88	1523.88	-0.01	-1e-05	0	0	21480488	CID (Collision Induced Dissociation)	MS2	8.39268	0	0.349	60.6521	4583	4583	4578	170529_0692_097_S11-20_Fr_17.raw	0/0	4.2	553	0.0004428	0.00185	0.428		Not Used	No Quan Values
High	Sequest HT	Sequest HT (A3)	A	3	Unambiguous	VEDTEDGDTVLVSGR	[R].vEDTEDGDTVLVSGR.[G]	N-Term(TMT6plex)	FALSE	1	1	contig_10140_1_1969_+	contig_10140_1_1969_+	contig_10140_1_1969_+	0	2	2	0.5542	0	1	1	910.957	1820.91	1820.91	-0.6	-0.00055	0	0	1.40052e+06	CID (Collision Induced Dissociation)	MS2	1.36151	0	4.97	60.9066	4495	4495	4488	170529_0692_097_S11-20_Fr_10.raw	0/0	5.72	377	0.0004428	0.003883	0.344		Not Used	No Quan Values
High	Sequest HT	Sequest HT (A3)	A	3	Unambiguous	KNTPIALSQGPGTPTR	[R].kNTPIALSQGPGTPTR.[Q]	N-Term(TMT6plex); K1(TMT6plex)	FALSE	1	1	contig_10140_1_1969_+	contig_10140_1_1969_+	contig_10140_1_1969_+	1	3	3	0.3902	0	1	1	699.411	2096.22	2096.22	-1.54	-0.00108	0	0	8472547	CID (Collision Induced Dissociation)	MS2	6.56988	1.8	0.571	56.398	4116	4116	4111	170529_0692_097_S11-20_Fr_20.raw	0/0	4.28	501	0.0004428	0.0008427	0.516	149792	Used	Unique
High	Sequest HT	Sequest HT (A3)	A	3	Unambiguous	VAGLEPDAIGDDMSAIFQR	[R].vAGLEPDAIGDDmSAIFQR.[I]	N-Term(TMT6plex); M13(Oxidation)	FALSE	1	1	contig_10140_1_1969_+	contig_10140_1_1969_+	contig_10140_1_1969_+	0	3	3	0.6	0	1	1	750.712	2250.12	2250.13	-2.09	-0.00157	0	0	9665102	CID (Collision Induced Dissociation)	MS2	8.99795	1	0.426	72.6813	5555	5555	5554	170529_0692_097_S11-20_Fr_01.raw	0/0	6.2	506	0.0004428	6.795e-05	0.801	120797	Used	Unique
High	Sequest HT	Sequest HT (A3)	A	3	Unambiguous	VLGGIPMADL	[R].vLGGIPmADL.[-]	N-Term(TMT6plex); M7(Oxidation)	FALSE	1	1	contig_101641_232_1488_-	contig_101641_232_1488_-	contig_101641_232_1488_-	0	2	2	0.3877	0	1	1	615.851	1230.69	1230.7	-1.54	-0.00095	0	0	1.00909e+06	CID (Collision Induced Dissociation)	MS2	11.7663	0	7.223	77.7736	6018	6018	6013	170529_0692_097_S11-20_Fr_03.raw	0/0	2.76	726	0.001028	0.01333	0.205		Not Used	No Quan Values
High	Sequest HT	Sequest HT (A3)	A	3	Unambiguous	VYAVGEYDNGDYVLK	[K].vYAVGEYDnGDYVLk.[M]	N-Term(TMT6plex); N9(Deamidated); K15(TMT6plex)	FALSE	1	1	contig_101667_117_701_-	contig_101667_117_701_-	contig_101667_117_701_-	0	3	3	0.0667	0	1	1	722.045	2164.12	2164.12	-0.39	-0.00028	0	0	661309	CID (Collision Induced Dissociation)	MS2	5.0745	0	7.011	70.8783	5389	5389	5370	170529_0692_097_S11-20_Fr_20.raw	0/0	2.7	653	0.003329	0.03508	0.096		Not Used	No Quan Values
High	Sequest HT	Sequest HT (A3)	A	3	Unambiguous	MVSALGDALKPR	[K].mVSALGDALkPR.[C]	N-Term(TMT6plex); M1(Oxidation); K10(TMT6plex)	FALSE	1	1	contig_101667_117_701_-	contig_101667_117_701_-	contig_101667_117_701_-	0	3	3	0.3057	0	1	1	578.011	1732.02	1732.02	0.21	0.00012	0	0	19549530	CID (Collision Induced Dissociation)	MS2	8.48758	1.9	0.248	62.2037	4677	4677	4674	170529_0692_097_S11-20_Fr_03.raw	0/0	2.29	600	0.0007302	0.01124	0.225	123453	Used	Unique	1.9
High	Sequest HT	Sequest HT (A3)	A	3	Unambiguous	TGIGFQEK	[R].tGIGFQEk.[R]	N-Term(TMT6plex); K8(TMT6plex)	FALSE	1	1	contig_101667_117_701_-	contig_101667_117_701_-	contig_101667_117_701_-	0	2	2	0.3387	0	1	1	669.395	1337.78	1337.78	-0.03	-2e-05	0	0	13272074	CID (Collision Induced Dissociation)	MS2	19.2185	4.3	0.581	60.3917	4535	4535	4520	170529_0692_097_S11-20_Fr_18.raw	0/0	3.75	472	0.002409	0.02998	0.114	146941	Used	Unique	4.4
High	Sequest HT	Sequest HT (A3)	A	3	Unambiguous	RGGGSLGALGVR	[K].rGGGSLGALGVR.[T]	N-Term(TMT6plex)	FALSE	1	1	contig_101667_117_701_-	contig_101667_117_701_-	contig_101667_117_701_-	1	3	3	0.2648	0	1	1	443.603	1328.79	1328.8	-1.17	-0.00052	0	0	11280762	CID (Collision Induced Dissociation)	MS2	16.1654	5.6	0.448	54.8021	4078	4078	4075	170529_0692_097_S11-20_Fr_19.raw	0/0	4.91	588	0.002409	0.02956	0.116	148180	Used	Unique	3.6
High	Sequest HT	Sequest HT (A3)	A	3	Unambiguous	AVVEAELDQK	[K].aVVEAELDQk.[M]	N-Term(TMT6plex); K10(TMT6plex)	FALSE	1	1	contig_101912_174_556_+	contig_101912_174_556_+	contig_101912_174_556_+	0	2	2	0.3095	0	1	1	780.455	1559.9	1559.9	-1.27	-0.00099	0	0	6916050	CID (Collision Induced Dissociation)	MS2	6.80512	3.1	1.077	64.7509	4999	4999	4992	170529_0692_097_S11-20_Fr_15.raw	0/0	4.62	677	0.0004428	0.005382	0.307	142448	Used	Unique	1.9
High	Sequest HT	Sequest HT (A3)	A	3	Unambiguous	AEEVPSALVLK	[-].aEEVPSALVLk.[Q]	N-Term(TMT6plex); K11(TMT6plex)	FALSE	1	1	contig_101912_174_556_+	contig_101912_174_556_+	contig_101912_174_556_+	0	2	2	0.4726	0	1	1	807.498	1613.99	1613.99	0.69	0.00055	0	0	8.12501e+06	CID (Collision Induced Dissociation)	MS2	8.09082	3.9	0.938	69.9577	5226	5226	5219	170529_0692_097_S11-20_Fr_02.raw	0/0	4.57	350	0.0004428	0.001289	0.468	122272	Used	Unique	4.5
High	Sequest HT	Sequest HT (A3)	A	3	Unambiguous	TAAFWIEK	[K].tAAFWIEk.[L]	N-Term(TMT6plex); K8(TMT6plex)	FALSE	1	1	contig_101912_174_556_+	contig_101912_174_556_+	contig_101912_174_556_+	0	2	2	0.2679	0	1	1	712.419	1423.83	1423.83	-2.71	-0.00193	0	0	3.17988e+06	CID (Collision Induced Dissociation)	MS2	8.56469	1.3	2.405	71.5734	5128	5128	5117	170529_0692_097_S11-20_Fr_08.raw	0/0	3.92	467	0.0051	0.04689	0.063	132518	Used	Unique
High	Sequest HT	Sequest HT (A3)	A	3	Unambiguous	GVFVFDFK	[R].gVFVFDFk.[V]	N-Term(TMT6plex); K8(TMT6plex)	FALSE	1	1	contig_10193_1_709_+	contig_10193_1_709_+	contig_10193_1_709_+	0	2	2	0.27	0	1	1	708.919	1416.83	1416.83	0.52	0.00037	0	0	747374	CID (Collision Induced Dissociation)	MS2	7.938	1	9.147	80.4882	6239	6239	6230	170529_0692_097_S11-20_Fr_14.raw	0/0	2.63	666	0.0007302	0.01093	0.228	141483	Used	Unique
High	Sequest HT	Sequest HT (A3)	A	3	Unambiguous	EQEVSELQEK	[K].eQEVSELQEk.[V]	N-Term(TMT6plex); K10(TMT6plex)	FALSE	1	2	contig_186343_88_2003_+	contig_101968_1_357_+; contig_186343_88_2003_+	contig_101968_1_357_+; contig_186343_88_2003_+	0	2	2	0.1724	0	1	1	838.957	1676.91	1676.91	-2.19	-0.00184	0	0	1902810	CID (Collision Induced Dissociation)	MS2	7.19794	0	3.839	58.7531	4315	4315	4302	170529_0692_097_S11-20_Fr_10.raw	0/0	3.48	656	0.0004428	0.0012	0.476		Not Used	No Quan Values
High	Sequest HT	Sequest HT (A3)	A	3	Unambiguous	NFGPLGHDYTR	[R].nFGPLGHDYTR.[A]	N-Term(TMT6plex)	FALSE	1	1	contig_102440_1_1032_+	contig_102440_1_1032_+	contig_102440_1_1032_+	0	3	3	0.4425	0	1	1	502.595	1505.77	1505.77	1.26	0.00063	0	0	3.23121e+06	CID (Collision Induced Dissociation)	MS2	38.4003	13.1	1.497	59.833	4329	4329	4316	170529_0692_097_S11-20_Fr_02.raw	0/0	3.39	383	0.00493	0.04492	0.068	121845	Used	Unique	9.4
High	Sequest HT	Sequest HT (A3)	A	3	Unambiguous	RAEGDVGEVDMAAVTK	[K].rAEGDVGEVDmAAVTk.[L]	N-Term(TMT6plex); M11(Oxidation); K16(TMT6plex)	FALSE	1	1	contig_102440_1_1032_+	contig_102440_1_1032_+	contig_102440_1_1032_+	1	3	3	0.6057	0	1	1	708.045	2122.12	2122.12	0.11	8e-05	0	0	418726	CID (Collision Induced Dissociation)	MS2	9.2502	0	11.72	58.3803	4179	4179	4178	170529_0692_097_S11-20_Fr_12.raw	0/0	4.54	671	0.0004428	8.802e-05	0.771		Not Used	No Quan Values
High	Sequest HT	Sequest HT (A3)	A	3	Unambiguous	VWYVGDRPK	[R].vWYVGDRPk.[G]	N-Term(TMT6plex); K9(TMT6plex)	FALSE	1	1	contig_102440_1_1032_+	contig_102440_1_1032_+	contig_102440_1_1032_+	0	3	3	0.2903	0	1	1	526.644	1577.92	1577.92	-1.57	-0.00083	0	0	2.13281e+06	CID (Collision Induced Dissociation)	MS2	35.6187	14.5	2.213	61.7056	4701	4701	4686	170529_0692_097_S11-20_Fr_05.raw	0/0	2.79	596	0.005389	0.05002	0.056	126866	Used	Unique	10.7
High	Sequest HT	Sequest HT (A3)	A	3	Unambiguous	VNDLLEER	[K].vNDLLEER.[A]	N-Term(TMT6plex)	FALSE	1	1	contig_102440_1_1032_+	contig_102440_1_1032_+	contig_102440_1_1032_+	0	2	2	0.1841	0	1	1	608.839	1216.67	1216.67	-2.18	-0.00133	0	0	20335274	CID (Collision Induced Dissociation)	MS2	8.55984	5	0.351	64.4401	4919	4919	4914	170529_0692_097_S11-20_Fr_17.raw	0/0	3.53	607	0.003524	0.03547	0.095	145590	Used	Unique	3.8
High	Sequest HT	Sequest HT (A3)	A	3	Unambiguous	DFAGADEVR	[R].dFAGADEVR.[D]	N-Term(TMT6plex)	FALSE	1	1	contig_102440_1_1032_+	contig_102440_1_1032_+	contig_102440_1_1032_+	0	2	2	0.1125	0	1	1	604.808	1208.61	1208.61	-1.71	-0.00103	0	0	3.78292e+06	CID (Collision Induced Dissociation)	MS2	6.84206	11	1.857	57.1169	4177	4177	4176	170529_0692_097_S11-20_Fr_10.raw	0/0	4.09	265	0.005698	0.05593	0.043	135336	Used	Unique	9.9
High	Sequest HT	Sequest HT (A3)	A	3	Unambiguous	AGQLTPFKPYSK	[K].aGQLTPFkPYSk.[Y]	N-Term(TMT6plex); K8(TMT6plex); K12(TMT6plex)	FALSE	1	1	contig_10286_40_1334_+	contig_10286_40_1334_+	contig_10286_40_1334_+	0	3	3	0.3639	0	1	1	675.409	2024.21	2024.21	-0.6	-0.00041	0	0	3.17827e+06	CID (Collision Induced Dissociation)	MS2	7.54762	5.2	1.336	63.4421	4753	4753	4744	170529_0692_097_S11-20_Fr_07.raw	0/0	3.16	326	0.001521	0.01779	0.173	130420	Used	Unique	6
High	Sequest HT	Sequest HT (A3)	A	3	Unambiguous	LWLEQPCDE	[K].lWLEQPcDE.[-]	N-Term(TMT6plex); C7(Carbamidomethyl)	FALSE	1	1	contig_10306_1117_1191_+	contig_10306_1117_1191_+	contig_10306_1117_1191_+	0	2	2	0.2326	0	1	1	709.844	1418.68	1418.68	-0.54	-0.00038	0	0	557500	CID (Collision Induced Dissociation)	MS2	17.862	3.3	13.363	77.8337	5870	5870	5861	170529_0692_097_S11-20_Fr_02.raw	0/0	2.58	107	0.004744	0.04386	0.071	122574	Used	Unique	2.1
High	Sequest HT	Sequest HT (A3)	A	3	Unambiguous	EVLLPEPMAIAK	[K].eVLLPEPmAIAk.[V]	N-Term(TMT6plex); M8(Oxidation); K12(TMT6plex)	FALSE	1	1	contig_10307_1_1186_+	contig_10307_1_1186_+	contig_10307_1_1186_+	0	3	3	0.4845	0	1	1	595.692	1785.06	1785.06	1.36	0.00081	0	0	3.46664e+06	CID (Collision Induced Dissociation)	MS2	26.5503	12.3	1.496	70.6755	5287	5287	5282	170529_0692_097_S11-20_Fr_02.raw	0/0	3.22	430	0.0004428	0.001085	0.488	122301	Used	Unique	9.4
High	Sequest HT	Sequest HT (A3)	A	3	Unambiguous	EVLLPEPMAIAK	[K].eVLLPEPmAIAk.[V]	N-Term(TMT6plex); M8(Oxidation); K12(TMT6plex)	FALSE	1	1	contig_10307_1_1186_+	contig_10307_1_1186_+	contig_10307_1_1186_+	0	2	2	0.1812	0	1	1	893.034	1785.06	1785.06	0.75	0.00067	0	0	2.5091e+06	CID (Collision Induced Dissociation)	MS2	4.38314	2	3.009	70.7674	5295	5295	5282	170529_0692_097_S11-20_Fr_02.raw	0/0	2.87	437	0.008053	0.06997	0.017	122305	Used	Unique	1.8
High	Sequest HT	Sequest HT (A3)	A	3	Unambiguous	LPESMELIEYPEK	[R].lPESmELIEYPEk.[M]	N-Term(TMT6plex); M5(Oxidation); K13(TMT6plex)	FALSE	1	1	contig_103122_1_748_-	contig_103122_1_748_-	contig_103122_1_748_-	0	3	3	0.3732	0	1	1	684.704	2052.1	2052.1	-0.06	-4e-05	0	0	2388686	CID (Collision Induced Dissociation)	MS2	10.5435	0	1.588	68.5916	5197	5197	5182	170529_0692_097_S11-20_Fr_20.raw	0/0	3.51	698	0.003988	0.03794	0.087		Not Used	No Quan Values
High	Sequest HT	Sequest HT (A3)	A	3	Unambiguous	LAAIMLEPLQGEGGITPATK	[R].lAAImLEPLQGEGGITPATk.[E]	N-Term(TMT6plex); M5(Oxidation); K20(TMT6plex)	FALSE	1	1	contig_103246_304_1672_-	contig_103246_304_1672_-	contig_103246_304_1672_-	0	3	3	0.5802	0	1	1	828.81	2484.41	2484.41	-0.25	-0.0002	0	0	951001	CID (Collision Induced Dissociation)	MS2	7.51668	3.1	4.163	74.6472	5393	5393	5388	170529_0692_097_S11-20_Fr_08.raw	0/0	6.86	553	0	1.835e-05	0.948	132643	Used	Unique	2.7
High	Sequest HT	Sequest HT (A3)	A	3	Unambiguous	FVPPLVVSAAEVDEALAK	[R].fVPPLVVSAAEVDEALAk.[L]	N-Term(TMT6plex); K18(TMT6plex)	FALSE	1	1	contig_103246_304_1672_-	contig_103246_304_1672_-	contig_103246_304_1672_-	0	3	3	0.1619	0	1	1	771.785	2313.34	2313.35	-3.27	-0.00252	0	0	16690	CID (Collision Induced Dissociation)	MS2	36.1867	7	100	87.8001	6648	6648	6641	170529_0692_097_S11-20_Fr_14.raw	0/0	2.78	484	0.0004428	0.0009834	0.499	141639	Used	Unique	5.3
High	Sequest HT	Sequest HT (A3)	A	3	Unambiguous	FVPPLVVSAAEVDEALAK	[R].fVPPLVVSAAEVDEALAk.[L]	N-Term(TMT6plex); K18(TMT6plex)	FALSE	1	1	contig_103246_304_1672_-	contig_103246_304_1672_-	contig_103246_304_1672_-	0	3	3	0.5457	0	1	1	771.787	2313.35	2313.35	0.3	0.00023	0	0	542254	CID (Collision Induced Dissociation)	MS2	11.1644	15.6	7.372	87.7777	6810	6810	6793	170529_0692_097_S11-20_Fr_13.raw	0/0	4.27	452	0.0004428	9.297e-05	0.765	140052	Used	Unique	14
High	Sequest HT	Sequest HT (A3)	A	3	Unambiguous	AKQENLAILAK	[R].akQENLAILAk.[E]	N-Term(TMT6plex); K2(TMT6plex); K11(TMT6plex)	FALSE	1	1	contig_103691_1_649_-	contig_103691_1_649_-	contig_103691_1_649_-	1	3	3	0.3919	0	1	1	629.405	1886.2	1886.2	-1.84	-0.00116	0	0	2294630	CID (Collision Induced Dissociation)	MS2	14.8452	9.5	2.154	62.6465	4792	4792	4775	170529_0692_097_S11-20_Fr_04.raw	0/0	3.7	137	0.0004428	0.001204	0.476	125139	Used	Unique	2
High	Sequest HT	Sequest HT (A3)	A	3	Unambiguous	DINDVGDIEK	[K].dINDVGDIEk.[Y]	N-Term(TMT6plex); K10(TMT6plex)	FALSE	1	1	contig_10394_383_979_-	contig_10394_383_979_-	contig_10394_383_979_-	0	2	2	0.3027	0	1	1	788.434	1575.86	1575.86	-2.05	-0.00162	0	0	166761824	CID (Collision Induced Dissociation)	MS2	12.792	8	0.046	65.0935	4971	4971	4970	170529_0692_097_S11-20_Fr_13.raw	0/0	4.03	651	0.005244	0.04847	0.06	139189	Used	Unique	11.1
High	Sequest HT	Sequest HT (A3)	A	3	Unambiguous	DINDVGDIEK	[K].dINDVGDIEk.[Y]	N-Term(TMT6plex); K10(TMT6plex)	FALSE	1	1	contig_10394_383_979_-	contig_10394_383_979_-	contig_10394_383_979_-	0	3	3	0.3535	0	1	1	525.958	1575.86	1575.86	-1.79	-0.00094	0	0	25321694	CID (Collision Induced Dissociation)	MS2	9.87265	1.5	0.207	65.1179	4973	4973	4970	170529_0692_097_S11-20_Fr_13.raw	0/0	3.14	651	0.002053	0.02345	0.142	139190	Used	Unique	2.7
High	Sequest HT	Sequest HT (A3)	A	3	Unambiguous	DINDVGDIEK	[K].dInDVGDIEk.[Y]	N-Term(TMT6plex); N3(Deamidated); K10(TMT6plex)	FALSE	1	1	contig_10394_383_979_-	contig_10394_383_979_-	contig_10394_383_979_-	0	2	2	0.3463	0	1	1	788.927	1576.85	1576.85	-0.58	-0.00046	0	0	10844056	CID (Collision Induced Dissociation)	MS2	9.41287	10.3	0.703	63.3785	4696	4696	4695	170529_0692_097_S11-20_Fr_10.raw	0/0	3.87	610	0.003988	0.03812	0.087	135580	Used	Unique	12.6
High	Sequest HT	Sequest HT (A3)	A	3	Unambiguous	YYPGTVSGIR	[K].yYPGTVSGIR.[E]	N-Term(TMT6plex)	FALSE	1	1	contig_10394_383_979_-	contig_10394_383_979_-	contig_10394_383_979_-	0	2	2	0.4934	0	1	1	671.371	1341.74	1341.74	-1.03	-0.00069	0	0	28601796	CID (Collision Induced Dissociation)	MS2	7.84623	0	0.251	60.4338	4475	4475	4468	170529_0692_097_S11-20_Fr_20.raw	0/0	3.02	375	0.005389	0.05045	0.055		Not Used	No Quan Values
High	Sequest HT	Sequest HT (A3)	A	3	Unambiguous	YYPGTVSGIR	[K].yYPGTVSGIR.[E]	N-Term(TMT6plex)	FALSE	1	1	contig_10394_383_979_-	contig_10394_383_979_-	contig_10394_383_979_-	0	2	2	0.4922	0	1	1	671.371	1341.74	1341.74	-1.03	-0.00069	0	0	140316944	CID (Collision Induced Dissociation)	MS2	10.1218	0	0.051	60.9276	4622	4622	4621	170529_0692_097_S11-20_Fr_19.raw	0/0	3.19	375	0.005389	0.05115	0.053		Not Used	No Quan Values
High	Sequest HT	Sequest HT (A3)	A	3	Unambiguous	VIAIAGSDK	[K].vIAIAGSDk.[H]	N-Term(TMT6plex); K9(TMT6plex)	FALSE	1	1	contig_10394_383_979_-	contig_10394_383_979_-	contig_10394_383_979_-	0	2	2	0.2679	0	1	1	666.418	1331.83	1331.83	-0.36	-0.00024	0	0	70471928	CID (Collision Induced Dissociation)	MS2	9.67635	2.6	0.106	63.3389	4739	4739	4736	170529_0692_097_S11-20_Fr_01.raw	0/0	4.18	633	0.001028	0.01414	0.199	120409	Used	Unique	4.3
High	Sequest HT	Sequest HT (A3)	A	3	Selected	SLADGEKVEFK	[R].sLADGEkVEFk.[V]	N-Term(TMT6plex); K7(TMT6plex); K11(TMT6plex)	FALSE	1	1	contig_10399_69_440_+	contig_10399_69_440_+	contig_10399_69_440_+	1	3	3		0.0392	2	2	637.377	1910.12	1910.12	-1.36	-0.00087	0	0	43119264	CID (Collision Induced Dissociation)	MS2	14.0841	17.6	0.117	63.105	4817	4817	4810	170529_0692_097_S11-20_Fr_19.raw	0/0	1.96	452	0.006924	0.06259	0.03	148532	Used	Unique	18.4
High	Sequest HT	Sequest HT (A3)	A	3	Unambiguous	AVEVTGPDGAYVQGAPR	[R].aVEVTGPDGAYVQGAPR.[Q]	N-Term(TMT6plex)	FALSE	1	1	contig_10399_69_440_+	contig_10399_69_440_+	contig_10399_69_440_+	0	2	2	0.411	0	1	1	958.508	1916.01	1916.01	0.31	0.0003	0	0	29603796	CID (Collision Induced Dissociation)	MS2	5.19547	0	0.185	60.6592	4626	4626	4625	170529_0692_097_S11-20_Fr_16.raw	0/0	5.84	596	0	2.298e-06	1.183		Not Used	No Quan Values
High	Sequest HT	Sequest HT (A3)	A	3	Unambiguous	AVEVTGPDGAYVQGAPR	[R].aVEVTGPDGAYVQGAPR.[Q]	N-Term(TMT6plex)	FALSE	1	1	contig_10399_69_440_+	contig_10399_69_440_+	contig_10399_69_440_+	0	3	3	0.4486	0	1	1	639.341	1916.01	1916.01	0.5	0.00032	0	0	25867922	CID (Collision Induced Dissociation)	MS2	11.8024	6.9	0.189	60.706	4630	4630	4625	170529_0692_097_S11-20_Fr_16.raw	0/0	4.77	600	0	3.351e-05	0.88	143863	Used	Unique	7.6
High	Sequest HT	Sequest HT (A3)	A	3	Unambiguous	DSEADAEAER	[R].dSEADAEAER.[M]	N-Term(TMT6plex)	FALSE	1	1	contig_104439_155_986_-	contig_104439_155_986_-	contig_104439_155_986_-	0	2	2	0.28	0	1	1	661.308	1321.61	1321.61	1.89	0.00125	0	0	1.34393e+06	CID (Collision Induced Dissociation)	MS2	8.37846	0.3	5.635	48.06	3388	3388	3383	170529_0692_097_S11-20_Fr_02.raw	0/0	4.25	61	0.007058	0.0637	0.028	121403	Used	Unique
High	Sequest HT	Sequest HT (A3)	A	3	Unambiguous	APEAEVQEAADR	[K].aPEAEVQEAADR.[L]	N-Term(TMT6plex)	FALSE	1	1	contig_104860_83_478_+	contig_104860_83_478_+	contig_104860_83_478_+	0	2	2	0.4946	0	1	1	757.886	1514.76	1514.76	0.08	6e-05	0	0	1.02493e+06	CID (Collision Induced Dissociation)	MS2	12.0434	0	6.718	55.355	3787	3787	3780	170529_0692_097_S11-20_Fr_08.raw	0/0	4.65	284	0.0004428	0.001701	0.437		Not Used	No Quan Values
High	Sequest HT	Sequest HT (A3)	A	3	Unambiguous	VINTWADILNR	[R].vINTWADILNR.[S]	N-Term(TMT6plex)	FALSE	1	1	contig_10488_34_1014_-	contig_10488_34_1014_-	contig_10488_34_1014_-	0	2	2	0.4137	0	1	1	772.442	1543.88	1543.88	-2.26	-0.00175	0	0	39227836	CID (Collision Induced Dissociation)	MS2	15.4963	14.9	0.184	79.2769	6141	6141	6140	170529_0692_097_S11-20_Fr_13.raw	0/0	4.98	606	0.0004428	0.002689	0.385	139743	Used	Unique	18.9
High	Sequest HT	Sequest HT (A3)	A	3	Unambiguous	LIFQYASFNNSR	[R].lIFQYASFNNSR.[A]	N-Term(TMT6plex)	FALSE	1	1	contig_10488_34_1014_-	contig_10488_34_1014_-	contig_10488_34_1014_-	0	3	3	0.0878	0	1	1	563.636	1688.89	1688.9	-1.62	-0.00091	0	0	3.00913e+06	CID (Collision Induced Dissociation)	MS2	4.46454	0	1.71	75.9624	5857	5857	5846	170529_0692_097_S11-20_Fr_13.raw	0/0	2.05	560	0.007976	0.06822	0.02		Not Used	No Quan Values
High	Sequest HT	Sequest HT (A3)	A	3	Unambiguous	VINTWADILNR	[R].vINTWADILNR.[S]	N-Term(TMT6plex)	FALSE	1	1	contig_10488_34_1014_-	contig_10488_34_1014_-	contig_10488_34_1014_-	0	3	3	0.3012	0	1	1	515.297	1543.88	1543.88	-2.15	-0.00111	0	0	3.43342e+06	CID (Collision Induced Dissociation)	MS2	42.8783	0	1.405	79.3461	6147	6147	6140	170529_0692_097_S11-20_Fr_13.raw	0/0	3.32	614	0.001521	0.021	0.154		Not Used	No Quan Values
High	Sequest HT	Sequest HT (A3)	A	3	Unambiguous	LIFQYASFNNSR	[R].lIFQYASFNNSR.[A]	N-Term(TMT6plex)	FALSE	1	1	contig_10488_34_1014_-	contig_10488_34_1014_-	contig_10488_34_1014_-	0	2	2	0.2368	0	1	1	844.951	1688.9	1688.9	-0.34	-0.00029	0	0	466791	CID (Collision Induced Dissociation)	MS2	0	0	16.331	76.0225	5887	5887	5876	170529_0692_097_S11-20_Fr_14.raw	0/0	3.8	581	0.0007302	0.009401	0.245		Not Used	No Quan Values
High	Sequest HT	Sequest HT (A3)	A	3	Unambiguous	LIFQYASFNNSR	[R].lIFQYASFNNSR.[A]	N-Term(TMT6plex)	FALSE	1	1	contig_10488_34_1014_-	contig_10488_34_1014_-	contig_10488_34_1014_-	0	2	2	0.4662	0	1	1	844.95	1688.89	1688.9	-1.79	-0.00151	0	0	14857734	CID (Collision Induced Dissociation)	MS2	7.78744	0	0.484	75.8457	5847	5847	5846	170529_0692_097_S11-20_Fr_13.raw	0/0	5.32	557	0.0004428	0.0008933	0.51		Not Used	No Quan Values
High	Sequest HT	Sequest HT (A3)	A	3	Unambiguous	ETTENESANYGYK	[R].eTTENESANYGYk.[F]	N-Term(TMT6plex); K13(TMT6plex)	FALSE	1	1	contig_10488_34_1014_-	contig_10488_34_1014_-	contig_10488_34_1014_-	0	3	3	0.5378	0	1	1	655.327	1963.97	1963.96	0.44	0.00029	0	0	43897.8	CID (Collision Induced Dissociation)	MS2	4.52312	0	100	57.5233	4140	4140	4137	170529_0692_097_S11-20_Fr_12.raw	0/0	3.7	348	0.002236	0.02494	0.135		Not Used	No Quan Values
High	Sequest HT	Sequest HT (A3)	A	3	Unambiguous	ETTENESANYGYK	[R].eTTENESANYGYk.[F]	N-Term(TMT6plex); K13(TMT6plex)	FALSE	1	1	contig_10488_34_1014_-	contig_10488_34_1014_-	contig_10488_34_1014_-	0	3	3	0.5424	0	1	1	655.328	1963.97	1963.96	1.75	0.00115	0	0	28522638	CID (Collision Induced Dissociation)	MS2	7.1459	0.8	0.176	56.1161	4152	4152	4151	170529_0692_097_S11-20_Fr_11.raw	0/0	4.72	356	0	1.722e-05	0.956	137127	Used	Unique
High	Sequest HT	Sequest HT (A3)	A	3	Unambiguous	SNLGMEVMHER	[R].sNLGmEVmHER.[N]	N-Term(TMT6plex); M5(Oxidation); M8(Oxidation)	FALSE	1	1	contig_10488_34_1014_-	contig_10488_34_1014_-	contig_10488_34_1014_-	0	3	3	0.5175	0	1	1	521.92	1563.75	1563.75	-0.3	-0.00016	0	0	16317948	CID (Collision Induced Dissociation)	MS2	6.67845	3.1	0.332	50.1565	3620	3620	3605	170529_0692_097_S11-20_Fr_11.raw	0/0	5.43	149	0.0004428	0.001251	0.472	136874	Used	Unique	3.8
High	Sequest HT	Sequest HT (A3)	A	3	Unambiguous	SVENTMSQS	[K].sVENTmSQS.[-]	N-Term(TMT6plex); M6(Oxidation)	FALSE	1	1	contig_104924_1_481_+	contig_104924_1_481_+	contig_104924_1_481_+	0	2	2	0.6245	0	1	1	614.29	1227.57	1227.57	-0.21	-0.00013	0	0	1.80063e+06	CID (Collision Induced Dissociation)	MS2	12.8455	2.1	4.062	47.3516	3445	3445	3436	170529_0692_097_S11-20_Fr_07.raw	0/0	2.69	62	0.006012	0.05825	0.039	129805	Used	Unique	3.4
High	Sequest HT	Sequest HT (A3)	A	3	Unambiguous	DFAIEQDAAAR	[R].dFAIEQDAAAR.[K]	N-Term(TMT6plex)	FALSE	1	1	contig_105479_26_690_+	contig_105479_26_690_+	contig_105479_26_690_+	0	2	2	0.3111	0	1	1	718.37	1435.73	1435.74	-2.91	-0.00209	0	0	4498856	CID (Collision Induced Dissociation)	MS2	18.6827	7.6	1.752	63.1994	4809	4809	4802	170529_0692_097_S11-20_Fr_13.raw	0/0	3.6	377	0.00493	0.0454	0.067	139112	Used	Unique	4.8
High	Sequest HT	Sequest HT (A3)	A	3	Unambiguous	IQLPIFEVK	[K].iQLPIFEVk.[A]	N-Term(TMT6plex); K9(TMT6plex)	FALSE	1	1	contig_10586_190_1941_-	contig_10586_190_1941_-	contig_10586_190_1941_-	0	2	2	0.1958	0	1	1	772.994	1544.98	1544.98	-0.72	-0.00055	0	0	476576	CID (Collision Induced Dissociation)	MS2	11.4103	9.2	15.904	80.5817	6175	6175	6174	170529_0692_097_S11-20_Fr_15.raw	0/0	3.37	311	0.001521	0.01792	0.172	142978	Used	Unique	5.5
High	Sequest HT	Sequest HT (A3)	A	3	Unambiguous	QVLLGLAK	[R].qVLLGLAk.[S]	N-Term(TMT6plex); K8(TMT6plex)	FALSE	1	1	contig_10612_308_1524_-	contig_10612_308_1524_-	contig_10612_308_1524_-	0	2	2	0.2912	0	1	1	650.441	1299.87	1299.88	-1.63	-0.00106	0	0	3367646	CID (Collision Induced Dissociation)	MS2	37.9922	5.8	2.193	69.6325	4958	4958	4949	170529_0692_097_S11-20_Fr_08.raw	0/0	3.4	159	0.005564	0.05331	0.049	132437	Used	Unique	15.8
High	Sequest HT	Sequest HT (A3)	A	3	Unambiguous	EAEPLSGSPLTAALADR	[R].eAEPLSGSPLTAALADR.[I]	N-Term(TMT6plex)	FALSE	1	1	contig_10613_87_1159_+	contig_10613_87_1159_+	contig_10613_87_1159_+	0	2	2	0.3693	0	1	1	964.021	1927.04	1927.03	1.2	0.00115	0	0	758418	CID (Collision Induced Dissociation)	MS2	21.1951	0	9.981	72.3068	5425	5425	5408	170529_0692_097_S11-20_Fr_02.raw	0/0	5.28	595	0.0004428	0.001193	0.477		Not Used	No Quan Values
High	Sequest HT	Sequest HT (A3)	A	3	Unambiguous	SEEEASMAASK	[K].sEEEASmAASk.[E]	N-Term(TMT6plex); M7(Oxidation); K11(TMT6plex)	FALSE	1	1	contig_106594_1_349_-	contig_106594_1_349_-	contig_106594_1_349_-	0	2	2	0.57	0	1	1	807.409	1613.81	1613.81	0.82	0.00066	0	0	2769109	CID (Collision Induced Dissociation)	MS2	29.4204	0	2.71	50.3884	3365	3365	3362	170529_0692_097_S11-20_Fr_08.raw	0/0	3	295	0.0004428	0.0002793	0.641		Not Used	No Quan Values
High	Sequest HT	Sequest HT (A3)	A	3	Unambiguous	AAAEGEAAAAK	[K].aAAEGEAAAAk.[Q]	N-Term(TMT6plex); K11(TMT6plex)	FALSE	1	1	contig_106594_1_349_-	contig_106594_1_349_-	contig_106594_1_349_-	0	2	2	0.4358	0	1	1	709.406	1417.8	1417.81	-0.7	-0.00049	0	0	20027226	CID (Collision Induced Dissociation)	MS2	14.9482	2.2	0.372	52.3985	3745	3745	3742	170529_0692_097_S11-20_Fr_09.raw	0/0	5.76	675	0.0004428	0.00225	0.406	133324	Used	Unique
High	Sequest HT	Sequest HT (A3)	A	3	Unambiguous	FTSWGFPADGTD	[K].fTSWGFPADGTD.[-]	N-Term(TMT6plex)	FALSE	1	1	contig_1077_191_755_-	contig_1077_191_755_-	contig_1077_191_755_-	0	2	2	0.3732	0	1	1	765.359	1529.71	1529.71	0.08	6e-05	0	0	341252	CID (Collision Induced Dissociation)	MS2	12.8355	5	21.842	80.9648	6186	6186	6179	170529_0692_097_S11-20_Fr_07.raw	0/0	2.84	91	0.003524	0.03699	0.09	131095	Used	Unique	7.4
High	Sequest HT	Sequest HT (A3)	A	3	Unambiguous	FTSWGFPADGTD	[K].fTSWGFPADGTD.[-]	N-Term(TMT6plex)	FALSE	1	1	contig_1077_191_755_-	contig_1077_191_755_-	contig_1077_191_755_-	0	2	2	0.4704	0	1	1	765.359	1529.71	1529.71	-0.08	-6e-05	0	0	451866	CID (Collision Induced Dissociation)	MS2	14.7184	120.6	16.114	81.417	5880	5880	5869	170529_0692_097_S11-20_Fr_08.raw	0/0	2.7	91	0.003524	0.03666	0.091	132863	Used	Unique	163.1
High	Sequest HT	Sequest HT (A3)	A	3	Unambiguous	IQEEAEK	[R].iQEEAEk.[A]	N-Term(TMT6plex); K7(TMT6plex)	FALSE	1	1	contig_10777_1_1969_-	contig_10777_1_1969_-	contig_10777_1_1969_-	0	2	2	0.19	0	1	1	652.876	1304.75	1304.75	-0.89	-0.00058	0	0	12958255	CID (Collision Induced Dissociation)	MS2	8.84767	2.1	0.582	54.0013	3905	3905	3904	170529_0692_097_S11-20_Fr_10.raw	0/0	3.79	738	0.007058	0.06398	0.028	135207	Used	Unique
High	Sequest HT	Sequest HT (A3)	A	3	Unambiguous	ASWETQQLEDR	[K].aSWETQQLEDR.[K]	N-Term(TMT6plex)	FALSE	1	1	contig_10777_1_1969_-	contig_10777_1_1969_-	contig_10777_1_1969_-	0	2	2	0.3701	0	1	1	796.397	1591.79	1591.79	-2.34	-0.00186	0	0	6.15095e+06	CID (Collision Induced Dissociation)	MS2	3.51736	0	1.268	62.2092	4723	4723	4718	170529_0692_097_S11-20_Fr_13.raw	0/0	3.54	293	0.002236	0.02665	0.127		Not Used	No Quan Values
High	Sequest HT	Sequest HT (A3)	A	3	Unambiguous	GGAEGAEWER	[R].gGAEGAEWER.[R]	N-Term(TMT6plex)	FALSE	1	1	contig_10777_1_1969_-	contig_10777_1_1969_-	contig_10777_1_1969_-	0	2	2	0.4482	0	1	1	645.817	1290.63	1290.63	-1.41	-0.00091	0	0	7.92181e+06	CID (Collision Induced Dissociation)	MS2	7.18151	6.1	0.941	54.3535	3915	3915	3910	170529_0692_097_S11-20_Fr_09.raw	0/0	4.15	144	0.0007302	0.00925	0.247	133405	Used	Unique	3.5
High	Sequest HT	Sequest HT (A3)	A	3	Unambiguous	TWQPAIEAVILR	[R].tWQPAIEAVILR.[F]	N-Term(TMT6plex)	FALSE	1	1	contig_10777_1993_2855_-	contig_10777_1993_2855_-	contig_10777_1993_2855_-	0	2	2	0.3709	0	1	1	813.482	1625.96	1625.96	-0.87	-0.00071	0	0	1.12764e+06	CID (Collision Induced Dissociation)	MS2	5.33416	0	6.68	77.7362	5890	5890	5889	170529_0692_097_S11-20_Fr_10.raw	0/0	4.61	475	0.001521	0.0192	0.164		Not Used	No Quan Values
High	Sequest HT	Sequest HT (A3)	A	3	Unambiguous	QQTEELMQEPDFVEQITK	[R].qQTEELmQEPDFVEQITk.[A]	N-Term(TMT6plex); M7(Oxidation); K18(TMT6plex)	FALSE	1	1	contig_10790_1_616_+	contig_10790_1_616_+	contig_10790_1_616_+	0	3	3	0.3721	0	1	1	889.791	2667.36	2667.36	-0.52	-0.00046	0	0	474491	CID (Collision Induced Dissociation)	MS2	0	0	6.349	71.1814	5522	5522	5503	170529_0692_097_S11-20_Fr_19.raw	0/0	4.38	637	0.0004428	0.001667	0.439		Not Used	No Quan Values
High	Sequest HT	Sequest HT (A3)	A	3	Unambiguous	DAETGTAAPR	[K].dAETGTAAPR.[E]	N-Term(TMT6plex)	FALSE	1	1	contig_10802_2127_2342_+	contig_10802_2127_2342_+	contig_10802_2127_2342_+	0	2	2	0.3968	0	1	1	609.319	1217.63	1217.63	-1.88	-0.00115	0	0	11076147	CID (Collision Induced Dissociation)	MS2	6.35696	2.3	0.669	45.4406	3329	3329	3324	170529_0692_097_S11-20_Fr_06.raw	0/0	4.31	285	0.001028	0.01348	0.204	127968	Used	Unique	2
High	Sequest HT	Sequest HT (A3)	A	3	Unambiguous	VLSIISK	[R].vLSIISk.[R]	N-Term(TMT6plex); K7(TMT6plex)	FALSE	1	1	contig_10802_32_2070_+	contig_10802_32_2070_+	contig_10802_32_2070_+	0	2	2	0.3764	0	1	1	609.414	1217.82	1217.82	-2.04	-0.00124	0	0	6.72823e+06	CID (Collision Induced Dissociation)	MS2	11.4687	14.6	1.054	71.447	5337	5337	5330	170529_0692_097_S11-20_Fr_09.raw	0/0	3.48	56	0.00948	0.08053	0.001	134078	Used	Unique	12.1
High	Sequest HT	Sequest HT (A3)	A	3	Unambiguous	ENVDLGEQSDAEK	[K].eNVDLGEQSDAEk.[Q]	N-Term(TMT6plex); K13(TMT6plex)	FALSE	1	1	contig_10802_32_2070_+	contig_10802_32_2070_+	contig_10802_32_2070_+	0	2	2	0.2489	0	1	1	946.483	1891.96	1891.96	-3.05	-0.00288	0	0	1.0727e+06	CID (Collision Induced Dissociation)	MS2	0	0	7.585	58.3827	4255	4255	4246	170529_0692_097_S11-20_Fr_09.raw	0/0	2.33	465	0.0004428	0.006228	0.291		Not Used	No Quan Values
High	Sequest HT	Sequest HT (A3)	A	3	Unambiguous	VLSIISK	[R].vLSIISk.[R]	N-Term(TMT6plex); K7(TMT6plex)	FALSE	1	1	contig_10802_32_2070_+	contig_10802_32_2070_+	contig_10802_32_2070_+	0	2	2	0.3033	0	1	1	609.414	1217.82	1217.82	-1.84	-0.00112	0	0	4.45721e+06	CID (Collision Induced Dissociation)	MS2	14.6465	1.6	1.619	71.6926	5378	5378	5365	170529_0692_097_S11-20_Fr_10.raw	0/0	3.33	56	0.006012	0.0588	0.037	135904	Used	Unique
High	Sequest HT	Sequest HT (A3)	A	3	Unambiguous	GVVDSDDLPLNVSR	[K].gVVDSDDLPLNVSR.[E]	N-Term(TMT6plex)	FALSE	1	1	contig_10802_32_2070_+	contig_10802_32_2070_+	contig_10802_32_2070_+	0	2	2	0.3887	0	1	1	857.961	1714.92	1714.92	-1.29	-0.0011	0	0	3.6045e+06	CID (Collision Induced Dissociation)	MS2	21.7261	0	2.013	66.8741	5151	5151	5146	170529_0692_097_S11-20_Fr_19.raw	0/0	5.84	578	0.0004428	0.0007378	0.531		Not Used	No Quan Values
High	Sequest HT	Sequest HT (A3)	A	3	Unambiguous	MLVDYILK	[R].mLVDYILk.[G]	N-Term(TMT6plex); M1(Oxidation); K8(TMT6plex)	FALSE	1	1	contig_10808_187_975_-	contig_10808_187_975_-	contig_10808_187_975_-	0	2	2	0.3266	0	1	1	734.946	1468.88	1468.88	-0.59	-0.00043	0	0	931939	CID (Collision Induced Dissociation)	MS2	14.5582	1.8	7.141	76.2509	5769	5769	5764	170529_0692_097_S11-20_Fr_10.raw	0/0	2.97	391	0.002053	0.02324	0.143	136090	Used	Unique	2.2
High	Sequest HT	Sequest HT (A3)	A	3	Unambiguous	VVSSIGNLK	[K].vVSSIGNLk.[N]	N-Term(TMT6plex); K9(TMT6plex)	FALSE	1	1	contig_108252_1_229_+	contig_108252_1_229_+	contig_108252_1_229_+	0	2	2	0.1826	0	1	1	687.94	1374.87	1374.87	0.03	2e-05	0	0	14004061	CID (Collision Induced Dissociation)	MS2	12.3584	0	0.538	65.7789	4996	4996	4989	170529_0692_097_S11-20_Fr_03.raw	0/0	2.19	449	0.004744	0.0418	0.076		Not Used	No Quan Values
High	Sequest HT	Sequest HT (A3)	A	3	Unambiguous	KAPQYSK	[R].kAPQYSk.[R]	N-Term(TMT6plex); K1(TMT6plex); K7(TMT6plex)	FALSE	1	1	contig_108252_2171_2584_+	contig_108252_2171_2584_+	contig_108252_2171_2584_+	1	3	3	0.3277	0	1	1	503.651	1508.94	1508.94	-1.15	-0.00058	0	0	25201470	CID (Collision Induced Dissociation)	MS2	14.8264	38.8	0.203	51.0576	3767	3767	3764	170529_0692_097_S11-20_Fr_16.raw	0/0	2.35	279	0.0004428	0.004797	0.32	143452	Used	Unique	27.6
High	Sequest HT	Sequest HT (A3)	A	3	Unambiguous	KAPQYSK	[R].kAPQYSk.[R]	N-Term(TMT6plex); K1(TMT6plex); K7(TMT6plex)	FALSE	1	1	contig_108252_2171_2584_+	contig_108252_2171_2584_+	contig_108252_2171_2584_+	1	3	3	0.436	0	1	1	503.651	1508.94	1508.94	-1.7	-0.00086	0	0	25166006	CID (Collision Induced Dissociation)	MS2	10.3928	46.6	0.209	50.495	3676	3676	3675	170529_0692_097_S11-20_Fr_17.raw	0/0	3.28	283	0.0007302	0.01083	0.229	144998	Used	Unique	32
High	Sequest HT	Sequest HT (A3)	A	3	Unambiguous	TIIDEQYQTEGDLRR	[R].tIIDEQYQTEGDLRR.[V]	N-Term(TMT6plex)	FALSE	1	1	contig_108252_246_620_+	contig_108252_246_620_+	contig_108252_246_620_+	1	3	3	0.387	0	1	1	689.362	2066.07	2066.07	-0.15	-0.0001	0	0	35657888	CID (Collision Induced Dissociation)	MS2	7.66344	0.2	0.124	59.9935	4567	4567	4562	170529_0692_097_S11-20_Fr_16.raw	0/0	3.85	563	0.0004428	0.00116	0.48	143833	Used	Unique
High	Sequest HT	Sequest HT (A3)	A	3	Unambiguous	VYSLNIK	[R].vYSLNIk.[R]	N-Term(TMT6plex); K7(TMT6plex)	FALSE	1	1	contig_108252_246_620_+	contig_108252_246_620_+	contig_108252_246_620_+	0	2	2	0.4368	0	1	1	647.91	1294.81	1294.81	-0.54	-0.00035	0	0	29302818	CID (Collision Induced Dissociation)	MS2	9.72517	3.1	0.252	66.3473	5109	5109	5106	170529_0692_097_S11-20_Fr_05.raw	0/0	3.48	233	0.006924	0.06223	0.031	127060	Used	Unique	2.7
High	Sequest HT	Sequest HT (A3)	A	3	Unambiguous	LANELIDASK	[K].lANELIDASk.[E]	N-Term(TMT6plex); K10(TMT6plex)	FALSE	1	1	contig_108252_3241_3711_+	contig_108252_3241_3711_+	contig_108252_3241_3711_+	0	2	2	0.462	0	1	1	766.457	1531.91	1531.91	-2.06	-0.00158	0	0	25098044	CID (Collision Induced Dissociation)	MS2	22.8152	6.4	0.299	70.2244	5346	5346	5345	170529_0692_097_S11-20_Fr_01.raw	0/0	3.55	616	0.0051	0.04723	0.063	120698	Used	Unique	3.9
High	Sequest HT	Sequest HT (A3)	A	3	Unambiguous	TEENPVLVLEK	[K].tEENPVLVLEk.[A]	N-Term(TMT6plex); K11(TMT6plex)	FALSE	1	1	contig_108252_3241_3711_+	contig_108252_3241_3711_+	contig_108252_3241_3711_+	0	3	3	0.4345	0	1	1	577.01	1729.01	1729.01	-0.02	-1e-05	0	0	4627492	CID (Collision Induced Dissociation)	MS2	7.0409	5.4	1.06	69.2093	5250	5250	5245	170529_0692_097_S11-20_Fr_20.raw	0/0	3.59	554	0.004744	0.04442	0.07	150332	Used	Unique	3.8
High	Sequest HT	Sequest HT (A3)	A	3	Unambiguous	ESGNAIK	[K].eSGNAIk.[K]	N-Term(TMT6plex); K7(TMT6plex)	FALSE	1	1	contig_108252_3241_3711_+	contig_108252_3241_3711_+	contig_108252_3241_3711_+	0	2	2	0.066	0	1	1	588.853	1176.7	1176.7	0.35	0.0002	0	0	22586.8	CID (Collision Induced Dissociation)	MS2	7.86634	0	100	53.4114	3959	3959	3958	170529_0692_097_S11-20_Fr_12.raw	0/0	2.88	602	0.005698	0.05571	0.044		Not Used	No Quan Values
High	Sequest HT	Sequest HT (A3)	A	3	Unambiguous	ILVQPDPIYGSR	[R].iLVQPDPIYGSR.[L]	N-Term(TMT6plex)	FALSE	1	1	contig_108252_3241_3711_+	contig_108252_3241_3711_+	contig_108252_3241_3711_+	0	2	2	0.49	0	1	1	793.958	1586.91	1586.91	-1.33	-0.00105	0	0	16079564	CID (Collision Induced Dissociation)	MS2	5.52501	29.7	0.462	68.8288	5267	5267	5262	170529_0692_097_S11-20_Fr_03.raw	0/0	3.49	616	0.001521	0.01928	0.164	123734	Used	Unique	18.3
High	Sequest HT	Sequest HT (A3)	A	3	Unambiguous	TEENPVLVLEK	[K].tEENPVLVLEk.[A]	N-Term(TMT6plex); K11(TMT6plex)	FALSE	1	1	contig_108252_3241_3711_+	contig_108252_3241_3711_+	contig_108252_3241_3711_+	0	2	2	0.5219	0	1	1	865.011	1729.01	1729.01	-0.26	-0.00022	0	0	6.98084e+06	CID (Collision Induced Dissociation)	MS2	5.12717	3.7	1.023	69.1867	5248	5248	5245	170529_0692_097_S11-20_Fr_20.raw	0/0	5.71	554	0.0004428	0.001121	0.484	150331	Used	Unique	2.9
High	Sequest HT	Sequest HT (A3)	A	3	Unambiguous	ILVQPDPIYGSR	[R].iLVQPDPIYGSR.[L]	N-Term(TMT6plex)	FALSE	1	1	contig_108252_3241_3711_+	contig_108252_3241_3711_+	contig_108252_3241_3711_+	0	2	2	0.5	0	1	1	793.958	1586.91	1586.91	-0.41	-0.00032	0	0	7261059	CID (Collision Induced Dissociation)	MS2	9.66662	19.3	1.047	68.0255	5271	5271	5258	170529_0692_097_S11-20_Fr_04.raw	0/0	3.62	609	0.001521	0.02002	0.16	125367	Used	Unique	14.9
High	Sequest HT	Sequest HT (A3)	A	3	Unambiguous	NVTPQVEVK	[K].nVTPQVEVk.[A]	N-Term(TMT6plex); K9(TMT6plex)	FALSE	1	1	contig_108252_3241_3711_+	contig_108252_3241_3711_+	contig_108252_3241_3711_+	0	2	2	0.4576	0	1	1	736.447	1471.89	1471.89	-1.81	-0.00133	0	0	45547908	CID (Collision Induced Dissociation)	MS2	9.79976	10.2	0.166	59.7228	4556	4556	4551	170529_0692_097_S11-20_Fr_15.raw	0/0	4.13	455	0.005389	0.05183	0.052	142237	Used	Unique	6.9
High	Sequest HT	Sequest HT (A3)	A	3	Unambiguous	FDEIDSAPEEK	[K].fDEIDSAPEEk.[A]	N-Term(TMT6plex); K11(TMT6plex)	FALSE	1	1	contig_108252_3782_4024_+	contig_108252_3782_4024_+	contig_108252_3782_4024_+	0	2	2	0.5096	0	1	1	869.449	1737.89	1737.89	-2.12	-0.00184	0	0	3.17345e+06	CID (Collision Induced Dissociation)	MS2	5.38045	60.5	2.371	65.8868	5039	5039	5032	170529_0692_097_S11-20_Fr_13.raw	0/0	4.71	449	0.0004428	0.002187	0.409	139221	Used	Unique	93.2
High	Sequest HT	Sequest HT (A3)	A	3	Unambiguous	QVGVPHLVIFLNK	[K].qVGVPHLVIFLNk.[A]	N-Term(TMT6plex); K13(TMT6plex)	FALSE	1	1	contig_108252_4057_5004_+	contig_108252_4057_5004_+	contig_108252_4057_5004_+	0	3	3	0.2278	0	1	1	641.405	1922.2	1922.2	0.14	9e-05	0	0	120540	CID (Collision Induced Dissociation)	MS2	9.33716	0.2	28.495	75.1464	5820	5820	5806	170529_0692_097_S11-20_Fr_16.raw	0/0	2.37	182	0.001521	0.01884	0.167	144421	Used	Unique
High	Sequest HT	Sequest HT (A3)	A	3	Unambiguous	DTQTTTVTGIEMFQK	[K].dTQTTTVTGIEmFQk.[T]	N-Term(TMT6plex); M12(Oxidation); K15(TMT6plex)	FALSE	1	1	contig_108252_4057_5004_+	contig_108252_4057_5004_+	contig_108252_4057_5004_+	0	3	3	0.3893	0	1	1	725.384	2174.14	2174.14	-1.74	-0.00126	0	0	5000.06	CID (Collision Induced Dissociation)	MS2	57.2631	0	100	94.8532	6908	6908	6900	170529_0692_097_S11-20_Fr_19.raw	0/0	3.93	699	0.0004428	0.001841	0.428		Not Used	No Quan Values
High	Sequest HT	Sequest HT (A3)	A	3	Unambiguous	LMDSIDEYIPTPVR	[K].lmDSIDEYIPTPVR.[D]	N-Term(TMT6plex); M2(Oxidation)	FALSE	1	1	contig_108252_4057_5004_+	contig_108252_4057_5004_+	contig_108252_4057_5004_+	0	2	2	0.4299	0	1	1	947.493	1893.98	1893.98	-2.63	-0.00249	0	0	1002456	CID (Collision Induced Dissociation)	MS2	5.08791	0	5.479	72.7933	5686	5686	5677	170529_0692_097_S11-20_Fr_04.raw	0/0	3.14	510	0.001521	0.01811	0.171		Not Used	No Quan Values
High	Sequest HT	Sequest HT (A3)	A	3	Unambiguous	LMDSIDEYIPTPVR	[K].lmDSIDEYIPTPVR.[D]	N-Term(TMT6plex); M2(Oxidation)	FALSE	1	1	contig_108252_4057_5004_+	contig_108252_4057_5004_+	contig_108252_4057_5004_+	0	2	2	0.5269	0	1	1	947.494	1893.98	1893.98	-1.6	-0.00151	0	0	2830729	CID (Collision Induced Dissociation)	MS2	3.87662	0	1.887	72.8763	5681	5681	5672	170529_0692_097_S11-20_Fr_05.raw	0/0	3.53	518	0.0004428	0.007314	0.273		Not Used	No Quan Values
High	Sequest HT	Sequest HT (A3)	A	3	Unambiguous	DTQTTTVTGIEMFQK	[K].dTQTTTVTGIEmFQk.[T]	N-Term(TMT6plex); M12(Oxidation); K15(TMT6plex)	FALSE	1	1	contig_108252_4057_5004_+	contig_108252_4057_5004_+	contig_108252_4057_5004_+	0	2	2	0.3166	0	1	1	1087.57	2174.14	2174.14	-0.61	-0.00066	0	0	8244147	CID (Collision Induced Dissociation)	MS2	0.494806	0	0.624	65.3184	5014	5014	4999	170529_0692_097_S11-20_Fr_19.raw	0/0	1.99	704	0.003329	0.03274	0.104		Not Used	No Quan Values
High	Sequest HT	Sequest HT (A3)	A	3	Unambiguous	DTQTTTVTGIEMFQK	[K].dTQTTTVTGIEmFQk.[T]	N-Term(TMT6plex); M12(Oxidation); K15(TMT6plex)	FALSE	1	1	contig_108252_4057_5004_+	contig_108252_4057_5004_+	contig_108252_4057_5004_+	0	3	3	0.6892	0	1	1	725.385	2174.14	2174.14	-0.31	-0.00022	0	0	45591232	CID (Collision Induced Dissociation)	MS2	9.58908	5.1	0.092	65.1612	5000	5000	4999	170529_0692_097_S11-20_Fr_19.raw	0/0	6.5	704	0	5.084e-06	1.093	148619	Used	Unique	4.4
High	Sequest HT	Sequest HT (A3)	A	3	Unambiguous	EHILLAK	[R].eHILLAk.[Q]	N-Term(TMT6plex); K7(TMT6plex)	FALSE	1	1	contig_108252_4057_5004_+	contig_108252_4057_5004_+	contig_108252_4057_5004_+	0	2	2	0.545	0	1	1	641.419	1281.83	1281.83	0.31	0.0002	0	0	21677666	CID (Collision Induced Dissociation)	MS2	10.5079	3.8	0.345	59.9603	4340	4340	4337	170529_0692_097_S11-20_Fr_02.raw	0/0	3.78	142	0.005244	0.04893	0.059	121850	Used	Unique	4.7
High	Sequest HT	Sequest HT (A3)	A	3	Unambiguous	DTQTTTVTGIEMFQK	[K].dTQTTTVTGIEmFQk.[T]	N-Term(TMT6plex); M12(Oxidation); K15(TMT6plex)	FALSE	1	1	contig_108252_4057_5004_+	contig_108252_4057_5004_+	contig_108252_4057_5004_+	0	3	3	0.3519	0	1	1	725.383	2174.13	2174.14	-3.84	-0.00278	0	0	4248.04	CID (Collision Induced Dissociation)	MS2	31.5319	0	100	98.4295	7124	7124	7120	170529_0692_097_S11-20_Fr_19.raw	0/0	3.78	682	0.0004428	0.006964	0.278		Not Used	No Quan Values
High	Sequest HT	Sequest HT (A3)	A	3	Unambiguous	EHILLAK	[R].eHILLAk.[Q]	N-Term(TMT6plex); K7(TMT6plex)	FALSE	1	1	contig_108252_4057_5004_+	contig_108252_4057_5004_+	contig_108252_4057_5004_+	0	3	3	0.4281	0	1	1	427.948	1281.83	1281.83	1.04	0.00045	0	0	84338616	CID (Collision Induced Dissociation)	MS2	15.7974	41.3	0.062	59.936	4338	4338	4337	170529_0692_097_S11-20_Fr_02.raw	0/0	2.78	127	0.006012	0.05783	0.039	121849	Used	Unique	47.3
High	Sequest HT	Sequest HT (A3)	A	3	Unambiguous	DTQTTTVTGIEMFQK	[K].dTQTTTVTGIEmFQk.[T]	N-Term(TMT6plex); M12(Oxidation); K15(TMT6plex)	FALSE	1	1	contig_108252_4057_5004_+	contig_108252_4057_5004_+	contig_108252_4057_5004_+	0	3	3	0.415	0	1	1	725.383	2174.13	2174.14	-3.76	-0.00272	0	0	3629.94	CID (Collision Induced Dissociation)	MS2	41.3698	0	100	103.928	7512	7512	7506	170529_0692_097_S11-20_Fr_19.raw	0/0	3.59	691	0.0007302	0.009881	0.239		Not Used	No Quan Values
High	Sequest HT	Sequest HT (A3)	A	3	Unambiguous	EHILLAK	[R].eHILLAk.[Q]	N-Term(TMT6plex); K7(TMT6plex)	FALSE	1	1	contig_108252_4057_5004_+	contig_108252_4057_5004_+	contig_108252_4057_5004_+	0	3	3	0.4377	0	1	1	427.948	1281.83	1281.83	-1.03	-0.00044	0	0	13311459	CID (Collision Induced Dissociation)	MS2	14.6805	14.5	0.408	59.7936	4467	4467	4464	170529_0692_097_S11-20_Fr_03.raw	0/0	2.81	143	0.005564	0.05279	0.05	123353	Used	Unique	16.5
High	Sequest HT	Sequest HT (A3)	A	3	Unambiguous	VGDTVEIVGLK	[K].vGDTVEIVGLk.[D]	N-Term(TMT6plex); K11(TMT6plex)	FALSE	1	1	contig_108252_4057_5004_+	contig_108252_4057_5004_+	contig_108252_4057_5004_+	0	2	2	0.4699	0	1	1	794.488	1587.97	1587.97	-1.59	-0.00126	0	0	2706283	CID (Collision Induced Dissociation)	MS2	17.5129	40.4	2.809	71.1014	5466	5466	5451	170529_0692_097_S11-20_Fr_03.raw	0/0	5.15	470	0.0004428	0.001119	0.484	123829	Used	Unique	47.1
High	Sequest HT	Sequest HT (A3)	A	3	Unambiguous	DTQTTTVTGIEMFQK	[K].dTQTTTVTGIEmFQk.[T]	N-Term(TMT6plex); M12(Oxidation); K15(TMT6plex)	FALSE	1	1	contig_108252_4057_5004_+	contig_108252_4057_5004_+	contig_108252_4057_5004_+	0	3	3	0.2378	0	1	1	725.388	2174.15	2174.14	4.16	0.00301	0	0	2983.11	CID (Collision Induced Dissociation)	MS2	0	0	100	98.5007	7130	7130	7129	170529_0692_097_S11-20_Fr_19.raw	0/0	3.28	738	0.0007302	0.01018	0.236		Not Used	No Quan Values
High	Sequest HT	Sequest HT (A3)	A	3	Unambiguous	EHILLAK	[R].eHILLAk.[Q]	N-Term(TMT6plex); K7(TMT6plex)	FALSE	1	1	contig_108252_4057_5004_+	contig_108252_4057_5004_+	contig_108252_4057_5004_+	0	3	3	0.3421	0	1	1	427.947	1281.83	1281.83	-1.6	-0.00068	0	0	2.58131e+06	CID (Collision Induced Dissociation)	MS2	30.3207	24.7	2.217	58.6497	4444	4444	4439	170529_0692_097_S11-20_Fr_04.raw	0/0	2.66	143	0.001521	0.02024	0.158	124973	Used	Unique	23.6
High	Sequest HT	Sequest HT (A3)	A	3	Unambiguous	TLDEGQAGDNVGILIR	[K].tLDEGQAGDNVGILIR.[G]	N-Term(TMT6plex)	FALSE	1	1	contig_108252_4057_5004_+	contig_108252_4057_5004_+	contig_108252_4057_5004_+	0	2	2	0.1895	0	1	1	950.52	1900.03	1900.03	-0.7	-0.00066	0	0	1.80626e+06	CID (Collision Induced Dissociation)	MS2	0	0	2.934	69.4041	5371	5371	5356	170529_0692_097_S11-20_Fr_19.raw	0/0	2.48	709	0.0007302	0.009624	0.242		Not Used	No Quan Values
High	Sequest HT	Sequest HT (A3)	A	3	Unambiguous	LEGTEVTGPVPLPTK	[R].lEGTEVTGPVPLPTk.[R]	N-Term(TMT6plex); K15(TMT6plex)	FALSE	1	1	contig_108252_5020_5352_+	contig_108252_5020_5352_+	contig_108252_5020_5352_+	0	2	2	0.4396	0	1	1	998.59	1996.17	1996.17	-0.33	-0.00033	0	0	3.42974e+06	CID (Collision Induced Dissociation)	MS2	9.67605	0	1.52	69.4187	5319	5319	5304	170529_0692_097_S11-20_Fr_03.raw	0/0	3.89	464	0.0004428	0.0004217	0.594		Not Used	No Quan Values
High	Sequest HT	Sequest HT (A3)	A	3	Unambiguous	AYEPSLLDDSCR	[K].aYEPSLLDDScR.[Q]	N-Term(TMT6plex); C11(Carbamidomethyl)	FALSE	1	1	contig_108252_5020_5352_+	contig_108252_5020_5352_+	contig_108252_5020_5352_+	0	2	2	0.6125	0	1	1	827.899	1654.79	1654.79	-2.02	-0.00167	0	0	2.09944e+06	CID (Collision Induced Dissociation)	MS2	33.8127	0	3.019	65.5467	5068	5068	5055	170529_0692_097_S11-20_Fr_15.raw	0/0	5.11	186	0.0004428	0.0005637	0.562		Not Used	No Quan Values
High	Sequest HT	Sequest HT (A3)	A	3	Unambiguous	AYEPSLLDDSCR	[K].aYEPSLLDDScR.[Q]	N-Term(TMT6plex); C11(Carbamidomethyl)	FALSE	1	1	contig_108252_5020_5352_+	contig_108252_5020_5352_+	contig_108252_5020_5352_+	0	2	2	0.6429	0	1	1	827.901	1654.79	1654.79	-0.32	-0.00027	0	0	17835280	CID (Collision Induced Dissociation)	MS2	9.67337	0	0.399	64.7687	4989	4989	4982	170529_0692_097_S11-20_Fr_16.raw	0/0	4.48	192	0.0004428	0.000407	0.598		Not Used	No Quan Values
High	Sequest HT	Sequest HT (A3)	A	3	Unambiguous	QTEVIVSGPGSGR	[R].qTEVIVSGPGSGR.[E]	N-Term(TMT6plex)	FALSE	1	1	contig_108252_648_1061_+	contig_108252_648_1061_+	contig_108252_648_1061_+	0	2	2	0.3129	0	1	1	758.42	1515.83	1515.83	0.55	0.00041	0	0	29920052	CID (Collision Induced Dissociation)	MS2	4.42419	0	0.25	57.5605	4364	4364	4353	170529_0692_097_S11-20_Fr_14.raw	0/0	3.26	623	0.001312	0.017	0.178		Not Used	No Quan Values
High	Sequest HT	Sequest HT (A3)	A	3	Unambiguous	KGTPFAAQSAAEK	[K].kGTPFAAQSAAEk.[A]	N-Term(TMT6plex); K1(TMT6plex); K13(TMT6plex)	FALSE	1	1	contig_108252_648_1061_+	contig_108252_648_1061_+	contig_108252_648_1061_+	1	3	3	0.2784	0	1	1	665.06	1993.17	1993.17	-1	-0.00067	0	0	26587044	CID (Collision Induced Dissociation)	MS2	11.3904	1.7	0.188	56.9864	4269	4269	4264	170529_0692_097_S11-20_Fr_19.raw	0/0	3.52	458	0.0004428	0.0001616	0.703	148271	Used	Unique
High	Sequest HT	Sequest HT (A3)	A	3	Unambiguous	LGEIAAETK	[R].lGEIAAETk.[I]	N-Term(TMT6plex); K9(TMT6plex)	FALSE	1	1	contig_108286_1_2020_+	contig_108286_1_2020_+	contig_108286_1_2020_+	0	2	2	0.2648	0	1	1	695.422	1389.84	1389.84	0.28	0.00019	0	0	4442997	CID (Collision Induced Dissociation)	MS2	10.4536	1	1.641	64.1994	4875	4875	4856	170529_0692_097_S11-20_Fr_18.raw	0/0	3.55	708	0.001521	0.0195	0.163	147103	Used	Unique
High	Sequest HT	Sequest HT (A3)	A	3	Unambiguous	SLTDLGLPR	[K].sLTDLGLPR.[S]	N-Term(TMT6plex)	FALSE	1	1	contig_108286_1_2020_+	contig_108286_1_2020_+	contig_108286_1_2020_+	0	2	2	0.4011	0	1	1	600.86	1200.71	1200.71	-1.68	-0.00101	0	0	18845552	CID (Collision Induced Dissociation)	MS2	7.49284	2.3	0.387	67.6537	5238	5238	5237	170529_0692_097_S11-20_Fr_04.raw	0/0	3.49	625	0.004665	0.03937	0.083	125351	Used	Unique	2.2
High	Sequest HT	Sequest HT (A3)	A	3	Unambiguous	LSEAVTFLR	[K].lSEAVTFLR.[A]	N-Term(TMT6plex)	FALSE	1	1	contig_108286_1_2020_+	contig_108286_1_2020_+	contig_108286_1_2020_+	0	2	2	0.4395	0	1	1	632.877	1264.75	1264.75	0.59	0.00037	0	0	12344049	CID (Collision Induced Dissociation)	MS2	7.03717	0	0.589	72.4082	5201	5201	5200	170529_0692_097_S11-20_Fr_08.raw	0/0	3.39	463	0.005889	0.05652	0.042		Not Used	No Quan Values
High	Sequest HT	Sequest HT (A3)	A	3	Unambiguous	AEEVALPFYEK	[R].aEEVALPFYEk.[V]	N-Term(TMT6plex); K11(TMT6plex)	FALSE	1	1	contig_108286_1_2020_+	contig_108286_1_2020_+	contig_108286_1_2020_+	0	3	3	0.2574	0	1	1	585.331	1753.98	1753.98	-0.29	-0.00017	0	0	6.0273e+06	CID (Collision Induced Dissociation)	MS2	9.79745	3.1	0.839	71.7984	5600	5600	5593	170529_0692_097_S11-20_Fr_04.raw	0/0	3.03	611	0.002236	0.02488	0.135	125523	Used	Unique	1.8
High	Sequest HT	Sequest HT (A3)	A	3	Unambiguous	AEEVALPFYEK	[R].aEEVALPFYEk.[V]	N-Term(TMT6plex); K11(TMT6plex)	FALSE	1	1	contig_108286_1_2020_+	contig_108286_1_2020_+	contig_108286_1_2020_+	0	2	2	0.4128	0	1	1	877.492	1753.98	1753.98	-0.81	-0.00071	0	0	6986369	CID (Collision Induced Dissociation)	MS2	8.63599	0	1.073	71.7758	5598	5598	5593	170529_0692_097_S11-20_Fr_04.raw	0/0	5.33	597	0.0004428	0.000481	0.58		Not Used	No Quan Values
High	Sequest HT	Sequest HT (A3)	A	3	Unambiguous	AAEILEATVQK	[K].aAEILEATVQk.[K]	N-Term(TMT6plex); K11(TMT6plex)	FALSE	1	1	contig_108286_2131_3182_+	contig_108286_2131_3182_+	contig_108286_2131_3182_+	0	2	2	0.1486	0	1	1	815.992	1630.98	1630.98	-0.25	-0.0002	0	0	2.51075e+06	CID (Collision Induced Dissociation)	MS2	11.9391	0.5	2.914	70.473	5485	5485	5468	170529_0692_097_S11-20_Fr_04.raw	0/0	3.23	587	0.001521	0.01945	0.163	125469	Used	Unique
High	Sequest HT	Sequest HT (A3)	A	3	Unambiguous	AASGILQAATLMQASR	[K].aASGILQAATLmQASR.[A]	N-Term(TMT6plex); M12(Oxidation)	FALSE	1	1	contig_108286_2131_3182_+	contig_108286_2131_3182_+	contig_108286_2131_3182_+	0	3	3	0.3037	0	1	1	612.006	1834	1834.01	-0.6	-0.00036	0	0	6.11965e+06	CID (Collision Induced Dissociation)	MS2	16.2077	0	0.767	66.9311	5161	5161	5148	170529_0692_097_S11-20_Fr_05.raw	0/0	3.49	724	0.005389	0.05088	0.054		Not Used	No Quan Values
High	Sequest HT	Sequest HT (A3)	A	3	Unambiguous	IFSDQTVEPAEVTK	[K].iFSDQTVEPAEVTk.[L]	N-Term(TMT6plex); K14(TMT6plex)	FALSE	1	1	contig_108286_2131_3182_+	contig_108286_2131_3182_+	contig_108286_2131_3182_+	0	3	3	0.3022	0	1	1	674.71	2022.12	2022.12	0.15	0.0001	0	0	2.38803e+06	CID (Collision Induced Dissociation)	MS2	24.2967	29.6	2.132	67.67	5117	5117	5098	170529_0692_097_S11-20_Fr_20.raw	0/0	2.68	613	0.001028	0.01341	0.205	150269	Used	Unique	18
High	Sequest HT	Sequest HT (A3)	A	3	Unambiguous	LAEAEGSGEA	[K].lAEAEGSGEA.[-]	N-Term(TMT6plex)	FALSE	1	1	contig_10831_420_761_-	contig_10831_420_761_-	contig_10831_420_761_-	0	2	2	0.6784	0	1	1	581.793	1162.58	1162.58	-0.32	-0.00019	0	0	6.20537e+06	CID (Collision Induced Dissociation)	MS2	8.9011	7.3	1.176	58.0721	4009	4009	4008	170529_0692_097_S11-20_Fr_08.raw	0/0	2.83	199	0.006201	0.05941	0.036	131987	Used	Unique	5.6
High	Sequest HT	Sequest HT (A3)	A	3	Unambiguous	EGDPVDILLNAATR	[K].eGDPVDILLNAATR.[R]	N-Term(TMT6plex)	FALSE	1	2	contig_108356_4961_6658_-	contig_108356_4961_6658_-; contig_179321_3943_4965_-	contig_108356_4961_6658_-; contig_179321_3943_4965_-	0	2	2	0.2406	0	1	1	856.973	1712.94	1712.94	0.15	0.00013	0	0	189178	CID (Collision Induced Dissociation)	MS2	3.40293	0	36.07	80.3378	6051	6051	6036	170529_0692_097_S11-20_Fr_09.raw	0/0	3.74	587	0.0004428	0.003245	0.364		Not Used	No Quan Values
High	Sequest HT	Sequest HT (A3)	A	3	Unambiguous	GDVQEIFK	[R].gDVQEIFk.[A]	N-Term(TMT6plex); K8(TMT6plex)	FALSE	1	1	contig_108408_1_1333_+	contig_108408_1_1333_+	contig_108408_1_1333_+	0	2	2	0.2892	0	1	1	697.408	1393.81	1393.81	-0.27	-0.00019	0	0	21195198	CID (Collision Induced Dissociation)	MS2	12.054	8.3	0.339	66.292	4996	4996	4993	170529_0692_097_S11-20_Fr_20.raw	0/0	3.7	524	0.003329	0.03243	0.105	150211	Used	Unique	6.5
High	Sequest HT	Sequest HT (A3)	A	3	Selected	DFLLKPELLR	[R].dFLLkPELLR.[A]	N-Term(TMT6plex); K5(TMT6plex)	FALSE	1	1	contig_108408_1_1333_+	contig_108408_1_1333_+	contig_108408_1_1333_+	0	3	3		0.0093	2	2	568.027	1702.07	1702.07	0.11	6e-05	0	0	20990	CID (Collision Induced Dissociation)	MS2	8.85959	3.9	100	76.1727	4964	4964	4961	170529_0692_097_S11-20_Fr_12.raw	0/0	1.06	320	0.008053	0.07118	0.015	138461	Used	Unique	3.8
High	Sequest HT	Sequest HT (A3)	A	3	Unambiguous	DFLLKPELLR	[R].dFLLkPELLR.[A]	N-Term(TMT6plex); K5(TMT6plex)	FALSE	1	1	contig_108408_1_1333_+	contig_108408_1_1333_+	contig_108408_1_1333_+	0	3	3	0.3957	0	1	1	568.027	1702.07	1702.07	0.64	0.00037	0	0	4984682	CID (Collision Induced Dissociation)	MS2	9.16544	12.4	1.01	75.327	5722	5722	5719	170529_0692_097_S11-20_Fr_11.raw	0/0	2.3	316	0.003329	0.03466	0.098	137871	Used	Unique	9.7
High	Sequest HT	Sequest HT (A3)	A	3	Unambiguous	EGQIGAIVLCHTR	[K].eGQIGAIVLcHTR.[E]	N-Term(TMT6plex); C10(Carbamidomethyl)	FALSE	1	1	contig_108408_1_1333_+	contig_108408_1_1333_+	contig_108408_1_1333_+	0	3	3	0.4108	0	1	1	561.645	1682.92	1682.92	0.5	0.00028	0	0	14085055	CID (Collision Induced Dissociation)	MS2	4.9953	14.2	0.35	61.7655	4715	4715	4712	170529_0692_097_S11-20_Fr_04.raw	0/0	5.38	595	0.0004428	0.001616	0.443	125102	Used	Unique	7.4
High	Sequest HT	Sequest HT (A3)	A	3	Unambiguous	FMQDPMEIYVDDSK	[K].fmQDPmEIYVDDSk.[L]	N-Term(TMT6plex); M2(Oxidation); M6(Oxidation); K14(TMT6plex)	FALSE	1	1	contig_108408_1_1333_+	contig_108408_1_1333_+	contig_108408_1_1333_+	0	3	3	0.6263	0	1	1	736.691	2208.06	2208.06	-1.36	-0.001	0	0	3.7696e+06	CID (Collision Induced Dissociation)	MS2	19.1858	1.4	1.116	66.2293	5115	5115	5108	170529_0692_097_S11-20_Fr_16.raw	0/0	3.8	282	0.0004428	6.491e-05	0.806	144094	Used	Unique
High	Sequest HT	Sequest HT (A3)	A	3	Unambiguous	LYQVEYAFK	[R].lYQVEYAFk.[A]	N-Term(TMT6plex); K9(TMT6plex)	FALSE	1	1	contig_108415_1_821_+	contig_108415_1_821_+	contig_108415_1_821_+	0	2	2	0.355	0	1	1	809.966	1618.93	1618.92	0.59	0.00048	0	0	2.37541e+06	CID (Collision Induced Dissociation)	MS2	8.21783	0	3.118	73.0308	5590	5590	5583	170529_0692_097_S11-20_Fr_07.raw	0/0	4.62	662	0.0004428	0.004467	0.328		Not Used	No Quan Values
High	Sequest HT	Sequest HT (A3)	A	3	Unambiguous	LYQVEYAFK	[R].lYQVEYAFk.[A]	N-Term(TMT6plex); K9(TMT6plex)	FALSE	1	1	contig_108415_1_821_+	contig_108415_1_821_+	contig_108415_1_821_+	0	2	2	0.0576	0	1	1	809.966	1618.92	1618.92	0.22	0.00018	0	0	3050703	CID (Collision Induced Dissociation)	MS2	25.1065	0	2.587	73.742	5316	5316	5305	170529_0692_097_S11-20_Fr_08.raw	0/0	2.43	655	0.0004428	0.003877	0.344		Not Used	No Quan Values
High	Sequest HT	Sequest HT (A3)	A	3	Unambiguous	FATSENALK	[R].fATSENALk.[F]	N-Term(TMT6plex); K9(TMT6plex)	FALSE	1	1	contig_108431_1004_1756_+	contig_108431_1004_1756_+	contig_108431_1004_1756_+	0	2	2	0.4829	0	1	1	719.918	1438.83	1438.83	-0.67	-0.00048	0	0	27172032	CID (Collision Induced Dissociation)	MS2	10.1333	4.8	0.274	61.8955	4670	4670	4667	170529_0692_097_S11-20_Fr_18.raw	0/0	4.68	493	0.0007302	0.008768	0.253	147005	Used	Unique	3.8
High	Sequest HT	Sequest HT (A3)	A	3	Unambiguous	LGVAEVPFGWDPIK	[K].lGVAEVPFGWDPIk.[L]	N-Term(TMT6plex); K14(TMT6plex)	FALSE	1	1	contig_108442_170_991_-	contig_108442_170_991_-	contig_108442_170_991_-	0	3	3	0.4349	0	1	1	662.72	1986.14	1986.15	-1.11	-0.00073	0	0	1313003	CID (Collision Induced Dissociation)	MS2	6.25183	8.3	3.369	82.2919	6395	6395	6392	170529_0692_097_S11-20_Fr_13.raw	0/0	3.84	604	0.0004428	0.0001816	0.69	139864	Used	Unique
High	Sequest HT	Sequest HT (A3)	A	3	Unambiguous	AAEEEAAKK	[K].aAEEEAAkk.[A]	N-Term(TMT6plex); K8(TMT6plex); K9(TMT6plex)	FALSE	1	2	contig_135255_127_624_-	contig_108453_1_492_-; contig_135255_127_624_-	contig_108453_1_492_-; contig_135255_127_624_-	1	3	3	0.1146	0	1	1	545.329	1633.97	1633.97	0.08	5e-05	0	0	13043778	CID (Collision Induced Dissociation)	MS2	17.8376	46	0.406	50.9527	3634	3634	3631	170529_0692_097_S11-20_Fr_10.raw	0/0	2.88	495	0.001521	0.01966	0.162	135078	Used	Unique	4.2
High	Sequest HT	Sequest HT (A3)	A	3	Unambiguous	AEAAFAAAAVLR	[K].aEAAFAAAAVLR.[G]	N-Term(TMT6plex)	FALSE	1	1	contig_108509_2044_3059_+	contig_108509_2044_3059_+	contig_108509_2044_3059_+	0	2	2	0.2929	0	1	1	695.405	1389.8	1389.81	-1.8	-0.00125	0	0	598685	CID (Collision Induced Dissociation)	MS2	26.9533	0	12.756	72.6541	5587	5587	5574	170529_0692_097_S11-20_Fr_13.raw	0/0	4.2	728	0.002409	0.03117	0.11		Not Used	No Quan Values
High	Sequest HT	Sequest HT (A3)	A	3	Unambiguous	AEAAFAAAAVLR	[K].aEAAFAAAAVLR.[G]	N-Term(TMT6plex)	FALSE	1	1	contig_108509_2044_3059_+	contig_108509_2044_3059_+	contig_108509_2044_3059_+	0	2	2	0.4196	0	1	1	695.406	1389.81	1389.81	0.13	9e-05	0	0	54833.6	CID (Collision Induced Dissociation)	MS2	9.71469	0	100	72.6982	4822	4822	4821	170529_0692_097_S11-20_Fr_12.raw	0/0	4.48	752	0.0004428	0.003759	0.348		Not Used	No Quan Values
High	Sequest HT	Sequest HT (A3)	A	3	Unambiguous	AVFGEQYPDPVR	[R].aVFGEQYPDPVR.[V]	N-Term(TMT6plex)	FALSE	1	1	contig_108509_2044_3059_+	contig_108509_2044_3059_+	contig_108509_2044_3059_+	0	2	2	0.4388	0	1	1	803.926	1606.84	1606.84	0.7	0.00056	0	0	12216099	CID (Collision Induced Dissociation)	MS2	2.79319	0	0.608	65.7487	5052	5052	5041	170529_0692_097_S11-20_Fr_19.raw	0/0	3.35	509	0.003524	0.03595	0.094		Not Used	No Quan Values
High	Sequest HT	Sequest HT (A3)	A	3	Unambiguous	QPEDPIDFLVQR	[R].qPEDPIDFLVQR.[F]	N-Term(TMT6plex)	FALSE	1	1	contig_108509_87_2005_+	contig_108509_87_2005_+	contig_108509_87_2005_+	0	3	3	0.4177	0	1	1	562.64	1685.9	1685.91	-0.95	-0.00054	0	0	1692920	CID (Collision Induced Dissociation)	MS2	29.822	0	2.522	75.6763	5912	5912	5903	170529_0692_097_S11-20_Fr_05.raw	0/0	4.07	544	0.0004428	0.001731	0.435		Not Used	No Quan Values
High	Sequest HT	Sequest HT (A3)	A	3	Unambiguous	ETFVDFFEK	[R].eTFVDFFEk.[K]	N-Term(TMT6plex); K9(TMT6plex)	FALSE	1	1	contig_108509_87_2005_+	contig_108509_87_2005_+	contig_108509_87_2005_+	0	2	2	0.3803	0	1	1	810.437	1619.87	1619.87	-3.25	-0.00263	0	0	3.06325e+06	CID (Collision Induced Dissociation)	MS2	8.27546	0	2.459	79.321	6018	6018	6011	170529_0692_097_S11-20_Fr_10.raw	0/0	3.76	621	0.008748	0.07574	0.008		Not Used	No Quan Values
High	Sequest HT	Sequest HT (A3)	A	3	Unambiguous	ETFVDFFEK	[R].eTFVDFFEk.[K]	N-Term(TMT6plex); K9(TMT6plex)	FALSE	1	1	contig_108509_87_2005_+	contig_108509_87_2005_+	contig_108509_87_2005_+	0	2	2	0.2273	0	1	1	810.44	1619.87	1619.87	0.82	0.00066	0	0	63369.3	CID (Collision Induced Dissociation)	MS2	13.9003	1.2	100	79.978	6064	6064	6050	170529_0692_097_S11-20_Fr_11.raw	0/0	4.18	638	0.005389	0.05127	0.053	138029	Used	Unique
High	Sequest HT	Sequest HT (A3)	A	3	Unambiguous	QPEDPIDFLVQR	[R].qPEDPIDFLVQR.[F]	N-Term(TMT6plex)	FALSE	1	1	contig_108509_87_2005_+	contig_108509_87_2005_+	contig_108509_87_2005_+	0	2	2	0.2418	0	1	1	843.456	1685.9	1685.91	-1.2	-0.00101	0	0	6366588	CID (Collision Induced Dissociation)	MS2	37.16	0	1.135	75.6078	5906	5906	5903	170529_0692_097_S11-20_Fr_05.raw	0/0	3.06	544	0.001028	0.01526	0.19		Not Used	No Quan Values
High	Sequest HT	Sequest HT (A3)	A	3	Unambiguous	VPGAVPLLEGK	[K].vPGAVPLLEGk.[I]	N-Term(TMT6plex); K11(TMT6plex)	FALSE	1	1	contig_108585_1_1108_+	contig_108585_1_1108_+	contig_108585_1_1108_+	0	2	2	0.5873	0	1	1	769.488	1537.97	1537.97	-2.1	-0.00162	0	0	4789719	CID (Collision Induced Dissociation)	MS2	8.33289	4.9	1.588	71.0151	5443	5443	5432	170529_0692_097_S11-20_Fr_06.raw	0/0	3.32	208	0.005564	0.05339	0.049	128968	Used	Unique
High	Sequest HT	Sequest HT (A3)	A	3	Unambiguous	YLGSMEGAILGGK	[K].yLGSmEGAILGGk.[L]	N-Term(TMT6plex); M5(Oxidation); K13(TMT6plex)	FALSE	1	1	contig_108601_1078_1971_+	contig_108601_1078_1971_+	contig_108601_1078_1971_+	0	2	2	0.5553	0	1	1	885.497	1769.99	1769.99	-0.11	-0.0001	0	0	3226804	CID (Collision Induced Dissociation)	MS2	72.7561	0	1.155	68.2067	5212	5212	5199	170529_0692_097_S11-20_Fr_03.raw	0/0	3.71	608	0.0004428	0.0003544	0.614		Not Used	No Quan Values
High	Sequest HT	Sequest HT (A3)	A	3	Unambiguous	DEEIIDATMGELAR	[K].dEEIIDATmGELAR.[L]	N-Term(TMT6plex); M9(Oxidation)	FALSE	1	1	contig_108601_1078_1971_+	contig_108601_1078_1971_+	contig_108601_1078_1971_+	0	3	3	0.5531	0	1	1	603.303	1807.89	1807.89	0.03	2e-05	0	0	4513439	CID (Collision Induced Dissociation)	MS2	9.82832	9.9	1.103	69.3828	5383	5383	5380	170529_0692_097_S11-20_Fr_14.raw	0/0	5.93	344	0	7.401e-06	1.051	141081	Used	Unique	7.9
High	Sequest HT	Sequest HT (A3)	A	3	Unambiguous	DEEIIDATMGELAR	[K].dEEIIDATmGELAR.[L]	N-Term(TMT6plex); M9(Oxidation)	FALSE	1	1	contig_108601_1078_1971_+	contig_108601_1078_1971_+	contig_108601_1078_1971_+	0	2	2	0.5237	0	1	1	904.45	1807.89	1807.89	-0.57	-0.00051	0	0	7145290	CID (Collision Induced Dissociation)	MS2	5.68873	0	1.041	69.3579	5381	5381	5380	170529_0692_097_S11-20_Fr_14.raw	0/0	3.8	342	0.0004428	0.001024	0.494		Not Used	No Quan Values
High	Sequest HT	Sequest HT (A3)	A	3	Unambiguous	VVQPDIIAR	[K].vVQPDIIAR.[A]	N-Term(TMT6plex)	FALSE	1	1	contig_108601_1078_1971_+	contig_108601_1078_1971_+	contig_108601_1078_1971_+	0	2	2	0.4835	0	1	1	620.386	1239.76	1239.76	1.69	0.00105	0	0	34515148	CID (Collision Induced Dissociation)	MS2	7.55685	5.8	0.21	62.3879	4714	4714	4709	170529_0692_097_S11-20_Fr_18.raw	0/0	3.33	291	0.001312	0.01547	0.189	147026	Used	Unique	4.1
High	Sequest HT	Sequest HT (A3)	A	3	Unambiguous	FLNEDNGLQMAFLDGNQPER	[R].fLNEDNGLQmAFLDGNQPER.[L]	N-Term(TMT6plex); M10(Oxidation)	FALSE	1	1	contig_108601_119_1045_+	contig_108601_119_1045_+	contig_108601_119_1045_+	0	3	3	0.3491	0	1	1	851.746	2553.22	2553.22	-0.3	-0.00025	0	0	682958	CID (Collision Induced Dissociation)	MS2	2.99681	0	6.18	74.3945	5820	5820	5803	170529_0692_097_S11-20_Fr_04.raw	0/0	4.01	305	0.001521	0.01843	0.169		Not Used	No Quan Values
High	Sequest HT	Sequest HT (A3)	A	3	Unambiguous	AEGNLVPADQLLR	[K].aEGNLVPADQLLR.[L]	N-Term(TMT6plex)	FALSE	1	1	contig_108707_385_3017_-	contig_108707_385_3017_-	contig_108707_385_3017_-	0	2	2	0.223	0	1	1	812.965	1624.92	1624.92	1.01	0.00082	0	0	5.81154e+06	CID (Collision Induced Dissociation)	MS2	10.6562	2.9	1.271	67.3143	5086	5086	5077	170529_0692_097_S11-20_Fr_20.raw	0/0	4.17	511	0.002053	0.02328	0.143	150254	Used	Unique	2.2
High	Sequest HT	Sequest HT (A3)	A	3	Unambiguous	SVVISLK	[R].sVVISLk.[KR]	N-Term(TMT6plex); K7(TMT6plex)	FALSE	1	3	contig_56908_1_830_+	contig_108855_1659_1777_+; contig_159911_369_878_+; contig_56908_1_830_+	contig_108855_1659_1777_+; contig_159911_369_878_+; contig_56908_1_830_+	0	2	2	0.0929	0	1	1	602.407	1203.81	1203.81	-0.11	-7e-05	0	0	9743265	CID (Collision Induced Dissociation)	MS2	12.7706	1.7	0.753	65.8497	5078	5078	5069	170529_0692_097_S11-20_Fr_04.raw	0/0	2.8	50	0.005564	0.05262	0.05	125275	Used	Unique
High	Sequest HT	Sequest HT (A3)	A	3	Unambiguous	GATVIASDISEAMQTEAAQR	[R].gATVIASDISEAmQTEAAQR.[A]	N-Term(TMT6plex); M13(Oxidation)	FALSE	1	1	contig_108870_157_957_-	contig_108870_157_957_-	contig_108870_157_957_-	0	3	3	0.2508	0	1	1	765.388	2294.15	2294.15	0.03	3e-05	0	0	755230	CID (Collision Induced Dissociation)	MS2	4.20123	0	5.09	68.7484	5343	5343	5325	170529_0692_097_S11-20_Fr_15.raw	0/0	3.15	442	0.0007302	0.008671	0.254		Not Used	No Quan Values
High	Sequest HT	Sequest HT (A3)	A	3	Unambiguous	AFGGLFPGPSK	[K].aFGGLFPGPSk.[T]	N-Term(TMT6plex); K11(TMT6plex)	FALSE	1	1	contig_108870_157_957_-	contig_108870_157_957_-	contig_108870_157_957_-	0	2	2	0.4536	0	1	1	768.453	1535.9	1535.9	0.23	0.00018	0	0	4731263	CID (Collision Induced Dissociation)	MS2	11.2649	2	1.497	73.3554	5558	5558	5551	170529_0692_097_S11-20_Fr_11.raw	0/0	5.07	517	0.0004428	0.003231	0.365	137793	Used	Unique
High	Sequest HT	Sequest HT (A3)	A	3	Unambiguous	GATVIASDISEAMQTEAAQR	[R].gATVIASDISEAmQTEAAQR.[A]	N-Term(TMT6plex); M13(Oxidation)	FALSE	1	1	contig_108870_157_957_-	contig_108870_157_957_-	contig_108870_157_957_-	0	3	3	0.5565	0	1	1	765.388	2294.15	2294.15	0.11	9e-05	0	0	3.11382e+06	CID (Collision Induced Dissociation)	MS2	3.05844	0.3	1.34	67.9169	5258	5258	5255	170529_0692_097_S11-20_Fr_16.raw	0/0	6.81	440	0	6.947e-06	1.058	144162	Used	Unique
High	Sequest HT	Sequest HT (A3)	A	3	Unambiguous	GLLACDESTGTIGTR	[K].gLLAcDESTGTIGTR.[L]	N-Term(TMT6plex); C5(Carbamidomethyl)	FALSE	1	1	contig_109012_45_1228_+	contig_109012_45_1228_+	contig_109012_45_1228_+	0	2	2	0.3022	0	1	1	890.46	1779.91	1779.91	1.09	0.00097	0	0	1227.8	CID (Collision Induced Dissociation)	MS2	9.31443	0	100	108.515	7964	7964	7961	170529_0692_097_S11-20_Fr_18.raw	0/0	2.78	442	0.002236	0.02412	0.139		Not Used	No Quan Values
High	Sequest HT	Sequest HT (A3)	A	3	Unambiguous	GLLACDESTGTIGTR	[K].gLLAcDESTGTIGTR.[L]	N-Term(TMT6plex); C5(Carbamidomethyl)	FALSE	1	1	contig_109012_45_1228_+	contig_109012_45_1228_+	contig_109012_45_1228_+	0	2	2	0.4499	0	1	1	890.462	1779.92	1779.91	3.76	0.00335	0	0	6646.73	CID (Collision Induced Dissociation)	MS2	0	0	100	105.246	7690	7690	7688	170529_0692_097_S11-20_Fr_18.raw	0/0	4.09	473	0.0004428	0.0005	0.575		Not Used	No Quan Values
High	Sequest HT	Sequest HT (A3)	A	3	Unambiguous	GLNIIPGIK	[K].gLNIIPGIk.[V]	N-Term(TMT6plex); K9(TMT6plex)	FALSE	1	1	contig_109012_45_1228_+	contig_109012_45_1228_+	contig_109012_45_1228_+	0	2	2	0.516	0	1	1	691.959	1382.91	1382.91	-1.62	-0.00112	0	0	23208022	CID (Collision Induced Dissociation)	MS2	9.37474	2.9	0.319	72.2834	5429	5429	5428	170529_0692_097_S11-20_Fr_10.raw	0/0	4.07	76	0.002236	0.02724	0.125	135928	Used	Unique
High	Sequest HT	Sequest HT (A3)	A	3	Unambiguous	GLDSLAER	[R].gLDSLAER.[C]	N-Term(TMT6plex)	FALSE	1	1	contig_109012_45_1228_+	contig_109012_45_1228_+	contig_109012_45_1228_+	0	2	2	0.2639	0	1	1	545.309	1089.61	1089.61	0.34	0.00018	0	0	139843792	CID (Collision Induced Dissociation)	MS2	10.876	7.3	0.051	60.3867	4615	4615	4614	170529_0692_097_S11-20_Fr_15.raw	0/0	3.6	648	0.00493	0.04568	0.066	142265	Used	Unique
High	Sequest HT	Sequest HT (A3)	A	3	Unambiguous	ATAAAMVATGK	[R].aTAAAmVATGk.[G]	N-Term(TMT6plex); M6(Oxidation); K11(TMT6plex)	FALSE	1	1	contig_109012_45_1228_+	contig_109012_45_1228_+	contig_109012_45_1228_+	0	2	2	0.5344	0	1	1	733.425	1465.84	1465.84	-0.98	-0.00072	0	0	109790520	CID (Collision Induced Dissociation)	MS2	12.1853	0.5	0.069	56.6369	4279	4279	4278	170529_0692_097_S11-20_Fr_15.raw	0/0	3.2	545	0.0004428	0.0004861	0.578	142105	Used	Unique
High	Sequest HT	Sequest HT (A3)	A	3	Unambiguous	GLLACDESTGTIGTR	[K].gLLAcDESTGTIGTR.[L]	N-Term(TMT6plex); C5(Carbamidomethyl)	FALSE	1	1	contig_109012_45_1228_+	contig_109012_45_1228_+	contig_109012_45_1228_+	0	2	2	0.544	0	1	1	890.457	1779.91	1779.91	-2.41	-0.00214	0	0	1567.73	CID (Collision Induced Dissociation)	MS2	50.0486	0	100	110.141	8094	8094	8093	170529_0692_097_S11-20_Fr_18.raw	0/0	3.07	434	0.002409	0.0287	0.119		Not Used	No Quan Values
High	Sequest HT	Sequest HT (A3)	A	3	Unambiguous	VDTGLIPLFNGGPGEK	[K].vDTGLIPLFnGGPGEk.[W]	N-Term(TMT6plex); N10(Deamidated); K16(TMT6plex)	FALSE	1	1	contig_109012_45_1228_+	contig_109012_45_1228_+	contig_109012_45_1228_+	0	3	3	0.4609	0	1	1	691.727	2073.17	2073.16	1.63	0.00112	0	0	3771.2	CID (Collision Induced Dissociation)	MS2	19.8676	4.8	100	79.5894	5127	5127	5126	170529_0692_097_S11-20_Fr_12.raw	0/0	3.84	641	0.0004428	0.003362	0.36	138483	Used	Unique
High	Sequest HT	Sequest HT (A3)	A	3	Unambiguous	GLLACDESTGTIGTR	[K].gLLAcDESTGTIGTR.[L]	N-Term(TMT6plex); C5(Carbamidomethyl)	FALSE	1	1	contig_109012_45_1228_+	contig_109012_45_1228_+	contig_109012_45_1228_+	0	2	2	0.3879	0	1	1	890.461	1779.91	1779.91	1.77	0.00158	0	0	9831.6	CID (Collision Induced Dissociation)	MS2	0	0	100	90.7798	6630	6630	6626	170529_0692_097_S11-20_Fr_18.raw	0/0	4.95	460	0.0004428	7.559e-05	0.789		Not Used	No Quan Values
High	Sequest HT	Sequest HT (A3)	A	3	Unambiguous	GLLACDESTGTIGTR	[K].gLLAcDESTGTIGTR.[L]	N-Term(TMT6plex); C5(Carbamidomethyl)	FALSE	1	1	contig_109012_45_1228_+	contig_109012_45_1228_+	contig_109012_45_1228_+	0	2	2	0.509	0	1	1	890.458	1779.91	1779.91	-1.17	-0.00104	0	0	11361.1	CID (Collision Induced Dissociation)	MS2	33.4147	0	100	103.18	7515	7515	7514	170529_0692_097_S11-20_Fr_18.raw	0/0	3.89	441	0.0007302	0.01034	0.234		Not Used	No Quan Values
High	Sequest HT	Sequest HT (A3)	A	3	Unambiguous	VLTAVYAK	[R].vLTAVYAk.[L]	N-Term(TMT6plex); K8(TMT6plex)	FALSE	1	1	contig_109012_45_1228_+	contig_109012_45_1228_+	contig_109012_45_1228_+	0	2	2	0.2865	0	1	1	661.926	1322.84	1322.84	-0.2	-0.00013	0	0	14365.1	CID (Collision Induced Dissociation)	MS2	52.5235	0	100	95.2212	7109	7109	7108	170529_0692_097_S11-20_Fr_05.raw	0/0	3.49	198	0.001312	0.01623	0.183		Not Used	No Quan Values
High	Sequest HT	Sequest HT (A3)	A	3	Unambiguous	GLLACDESTGTIGTR	[K].gLLAcDESTGTIGTR.[L]	N-Term(TMT6plex); C5(Carbamidomethyl)	FALSE	1	1	contig_109012_45_1228_+	contig_109012_45_1228_+	contig_109012_45_1228_+	0	2	2	0.4361	0	1	1	890.46	1779.91	1779.91	1.02	0.00091	0	0	36033.3	CID (Collision Induced Dissociation)	MS2	0	0	100	80.1172	6081	6081	6070	170529_0692_097_S11-20_Fr_18.raw	0/0	5.71	442	0.0004428	0.0004229	0.594		Not Used	No Quan Values
High	Sequest HT	Sequest HT (A3)	A	3	Unambiguous	VLTAVYAK	[R].vLTAVYAk.[L]	N-Term(TMT6plex); K8(TMT6plex)	FALSE	1	1	contig_109012_45_1228_+	contig_109012_45_1228_+	contig_109012_45_1228_+	0	2	2	0.3645	0	1	1	661.926	1322.84	1322.84	-0.2	-0.00013	0	0	7241.67	CID (Collision Induced Dissociation)	MS2	52.2341	0	100	97.8369	7302	7302	7301	170529_0692_097_S11-20_Fr_05.raw	0/0	3.32	198	0.003329	0.03218	0.106		Not Used	No Quan Values
High	Sequest HT	Sequest HT (A3)	A	3	Unambiguous	LEANGMENSEANR	[R].lEAnGmENSEANR.[Q]	N-Term(TMT6plex); N4(Deamidated); M6(Oxidation)	FALSE	1	1	contig_109012_45_1228_+	contig_109012_45_1228_+	contig_109012_45_1228_+	0	3	3	0.3157	0	1	1	560.928	1680.77	1680.77	-0.05	-3e-05	0	0	4.32082e+06	CID (Collision Induced Dissociation)	MS2	9.12622	4.6	1.174	50.5768	3716	3716	3707	170529_0692_097_S11-20_Fr_07.raw	0/0	5.86	82	0.0004428	0.0001936	0.682	129933	Used	Unique
High	Sequest HT	Sequest HT (A3)	A	3	Unambiguous	LEANGMENSEANR	[R].lEAnGmENSEANR.[Q]	N-Term(TMT6plex); N4(Deamidated); M6(Oxidation)	FALSE	1	1	contig_109012_45_1228_+	contig_109012_45_1228_+	contig_109012_45_1228_+	0	2	2	0.0872	0	1	1	840.889	1680.77	1680.77	0.25	0.00021	0	0	22499166	CID (Collision Induced Dissociation)	MS2	8.27993	0	0.336	50.4865	3708	3708	3707	170529_0692_097_S11-20_Fr_07.raw	0/0	2.98	84	0.004744	0.0431	0.073		Not Used	No Quan Values
High	Sequest HT	Sequest HT (A3)	A	3	Unambiguous	VLTAVYAK	[R].vLTAVYAk.[L]	N-Term(TMT6plex); K8(TMT6plex)	FALSE	1	1	contig_109012_45_1228_+	contig_109012_45_1228_+	contig_109012_45_1228_+	0	2	2	0.3618	0	1	1	661.926	1322.84	1322.84	-0.57	-0.00038	0	0	9816.69	CID (Collision Induced Dissociation)	MS2	16.078	0	100	99.9949	7445	7445	7444	170529_0692_097_S11-20_Fr_05.raw	0/0	3.4	198	0.002236	0.0255	0.132		Not Used	No Quan Values
High	Sequest HT	Sequest HT (A3)	A	3	Unambiguous	GLNIIPGIK	[K].gLNIIPGIk.[V]	N-Term(TMT6plex); K9(TMT6plex)	FALSE	1	1	contig_109012_45_1228_+	contig_109012_45_1228_+	contig_109012_45_1228_+	0	2	2	0.5431	0	1	1	691.96	1382.91	1382.91	-0.56	-0.00039	0	0	14001478	CID (Collision Induced Dissociation)	MS2	12.2905	1.3	0.535	73.0431	5531	5531	5530	170529_0692_097_S11-20_Fr_11.raw	0/0	3.94	76	0.0004428	0.003698	0.35	137780	Used	Unique
High	Sequest HT	Sequest HT (A3)	A	3	Unambiguous	GLLACDESTGTIGTR	[K].gLLAcDESTGTIGTR.[L]	N-Term(TMT6plex); C5(Carbamidomethyl)	FALSE	1	1	contig_109012_45_1228_+	contig_109012_45_1228_+	contig_109012_45_1228_+	0	3	3	0.4574	0	1	1	593.976	1779.91	1779.91	2.32	0.00137	0	0	19930322	CID (Collision Induced Dissociation)	MS2	17.4264	2.6	0.248	62.6236	4735	4735	4730	170529_0692_097_S11-20_Fr_18.raw	0/0	4.81	466	0.001312	0.01621	0.183	147036	Used	Unique
High	Sequest HT	Sequest HT (A3)	A	3	Unambiguous	GLLACDESTGTIGTR	[K].gLLAcDESTGTIGTR.[L]	N-Term(TMT6plex); C5(Carbamidomethyl)	FALSE	1	1	contig_109012_45_1228_+	contig_109012_45_1228_+	contig_109012_45_1228_+	0	2	2	0.5316	0	1	1	890.461	1779.91	1779.91	1.98	0.00176	0	0	61793512	CID (Collision Induced Dissociation)	MS2	8.73035	0	0.123	62.5773	4731	4731	4730	170529_0692_097_S11-20_Fr_18.raw	0/0	6.02	464	0.0004428	0.0001165	0.74		Not Used	No Quan Values
High	Sequest HT	Sequest HT (A3)	A	3	Unambiguous	VLTAVYAK	[R].vLTAVYAk.[L]	N-Term(TMT6plex); K8(TMT6plex)	FALSE	1	1	contig_109012_45_1228_+	contig_109012_45_1228_+	contig_109012_45_1228_+	0	2	2	0.3548	0	1	1	661.925	1322.84	1322.84	-0.94	-0.00062	0	0	3618.21	CID (Collision Induced Dissociation)	MS2	26.9528	0	100	102.084	7622	7622	7616	170529_0692_097_S11-20_Fr_05.raw	0/0	2.48	198	0.001312	0.01686	0.179		Not Used	No Quan Values
High	Sequest HT	Sequest HT (A3)	A	3	Unambiguous	VLTAVYAK	[R].vLTAVYAk.[L]	N-Term(TMT6plex); K8(TMT6plex)	FALSE	1	1	contig_109012_45_1228_+	contig_109012_45_1228_+	contig_109012_45_1228_+	0	2	2	0.3023	0	1	1	661.927	1322.85	1322.84	0.82	0.00054	0	0	4226.59	CID (Collision Induced Dissociation)	MS2	0	0	100	104.344	7781	7781	7775	170529_0692_097_S11-20_Fr_05.raw	0/0	3.01	206	0.004744	0.04045	0.08		Not Used	No Quan Values
High	Sequest HT	Sequest HT (A3)	A	3	Unambiguous	VLTAVYAK	[R].vLTAVYAk.[L]	N-Term(TMT6plex); K8(TMT6plex)	FALSE	1	1	contig_109012_45_1228_+	contig_109012_45_1228_+	contig_109012_45_1228_+	0	2	2	0.0657	0	1	1	661.926	1322.85	1322.84	0.17	0.00011	0	0	1660.81	CID (Collision Induced Dissociation)	MS2	49.5138	0	100	109.085	8153	8153	8152	170529_0692_097_S11-20_Fr_05.raw	0/0	1.37	198	0.002236	0.02448	0.137		Not Used	No Quan Values
High	Sequest HT	Sequest HT (A3)	A	3	Unambiguous	VDTGLIPLFNGGPGEK	[K].vDTGLIPLFNGGPGEk.[W]	N-Term(TMT6plex); K16(TMT6plex)	FALSE	1	1	contig_109012_45_1228_+	contig_109012_45_1228_+	contig_109012_45_1228_+	0	3	3	0.4748	0	1	1	691.398	2072.18	2072.18	0.3	0.00021	0	0	10826285	CID (Collision Induced Dissociation)	MS2	9.89782	20.1	0.451	78.4512	5970	5970	5969	170529_0692_097_S11-20_Fr_11.raw	0/0	5.56	640	0.0004428	7.016e-05	0.797	137988	Used	Unique
High	Sequest HT	Sequest HT (A3)	A	3	Unambiguous	LEANGMENSEANR	[R].lEAnGmENSEANR.[Q]	N-Term(TMT6plex); N4(Deamidated); M6(Oxidation)	FALSE	1	1	contig_109012_45_1228_+	contig_109012_45_1228_+	contig_109012_45_1228_+	0	2	2	0.0804	0	1	1	840.888	1680.77	1680.77	-0.33	-0.00028	0	0	543368	CID (Collision Induced Dissociation)	MS2	5.24182	0	14.441	50.7984	3766	3766	3759	170529_0692_097_S11-20_Fr_06.raw	0/0	2.86	82	0.0004428	0.003082	0.37		Not Used	No Quan Values
High	Sequest HT	Sequest HT (A3)	A	3	Unambiguous	GLNIIPGIK	[K].gLNIIPGIk.[V]	N-Term(TMT6plex); K9(TMT6plex)	FALSE	1	1	contig_109012_45_1228_+	contig_109012_45_1228_+	contig_109012_45_1228_+	0	2	2	0.3191	0	1	1	691.96	1382.91	1382.91	-0.38	-0.00027	0	0	14307.2	CID (Collision Induced Dissociation)	MS2	4.94781	1.9	100	74.1882	4884	4884	4876	170529_0692_097_S11-20_Fr_12.raw	0/0	2.35	76	0.005564	0.05259	0.05	138443	Used	Unique	3.4
High	Sequest HT	Sequest HT (A3)	A	3	Unambiguous	GLLACDESTGTIGTR	[K].gLLAcDESTGTIGTR.[L]	N-Term(TMT6plex); C5(Carbamidomethyl)	FALSE	1	1	contig_109012_45_1228_+	contig_109012_45_1228_+	contig_109012_45_1228_+	0	2	2	0.3745	0	1	1	890.458	1779.91	1779.91	-1.52	-0.00135	0	0	15582.5	CID (Collision Induced Dissociation)	MS2	0	0	100	82.262	6166	6166	6156	170529_0692_097_S11-20_Fr_18.raw	0/0	4.86	432	0.0004428	0.0005891	0.557		Not Used	No Quan Values
High	Sequest HT	Sequest HT (A3)	A	3	Unambiguous	ATAAAMVATGK	[R].aTAAAmVATGk.[G]	N-Term(TMT6plex); M6(Oxidation); K11(TMT6plex)	FALSE	1	1	contig_109012_45_1228_+	contig_109012_45_1228_+	contig_109012_45_1228_+	0	2	2	0.0912	0	1	1	733.426	1465.85	1465.84	0.52	0.00038	0	0	10629.8	CID (Collision Induced Dissociation)	MS2	30.1928	0	100	101.395	7176	7176	7175	170529_0692_097_S11-20_Fr_15.raw	0/0	2.96	510	0.006924	0.0631	0.029		Not Used	No Quan Values
High	Sequest HT	Sequest HT (A3)	A	3	Unambiguous	GLLACDESTGTIGTR	[K].gLLAcDESTGTIGTR.[L]	N-Term(TMT6plex); C5(Carbamidomethyl)	FALSE	1	1	contig_109012_45_1228_+	contig_109012_45_1228_+	contig_109012_45_1228_+	0	2	2	0.3406	0	1	1	890.458	1779.91	1779.91	-0.63	-0.00056	0	0	17130.4	CID (Collision Induced Dissociation)	MS2	0	0	100	84.0549	6249	6249	6248	170529_0692_097_S11-20_Fr_18.raw	0/0	5.08	446	0.0004428	0.002031	0.417		Not Used	No Quan Values
High	Sequest HT	Sequest HT (A3)	A	3	Unambiguous	VLTAVYAK	[R].vLTAVYAk.[L]	N-Term(TMT6plex); K8(TMT6plex)	FALSE	1	1	contig_109012_45_1228_+	contig_109012_45_1228_+	contig_109012_45_1228_+	0	2	2	0.3866	0	1	1	661.924	1322.84	1322.84	-3.52	-0.00233	0	0	10832.6	CID (Collision Induced Dissociation)	MS2	69.0487	0	100	92.858	6959	6959	6957	170529_0692_097_S11-20_Fr_05.raw	0/0	3.13	198	0.005698	0.05445	0.046		Not Used	No Quan Values
High	Sequest HT	Sequest HT (A3)	A	3	Unambiguous	GLLACDESTGTIGTR	[K].gLLAcDESTGTIGTR.[L]	N-Term(TMT6plex); C5(Carbamidomethyl)	FALSE	1	1	contig_109012_45_1228_+	contig_109012_45_1228_+	contig_109012_45_1228_+	0	2	2	0.4378	0	1	1	890.458	1779.91	1779.91	-1.11	-0.00098	0	0	6099.14	CID (Collision Induced Dissociation)	MS2	17.4488	0	100	101.048	7352	7352	7346	170529_0692_097_S11-20_Fr_18.raw	0/0	4.18	441	0.0004428	0.0008903	0.51		Not Used	No Quan Values
High	Sequest HT	Sequest HT (A3)	A	3	Unambiguous	GLLACDESTGTIGTR	[K].gLLAcDESTGTIGTR.[L]	N-Term(TMT6plex); C5(Carbamidomethyl)	FALSE	1	1	contig_109012_45_1228_+	contig_109012_45_1228_+	contig_109012_45_1228_+	0	2	2	0.5059	0	1	1	890.458	1779.91	1779.91	-0.97	-0.00086	0	0	11931.5	CID (Collision Induced Dissociation)	MS2	0	0	100	98.9085	7196	7196	7194	170529_0692_097_S11-20_Fr_18.raw	0/0	4.21	442	0.0004428	0.001632	0.442		Not Used	No Quan Values
High	Sequest HT	Sequest HT (A3)	A	3	Unambiguous	VDTGLIPLFNGGPGEK	[K].vDTGLIPLFnGGPGEk.[W]	N-Term(TMT6plex); N10(Deamidated); K16(TMT6plex)	FALSE	1	1	contig_109012_45_1228_+	contig_109012_45_1228_+	contig_109012_45_1228_+	0	3	3	0.4898	0	1	1	691.726	2073.16	2073.16	0.12	9e-05	0	0	867417	CID (Collision Induced Dissociation)	MS2	10.9937	150.4	5.717	78.8562	5981	5981	5972	170529_0692_097_S11-20_Fr_10.raw	0/0	5.39	654	0.0004428	0.001285	0.469	136190	Used	Unique	13.8
High	Sequest HT	Sequest HT (A3)	A	3	Unambiguous	ALQSSCIK	[R].aLQSScIk.[I]	N-Term(TMT6plex); C6(Carbamidomethyl); K8(TMT6plex)	FALSE	1	1	contig_109012_45_1228_+	contig_109012_45_1228_+	contig_109012_45_1228_+	0	2	2	0.3886	0	1	1	682.902	1364.8	1364.8	-0.91	-0.00062	0	0	130733016	CID (Collision Induced Dissociation)	MS2	12.2416	4.1	0.058	57.134	4311	4311	4310	170529_0692_097_S11-20_Fr_16.raw	0/0	3.86	538	0.002409	0.03111	0.11	143711	Used	Unique
High	Sequest HT	Sequest HT (A3)	A	3	Unambiguous	GLLACDESTGTIGTR	[K].gLLAcDESTGTIGTR.[L]	N-Term(TMT6plex); C5(Carbamidomethyl)	FALSE	1	1	contig_109012_45_1228_+	contig_109012_45_1228_+	contig_109012_45_1228_+	0	2	2	0.6154	0	1	1	890.459	1779.91	1779.91	-0.42	-0.00037	0	0	21179.3	CID (Collision Induced Dissociation)	MS2	0	0	100	96.8413	7038	7038	7037	170529_0692_097_S11-20_Fr_18.raw	0/0	5.33	443	0	1.735e-05	0.955		Not Used	No Quan Values
High	Sequest HT	Sequest HT (A3)	A	3	Unambiguous	GLLACDESTGTIGTR	[K].gLLAcDESTGTIGTR.[L]	N-Term(TMT6plex); C5(Carbamidomethyl)	FALSE	1	1	contig_109012_45_1228_+	contig_109012_45_1228_+	contig_109012_45_1228_+	0	2	2	0.4928	0	1	1	890.458	1779.91	1779.91	-0.9	-0.0008	0	0	18284.7	CID (Collision Induced Dissociation)	MS2	18.0992	0	100	94.8097	6897	6897	6895	170529_0692_097_S11-20_Fr_18.raw	0/0	5.58	441	0.0004428	0.0006575	0.544		Not Used	No Quan Values
High	Sequest HT	Sequest HT (A3)	A	3	Unambiguous	VLTAVYAK	[R].vLTAVYAk.[L]	N-Term(TMT6plex); K8(TMT6plex)	FALSE	1	1	contig_109012_45_1228_+	contig_109012_45_1228_+	contig_109012_45_1228_+	0	2	2	0.3389	0	1	1	661.926	1322.84	1322.84	-0.29	-0.00019	0	0	11362.4	CID (Collision Induced Dissociation)	MS2	68.4929	0	100	86.0456	6573	6573	6569	170529_0692_097_S11-20_Fr_05.raw	0/0	3.57	198	0.002409	0.03115	0.11		Not Used	No Quan Values
High	Sequest HT	Sequest HT (A3)	A	3	Unambiguous	GLLACDESTGTIGTR	[K].gLLAcDESTGTIGTR.[L]	N-Term(TMT6plex); C5(Carbamidomethyl)	FALSE	1	1	contig_109012_45_1228_+	contig_109012_45_1228_+	contig_109012_45_1228_+	0	2	2	0.3548	0	1	1	890.46	1779.91	1779.91	0.81	0.00073	0	0	9649.44	CID (Collision Induced Dissociation)	MS2	0	0	100	92.7769	6753	6753	6751	170529_0692_097_S11-20_Fr_18.raw	0/0	4.96	442	0.0004428	0.001003	0.497		Not Used	No Quan Values
High	Sequest HT	Sequest HT (A3)	A	3	Unambiguous	VLTAVYAK	[R].vLTAVYAk.[L]	N-Term(TMT6plex); K8(TMT6plex)	FALSE	1	1	contig_109012_45_1228_+	contig_109012_45_1228_+	contig_109012_45_1228_+	0	2	2	0.3069	0	1	1	661.926	1322.85	1322.84	0.45	0.0003	0	0	14197	CID (Collision Induced Dissociation)	MS2	70.4835	0	100	88.3057	6679	6679	6678	170529_0692_097_S11-20_Fr_05.raw	0/0	3.03	198	0.003329	0.03379	0.101		Not Used	No Quan Values
High	Sequest HT	Sequest HT (A3)	A	3	Unambiguous	VLTAVYAK	[R].vLTAVYAk.[L]	N-Term(TMT6plex); K8(TMT6plex)	FALSE	1	1	contig_109012_45_1228_+	contig_109012_45_1228_+	contig_109012_45_1228_+	0	2	2	0.3577	0	1	1	661.927	1322.85	1322.84	1.46	0.00097	0	0	11384.6	CID (Collision Induced Dissociation)	MS2	55.436	0	100	91.7483	6884	6884	6881	170529_0692_097_S11-20_Fr_05.raw	0/0	3.69	164	0.005389	0.05128	0.053		Not Used	No Quan Values
High	Sequest HT	Sequest HT (A3)	A	3	Unambiguous	VDTGLIPLFNGGPGEK	[K].vDTGLIPLFNGGPGEk.[W]	N-Term(TMT6plex); K16(TMT6plex)	FALSE	1	1	contig_109012_45_1228_+	contig_109012_45_1228_+	contig_109012_45_1228_+	0	3	3	0.4123	0	1	1	691.398	2072.18	2072.18	0.39	0.00027	0	0	30616.5	CID (Collision Induced Dissociation)	MS2	2.73704	11.8	100	78.6366	5078	5078	5077	170529_0692_097_S11-20_Fr_12.raw	0/0	5.19	636	0	4.836e-05	0.839	138477	Used	Unique
High	Sequest HT	Sequest HT (A3)	A	3	Unambiguous	GLLACDESTGTIGTR	[K].gLLAcDESTGTIGTR.[L]	N-Term(TMT6plex); C5(Carbamidomethyl)	FALSE	1	1	contig_109012_45_1228_+	contig_109012_45_1228_+	contig_109012_45_1228_+	0	2	2	0.4761	0	1	1	890.456	1779.91	1779.91	-3.23	-0.00288	0	0	13458.3	CID (Collision Induced Dissociation)	MS2	52.6489	0	100	90.2597	6602	6602	6601	170529_0692_097_S11-20_Fr_18.raw	0/0	5.23	423	0.0004428	0.006157	0.292		Not Used	No Quan Values
High	Sequest HT	Sequest HT (A3)	A	3	Unambiguous	GLLACDESTGTIGTR	[K].gLLAcDESTGTIGTR.[L]	N-Term(TMT6plex); C5(Carbamidomethyl)	FALSE	1	1	contig_109012_45_1228_+	contig_109012_45_1228_+	contig_109012_45_1228_+	0	2	2	0.3948	0	1	1	890.456	1779.91	1779.91	-3.23	-0.00288	0	0	8188.22	CID (Collision Induced Dissociation)	MS2	11.1562	0	100	89.7326	6564	6564	6562	170529_0692_097_S11-20_Fr_18.raw	0/0	5.04	423	0.001521	0.01883	0.167		Not Used	No Quan Values
High	Sequest HT	Sequest HT (A3)	A	3	Unambiguous	GLLACDESTGTIGTR	[K].gLLAcDESTGTIGTR.[L]	N-Term(TMT6plex); C5(Carbamidomethyl)	FALSE	1	1	contig_109012_45_1228_+	contig_109012_45_1228_+	contig_109012_45_1228_+	0	2	2	0.4446	0	1	1	890.458	1779.91	1779.91	-1.52	-0.00135	0	0	19978.5	CID (Collision Induced Dissociation)	MS2	0	0	100	88.2386	6471	6471	6470	170529_0692_097_S11-20_Fr_18.raw	0/0	5.42	432	0.0004428	0.00283	0.38		Not Used	No Quan Values
High	Sequest HT	Sequest HT (A3)	A	3	Unambiguous	GLLACDESTGTIGTR	[K].gLLAcDESTGTIGTR.[L]	N-Term(TMT6plex); C5(Carbamidomethyl)	FALSE	1	1	contig_109012_45_1228_+	contig_109012_45_1228_+	contig_109012_45_1228_+	0	2	2	0.3919	0	1	1	890.464	1779.92	1779.91	5.68	0.00506	0	0	8850.09	CID (Collision Induced Dissociation)	MS2	21.4185	0	100	86.7122	6384	6384	6383	170529_0692_097_S11-20_Fr_18.raw	0/0	5.41	490	0.0007302	0.008233	0.26		Not Used	No Quan Values
High	Sequest HT	Sequest HT (A3)	A	3	Unambiguous	GLLACDESTGTIGTR	[K].gLLAcDESTGTIGTR.[L]	N-Term(TMT6plex); C5(Carbamidomethyl)	FALSE	1	1	contig_109012_45_1228_+	contig_109012_45_1228_+	contig_109012_45_1228_+	0	2	2	0.4702	0	1	1	890.458	1779.91	1779.91	-0.76	-0.00068	0	0	14646.4	CID (Collision Induced Dissociation)	MS2	0	0	100	86.1774	6339	6339	6338	170529_0692_097_S11-20_Fr_18.raw	0/0	5.21	445	0.0004428	0.001906	0.424		Not Used	No Quan Values
High	Sequest HT	Sequest HT (A3)	A	3	Unambiguous	AQANSEASQGK	[R].aQANSEASQGk.[Y]	N-Term(TMT6plex); K11(TMT6plex)	FALSE	1	1	contig_109012_45_1228_+	contig_109012_45_1228_+	contig_109012_45_1228_+	0	2	2	0.5056	0	1	1	774.921	1548.83	1548.84	-2.3	-0.00178	0	0	25586830	CID (Collision Induced Dissociation)	MS2	7.99355	0.4	0.302	46.4887	3235	3235	3232	170529_0692_097_S11-20_Fr_10.raw	0/0	5.36	604	0.0004428	0.001866	0.427	134888	Used	Unique
High	Sequest HT	Sequest HT (A3)	A	3	Unambiguous	VLTAVYAK	[R].vLTAVYAk.[L]	N-Term(TMT6plex); K8(TMT6plex)	FALSE	1	1	contig_109012_45_1228_+	contig_109012_45_1228_+	contig_109012_45_1228_+	0	2	2	0.5857	0	1	1	661.925	1322.84	1322.84	-0.85	-0.00056	0	0	126737272	CID (Collision Induced Dissociation)	MS2	9.52094	9.8	0.058	66.3233	5107	5107	5106	170529_0692_097_S11-20_Fr_05.raw	0/0	4.2	198	0.005389	0.05039	0.055	127059	Used	Unique
High	Sequest HT	Sequest HT (A3)	A	3	Unambiguous	VDTGLIPLFNGGPGEK	[K].vDTGLIPLFnGGPGEk.[W]	N-Term(TMT6plex); N10(Deamidated); K16(TMT6plex)	FALSE	1	1	contig_109012_45_1228_+	contig_109012_45_1228_+	contig_109012_45_1228_+	0	2	2	0.4781	0	1	1	1037.08	2073.16	2073.16	-1.81	-0.00188	0	0	236515	CID (Collision Induced Dissociation)	MS2	6.55549	130.3	21.649	78.265	5905	5905	5891	170529_0692_097_S11-20_Fr_09.raw	0/0	3.43	674	0.0004428	0.0001358	0.722	134345	Used	Unique	12
High	Sequest HT	Sequest HT (A3)	A	3	Unambiguous	VDTGLIPLFNGGPGEK	[K].vDTGLIPLFnGGPGEk.[W]	N-Term(TMT6plex); N10(Deamidated); K16(TMT6plex)	FALSE	1	1	contig_109012_45_1228_+	contig_109012_45_1228_+	contig_109012_45_1228_+	0	3	3	0.5808	0	1	1	691.725	2073.16	2073.16	-0.94	-0.00065	0	0	389593	CID (Collision Induced Dissociation)	MS2	16.9378	237.2	10.642	78.172	5898	5898	5891	170529_0692_097_S11-20_Fr_09.raw	0/0	5.01	669	0.0004428	0.0002916	0.636	134342	Used	Unique	17.5
High	Sequest HT	Sequest HT (A3)	A	3	Unambiguous	LEANGMENSEANR	[R].lEANGmENSEANR.[Q]	N-Term(TMT6plex); M6(Oxidation)	FALSE	1	1	contig_109012_45_1228_+	contig_109012_45_1228_+	contig_109012_45_1228_+	0	3	3	0.5469	0	1	1	560.599	1679.78	1679.79	-2.77	-0.00155	0	0	7461552	CID (Collision Induced Dissociation)	MS2	7.82475	0	0.695	50.7747	3602	3602	3595	170529_0692_097_S11-20_Fr_09.raw	0/0	5.12	97	0.002409	0.02924	0.117		Not Used	No Quan Values
High	Sequest HT	Sequest HT (A3)	A	3	Unambiguous	LEANGMENSEANR	[R].lEANGmENSEANR.[Q]	N-Term(TMT6plex); M6(Oxidation)	FALSE	1	1	contig_109012_45_1228_+	contig_109012_45_1228_+	contig_109012_45_1228_+	0	2	2	0.5202	0	1	1	840.394	1679.78	1679.79	-2.36	-0.00198	0	0	30998884	CID (Collision Induced Dissociation)	MS2	7.84718	0	0.245	50.7061	3596	3596	3595	170529_0692_097_S11-20_Fr_09.raw	0/0	2.48	100	0.002053	0.02312	0.143		Not Used	No Quan Values
High	Sequest HT	Sequest HT (A3)	A	3	Unambiguous	VDTGLIPLFNGGPGEK	[K].vDTGLIPLFnGGPGEk.[W]	N-Term(TMT6plex); N10(Deamidated); K16(TMT6plex)	FALSE	1	1	contig_109012_45_1228_+	contig_109012_45_1228_+	contig_109012_45_1228_+	0	3	3	0.5318	0	1	1	691.726	2073.16	2073.16	0.57	0.00039	0	0	10145855	CID (Collision Induced Dissociation)	MS2	9.21988	22.3	0.431	78.7245	5697	5697	5696	170529_0692_097_S11-20_Fr_08.raw	0/0	4.72	641	0.0004428	0.002289	0.404	132784	Used	Unique	1.9
High	Sequest HT	Sequest HT (A3)	A	3	Unambiguous	VDTGLIPLFNGGPGEK	[K].vDTGLIPLFnGGPGEk.[W]	N-Term(TMT6plex); N10(Deamidated); K16(TMT6plex)	FALSE	1	1	contig_109012_45_1228_+	contig_109012_45_1228_+	contig_109012_45_1228_+	0	2	2	0.5063	0	1	1	1037.09	2073.16	2073.16	0.07	7e-05	0	0	2.73551e+06	CID (Collision Induced Dissociation)	MS2	3.80602	2.3	1.894	78.7718	5701	5701	5696	170529_0692_097_S11-20_Fr_08.raw	0/0	4.76	654	0.0004428	0.0001205	0.736	132786	Used	Unique
High	Sequest HT	Sequest HT (A3)	A	3	Unambiguous	AKVEAADYQK	[K].akVEAADYQk.[L]	N-Term(TMT6plex); K2(TMT6plex); K10(TMT6plex)	FALSE	1	1	contig_109039_158_910_-	contig_109039_158_910_-	contig_109039_158_910_-	1	3	3	0.4228	0	1	1	604.028	1810.07	1810.07	0.15	9e-05	0	0	20167338	CID (Collision Induced Dissociation)	MS2	10.7656	7.7	0.253	57.2613	4337	4337	4332	170529_0692_097_S11-20_Fr_14.raw	0/0	2.46	475	0.0004428	0.00235	0.401	140584	Used	Unique	6.2
High	Sequest HT	Sequest HT (A3)	A	3	Unambiguous	AKVEAADYQK	[K].akVEAADYQk.[L]	N-Term(TMT6plex); K2(TMT6plex); K10(TMT6plex)	FALSE	1	1	contig_109039_158_910_-	contig_109039_158_910_-	contig_109039_158_910_-	1	3	3	0.4408	0	1	1	604.026	1810.06	1810.07	-2.08	-0.00125	0	0	36389576	CID (Collision Induced Dissociation)	MS2	8.92309	18.7	0.143	55.9769	4220	4220	4215	170529_0692_097_S11-20_Fr_15.raw	0/0	3.63	501	0.0004428	0.001955	0.421	142077	Used	Unique	15.5
High	Sequest HT	Sequest HT (A3)	A	3	Unambiguous	GPAEIPGLTDESIPR	[K].gPAEIPGLTDESIPR.[R]	N-Term(TMT6plex)	FALSE	1	1	contig_109039_158_910_-	contig_109039_158_910_-	contig_109039_158_910_-	0	2	2	0.599	0	1	1	890.986	1780.96	1780.96	0.02	2e-05	0	0	2.48962e+06	CID (Collision Induced Dissociation)	MS2	3.3429	0	2.841	67.6465	5115	5115	5098	170529_0692_097_S11-20_Fr_20.raw	0/0	5.86	621	0.0004428	9.028e-05	0.768		Not Used	No Quan Values
High	Sequest HT	Sequest HT (A3)	A	3	Unambiguous	VEAADYQK	[K].vEAADYQk.[L]	N-Term(TMT6plex); K8(TMT6plex)	FALSE	1	1	contig_109039_158_910_-	contig_109039_158_910_-	contig_109039_158_910_-	0	2	2	0.3949	0	1	1	691.388	1381.77	1381.77	-2.47	-0.00171	0	0	24597246	CID (Collision Induced Dissociation)	MS2	15.0363	3.3	0.309	57.9516	4345	4345	4340	170529_0692_097_S11-20_Fr_13.raw	0/0	3.95	476	0.002236	0.02724	0.125	138891	Used	Unique	3.2
High	Sequest HT	Sequest HT (A3)	A	3	Unambiguous	EAEEGAGEEPK	[R].eAEEGAGEEPk.[K]	N-Term(TMT6plex); K11(TMT6plex)	FALSE	1	1	contig_109047_215_940_-	contig_109047_215_940_-	contig_109047_215_940_-	0	2	2	0.4346	0	1	1	802.415	1603.82	1603.82	0.78	0.00062	0	0	3.86311e+06	CID (Collision Induced Dissociation)	MS2	6.13321	3.2	1.948	51.1666	3774	3774	3773	170529_0692_097_S11-20_Fr_03.raw	0/0	4.05	434	0.001312	0.0153	0.19	123024	Used	Unique
High	Sequest HT	Sequest HT (A3)	A	3	Unambiguous	EAEEGAGEEPK	[R].eAEEGAGEEPk.[K]	N-Term(TMT6plex); K11(TMT6plex)	FALSE	1	1	contig_109047_215_940_-	contig_109047_215_940_-	contig_109047_215_940_-	0	3	3	0.3731	0	1	1	535.279	1603.82	1603.82	1	0.00053	0	0	3.25344e+06	CID (Collision Induced Dissociation)	MS2	8.62598	1.9	1.592	51.1929	3776	3776	3773	170529_0692_097_S11-20_Fr_03.raw	0/0	4.02	437	0.0004428	0.00678	0.281	123025	Used	Unique
High	Sequest HT	Sequest HT (A3)	A	3	Unambiguous	QLIAEGK	[K].qLIAEGk.[L]	N-Term(TMT6plex); K7(TMT6plex)	FALSE	1	1	contig_109047_215_940_-	contig_109047_215_940_-	contig_109047_215_940_-	0	2	2	0.0967	0	1	1	608.887	1216.77	1216.77	-0.52	-0.00031	0	0	14374913	CID (Collision Induced Dissociation)	MS2	18.3803	1.9	0.501	58.8637	4466	4466	4457	170529_0692_097_S11-20_Fr_16.raw	0/0	2.69	667	0.004744	0.0423	0.075	143785	Used	Unique
High	Sequest HT	Sequest HT (A3)	A	3	Unambiguous	RWGLGPK	[R].rWGLGPk.[A]	N-Term(TMT6plex); K7(TMT6plex)	FALSE	1	1	contig_109047_215_940_-	contig_109047_215_940_-	contig_109047_215_940_-	1	3	3	0.0942	0	1	1	424.604	1271.8	1271.8	-1.74	-0.00074	0	0	3.18907e+06	CID (Collision Induced Dissociation)	MS2	13.2095	10.6	1.646	58.4038	4423	4423	4418	170529_0692_097_S11-20_Fr_04.raw	0/0	2.23	391	0.005564	0.05342	0.048	124963	Used	Unique	5.8
High	Sequest HT	Sequest HT (A3)	A	3	Unambiguous	LLQQFNNPDNPK	[K].lLQQFNNPDNPk.[I]	N-Term(TMT6plex); K12(TMT6plex)	FALSE	1	1	contig_109071_255_1366_-	contig_109071_255_1366_-	contig_109071_255_1366_-	0	3	3	0.4757	0	1	1	629.355	1886.05	1886.05	-0.94	-0.00059	0	0	13042163	CID (Collision Induced Dissociation)	MS2	9.61902	0.2	0.384	66.7513	5158	5158	5153	170529_0692_097_S11-20_Fr_04.raw	0/0	4.52	700	0.0004428	0.001336	0.464	125313	Used	Unique
High	Sequest HT	Sequest HT (A3)	A	3	Unambiguous	IGYAMIVEAEAR	[R].iGYAmIVEAEAR.[G]	N-Term(TMT6plex); M5(Oxidation)	FALSE	1	1	contig_109071_255_1366_-	contig_109071_255_1366_-	contig_109071_255_1366_-	0	2	2	0.4414	0	1	1	784.421	1567.83	1567.84	-0.32	-0.00025	0	0	7585206	CID (Collision Induced Dissociation)	MS2	4.62805	0	0.989	67.0528	5063	5063	5056	170529_0692_097_S11-20_Fr_20.raw	0/0	3.24	493	0.001312	0.01592	0.185		Not Used	No Quan Values
High	Sequest HT	Sequest HT (A3)	A	3	Unambiguous	TIVCIIPSFGER	[K].tIVcIIPSFGER.[Y]	N-Term(TMT6plex); C4(Carbamidomethyl)	FALSE	1	1	contig_109071_255_1366_-	contig_109071_255_1366_-	contig_109071_255_1366_-	0	2	2	0.3663	0	1	1	810.954	1620.9	1620.9	1.08	0.00087	0	0	1.58104e+06	CID (Collision Induced Dissociation)	MS2	6.52669	12.6	4.392	76.3088	5801	5801	5782	170529_0692_097_S11-20_Fr_11.raw	0/0	4.04	678	0.0004428	0.005109	0.313	137909	Used	Unique	9.8
High	Sequest HT	Sequest HT (A3)	A	3	Unambiguous	QQGAWAGEEE	[K].qQGAWAGEEE.[-]	N-Term(TMT6plex)	FALSE	1	1	contig_109101_388_2530_-	contig_109101_388_2530_-	contig_109101_388_2530_-	0	2	2	0.4508	0	1	1	667.314	1333.62	1333.62	-1.51	-0.00101	0	0	1.68869e+06	CID (Collision Induced Dissociation)	MS2	9.65822	2.1	4.798	59.7965	4372	4372	4369	170529_0692_097_S11-20_Fr_09.raw	0/0	3.15	56	0.0004428	0.005387	0.307	133621	Used	Unique	2.1
High	Sequest HT	Sequest HT (A3)	A	3	Unambiguous	ATGNPEAFPLLMACIVR	[K].aTGNPEAFPLLmAcIVR.[A]	N-Term(TMT6plex); M12(Oxidation); C14(Carbamidomethyl)	FALSE	1	1	contig_109101_388_2530_-	contig_109101_388_2530_-	contig_109101_388_2530_-	0	2	2	0.6286	0	1	1	1053.06	2105.11	2105.11	-0.83	-0.00087	0	0	709029	CID (Collision Induced Dissociation)	MS2	9.00153	0	9.838	74.9976	5643	5643	5624	170529_0692_097_S11-20_Fr_09.raw	0/0	3.15	652	0.0004428	0.001121	0.484		Not Used	No Quan Values
High	Sequest HT	Sequest HT (A3)	A	3	Unambiguous	AVSEEAVR	[R].aVSEEAVR.[L]	N-Term(TMT6plex)	FALSE	1	1	contig_109101_388_2530_-	contig_109101_388_2530_-	contig_109101_388_2530_-	0	2	2	0.1035	0	1	1	545.309	1089.61	1089.61	0.34	0.00018	0	0	14743087	CID (Collision Induced Dissociation)	MS2	17.5548	11.9	0.451	51.0553	3627	3627	3616	170529_0692_097_S11-20_Fr_09.raw	0/0	3.67	648	0.007058	0.06491	0.026	133268	Used	Unique	9.3
High	Sequest HT	Sequest HT (A3)	A	3	Unambiguous	NVALFEGLK	[K].nVALFEGLk.[V]	N-Term(TMT6plex); K9(TMT6plex)	FALSE	1	1	contig_109101_388_2530_-	contig_109101_388_2530_-	contig_109101_388_2530_-	0	2	2	0.4464	0	1	1	724.947	1448.89	1448.89	-0.91	-0.00066	0	0	21451048	CID (Collision Induced Dissociation)	MS2	14.073	7.7	0.341	72.6735	5224	5224	5221	170529_0692_097_S11-20_Fr_08.raw	0/0	4.66	505	0.0007302	0.008639	0.254	132563	Used	Unique	6.8
High	Sequest HT	Sequest HT (A3)	A	3	Unambiguous	RPDLQFAGR	[R].rPDLQFAGR.[T]	N-Term(TMT6plex)	FALSE	1	1	contig_109101_388_2530_-	contig_109101_388_2530_-	contig_109101_388_2530_-	0	3	3	0.4342	0	1	1	430.249	1288.73	1288.73	0.71	0.0003	0	0	21418006	CID (Collision Induced Dissociation)	MS2	30.2924	22.2	0.24	55.1397	4063	4063	4058	170529_0692_097_S11-20_Fr_18.raw	0/0	3.04	655	0.001028	0.0143	0.198	146716	Used	Unique	23.6
High	Sequest HT	Sequest HT (A3)	A	3	Unambiguous	TDPLIQNGASEEEPEVR	[K].tDPLIQnGASEEEPEVR.[E]	N-Term(TMT6plex); N7(Deamidated)	FALSE	1	1	contig_109149_1_1146_+	contig_109149_1_1146_+	contig_109149_1_1146_+	0	3	3	0.5964	0	1	1	705.353	2114.04	2114.05	-0.69	-0.00049	0	0	577560	CID (Collision Induced Dissociation)	MS2	12.8054	0	9.155	62.5217	4627	4627	4612	170529_0692_097_S11-20_Fr_10.raw	0/0	5.5	361	0.0004428	0.0001513	0.71		Not Used	No Quan Values
High	Sequest HT	Sequest HT (A3)	A	3	Unambiguous	TDPLIQNGASEEEPEVR	[K].tDPLIQnGASEEEPEVR.[E]	N-Term(TMT6plex); N7(Deamidated)	FALSE	1	1	contig_109149_1_1146_+	contig_109149_1_1146_+	contig_109149_1_1146_+	0	3	3	0.5965	0	1	1	705.353	2114.04	2114.05	-0.34	-0.00024	0	0	2.17933e+06	CID (Collision Induced Dissociation)	MS2	6.56327	0	2.274	62.9787	4626	4626	4619	170529_0692_097_S11-20_Fr_09.raw	0/0	6.27	371	0	5.801e-06	1.079		Not Used	No Quan Values
High	Sequest HT	Sequest HT (A3)	A	3	Unambiguous	QDASLFAEDYIFR	[K].qDASLFAEDYIFR.[G]	N-Term(TMT6plex)	FALSE	1	1	contig_109151_171_962_-	contig_109151_171_962_-	contig_109151_171_962_-	0	2	2	0.1635	0	1	1	902.459	1803.91	1803.91	-0.23	-0.00021	0	0	292031	CID (Collision Induced Dissociation)	MS2	8.36429	0	24.259	76.688	5907	5907	5892	170529_0692_097_S11-20_Fr_06.raw	0/0	3.18	392	0.001028	0.01407	0.199		Not Used	No Quan Values
High	Sequest HT	Sequest HT (A3)	A	3	Unambiguous	ADLIMVATGTGIAPYR	[K].aDLImVATGTGIAPYR.[S]	N-Term(TMT6plex); M5(Oxidation)	FALSE	1	1	contig_109246_59_1006_+	contig_109246_59_1006_+	contig_109246_59_1006_+	0	2	2	0.3797	0	1	1	947.518	1894.03	1894.03	-1.47	-0.0014	0	0	2.39895e+06	CID (Collision Induced Dissociation)	MS2	3.76921	0	2.994	72.482	5427	5427	5414	170529_0692_097_S11-20_Fr_09.raw	0/0	2.37	639	0.0007302	0.008175	0.26		Not Used	No Quan Values
High	Sequest HT	Sequest HT (A3)	A	3	Unambiguous	ADLIMVATGTGIAPYR	[K].aDLImVATGTGIAPYR.[S]	N-Term(TMT6plex); M5(Oxidation)	FALSE	1	1	contig_109246_59_1006_+	contig_109246_59_1006_+	contig_109246_59_1006_+	0	3	3	0.5651	0	1	1	632.014	1894.03	1894.03	-1.58	-0.001	0	0	4363616	CID (Collision Induced Dissociation)	MS2	7.56182	0.6	1.189	72.4129	5421	5421	5414	170529_0692_097_S11-20_Fr_09.raw	0/0	4.53	641	0.0004428	0.002002	0.419	134118	Used	Unique
High	Sequest HT	Sequest HT (A3)	A	3	Unambiguous	DAFYSAGER	[K].dAFYSAGER.[D]	N-Term(TMT6plex)	FALSE	1	1	contig_109265_356_1159_-	contig_109265_356_1159_-	contig_109265_356_1159_-	0	2	2	0.4026	0	1	1	622.809	1244.61	1244.61	0.1	6e-05	0	0	13497117	CID (Collision Induced Dissociation)	MS2	9.64155	0	0.52	59.1541	4507	4507	4500	170529_0692_097_S11-20_Fr_14.raw	0/0	3.8	89	0.004744	0.04115	0.078		Not Used	No Quan Values
High	Sequest HT	Sequest HT (A3)	A	3	Unambiguous	YAPWMVIDEDGVEAR	[R].yAPWmVIDEDGVEAR.[K]	N-Term(TMT6plex); M5(Oxidation)	FALSE	1	1	contig_109305_46_630_+	contig_109305_46_630_+	contig_109305_46_630_+	0	3	3	0.4665	0	1	1	665.995	1995.97	1995.97	0.4	0.00027	0	0	665982	CID (Collision Induced Dissociation)	MS2	9.81284	0	6.924	73.2211	5501	5501	5492	170529_0692_097_S11-20_Fr_02.raw	0/0	3.88	282	0.002236	0.02751	0.124		Not Used	No Quan Values
High	Sequest HT	Sequest HT (A3)	A	3	Unambiguous	EQAAQAVEDLK	[R].eQAAQAVEDLk.[A]	N-Term(TMT6plex); K11(TMT6plex)	FALSE	1	1	contig_109329_236_1090_-	contig_109329_236_1090_-	contig_109329_236_1090_-	0	3	3	0.2775	0	1	1	553.982	1659.93	1659.93	0.02	1e-05	0	0	6421267	CID (Collision Induced Dissociation)	MS2	10.0192	0.2	0.814	65.8011	5092	5092	5087	170529_0692_097_S11-20_Fr_14.raw	0/0	4	687	0.0004428	0.006871	0.28	140943	Used	Unique
High	Sequest HT	Sequest HT (A3)	A	3	Unambiguous	AVEMWLQIK	[K].aVEmWLQIk.[T]	N-Term(TMT6plex); M4(Oxidation); K9(TMT6plex)	FALSE	1	1	contig_109329_236_1090_-	contig_109329_236_1090_-	contig_109329_236_1090_-	0	2	2	0.3887	0	1	1	796.467	1591.93	1591.93	-1.26	-0.00101	0	0	3188612	CID (Collision Induced Dissociation)	MS2	9.09244	0.1	2.292	73.6403	5528	5528	5519	170529_0692_097_S11-20_Fr_09.raw	0/0	3.19	551	0.0004428	0.00357	0.354	134169	Used	Unique
High	Sequest HT	Sequest HT (A3)	A	3	Unambiguous	TSASESAPLPDYVK	[K].tSASESAPLPDYVk.[Y]	N-Term(TMT6plex); K14(TMT6plex)	FALSE	1	1	contig_109329_236_1090_-	contig_109329_236_1090_-	contig_109329_236_1090_-	0	3	3	0.4716	0	1	1	641.688	1923.05	1923.05	0.22	0.00014	0	0	6395671	CID (Collision Induced Dissociation)	MS2	9.76158	0	0.779	63.3097	4861	4861	4856	170529_0692_097_S11-20_Fr_16.raw	0/0	4.05	680	0.0004428	0.0001774	0.692		Not Used	No Quan Values
High	Sequest HT	Sequest HT (A3)	A	3	Unambiguous	TSASESAPLPDYVK	[K].tSASESAPLPDYVk.[Y]	N-Term(TMT6plex); K14(TMT6plex)	FALSE	1	1	contig_109329_236_1090_-	contig_109329_236_1090_-	contig_109329_236_1090_-	0	2	2	0.5459	0	1	1	962.028	1923.05	1923.05	0.13	0.00012	0	0	3765845	CID (Collision Induced Dissociation)	MS2	4.54778	5.6	1.852	63.3999	4869	4869	4856	170529_0692_097_S11-20_Fr_16.raw	0/0	6.43	681	0.0004428	0.0006778	0.541	143977	Used	Unique	4
High	Sequest HT	Sequest HT (A3)	A	3	Unambiguous	TSASESAPLPDYVK	[K].tSASESAPLPDYVk.[Y]	N-Term(TMT6plex); K14(TMT6plex)	FALSE	1	1	contig_109329_236_1090_-	contig_109329_236_1090_-	contig_109329_236_1090_-	0	3	3	0.5203	0	1	1	641.686	1923.04	1923.05	-1.5	-0.00096	0	0	8948171	CID (Collision Induced Dissociation)	MS2	11.5593	0	0.471	62.8863	4782	4782	4767	170529_0692_097_S11-20_Fr_17.raw	0/0	3.94	668	0.0007302	0.008634	0.254		Not Used	No Quan Values
High	Sequest HT	Sequest HT (A3)	A	3	Unambiguous	SLADVQAAFEK	[K].sLADVQAAFEk.[A]	N-Term(TMT6plex); K11(TMT6plex)	FALSE	1	1	contig_109329_236_1090_-	contig_109329_236_1090_-	contig_109329_236_1090_-	0	2	2	0.4495	0	1	1	818.969	1636.93	1636.93	-0.65	-0.00053	0	0	6.71585e+06	CID (Collision Induced Dissociation)	MS2	6.73033	0	1.125	71.4524	5481	5481	5474	170529_0692_097_S11-20_Fr_06.raw	0/0	3.76	632	0.0004428	0.0002356	0.66		Not Used	No Quan Values
High	Sequest HT	Sequest HT (A3)	A	3	Unambiguous	EAPHDGVPVDTAQDDSY	[R].eAPHDGVPVDTAQDDSY.[-]	N-Term(TMT6plex)	FALSE	1	1	contig_109361_1_491_+	contig_109361_1_491_+	contig_109361_1_491_+	0	2	2	0.7517	0	1	1	1022.97	2044.92	2044.93	-3.39	-0.00347	0	0	470610	CID (Collision Induced Dissociation)	MS2	0	0.3	18.442	58.6125	4275	4275	4264	170529_0692_097_S11-20_Fr_09.raw	0/0	4.31	77	0.0004428	0.003486	0.356	133575	Used	Unique
High	Sequest HT	Sequest HT (A3)	A	3	Unambiguous	RVPGNLGFDPLQFGANAATR	[K].rVPGNLGFDPLQFGANAATR.[D]	N-Term(TMT6plex)	FALSE	1	1	contig_109430_202_852_-	contig_109430_202_852_-	contig_109430_202_852_-	1	3	3	0.4756	0	1	1	777.424	2330.26	2330.26	0.42	0.00033	0	0	2569577	CID (Collision Induced Dissociation)	MS2	3.61164	0	1.494	70.9059	5309	5309	5302	170529_0692_097_S11-20_Fr_10.raw	0/0	3.28	778	0.0004428	0.0008428	0.516		Not Used	No Quan Values
High	Sequest HT	Sequest HT (A3)	A	3	Unambiguous	LGLYSPIDANQK	[K].lGLYSPIDANQk.[A]	N-Term(TMT6plex); K12(TMT6plex)	FALSE	1	1	contig_109463_69_873_-	contig_109463_69_873_-	contig_109463_69_873_-	0	3	3	0.3529	0	1	1	593.014	1777.03	1777.03	1.18	0.0007	0	0	12223460	CID (Collision Induced Dissociation)	MS2	19.9908	0.2	0.427	68.6156	5231	5231	5222	170529_0692_097_S11-20_Fr_06.raw	0/0	2.89	593	0.0004428	0.007102	0.276	128867	Used	Unique
High	Sequest HT	Sequest HT (A3)	A	3	Unambiguous	GTQAPIIK	[K].gTQAPIIk.[E]	N-Term(TMT6plex); K8(TMT6plex)	FALSE	1	1	contig_109463_69_873_-	contig_109463_69_873_-	contig_109463_69_873_-	0	2	2	0.0671	0	1	1	643.415	1285.82	1285.82	-2	-0.00128	0	0	41357624	CID (Collision Induced Dissociation)	MS2	8.79747	0.4	0.188	57.413	4293	4293	4284	170529_0692_097_S11-20_Fr_17.raw	0/0	2.83	264	0.002409	0.02806	0.122	145292	Used	Unique
High	Sequest HT	Sequest HT (A3)	A	3	Unambiguous	SPDCANGFILDGFPR	[K].sPDcANGFILDGFPR.[T]	N-Term(TMT6plex); C4(Carbamidomethyl)	FALSE	1	1	contig_109463_69_873_-	contig_109463_69_873_-	contig_109463_69_873_-	0	2	2	0.5008	0	1	1	947.968	1894.93	1894.93	-1.34	-0.00126	0	0	2.05046e+06	CID (Collision Induced Dissociation)	MS2	5.24788	1.8	3.51	73.3336	5719	5719	5714	170529_0692_097_S11-20_Fr_05.raw	0/0	6.21	283	0.0004428	0.001174	0.479	127350	Used	Unique	2
High	Sequest HT	Sequest HT (A3)	A	3	Unambiguous	LGAIDSVIEFK	[K].lGAIDSVIEFk.[I]	N-Term(TMT6plex); K11(TMT6plex)	FALSE	1	1	contig_109463_69_873_-	contig_109463_69_873_-	contig_109463_69_873_-	0	2	2	0.5149	0	1	1	825.498	1649.99	1649.99	0.01	1e-05	0	0	2.27914e+06	CID (Collision Induced Dissociation)	MS2	7.62271	9.5	3.309	78.4944	5952	5952	5951	170529_0692_097_S11-20_Fr_10.raw	0/0	5.05	429	0.0004428	0.0006509	0.545	136176	Used	Unique	9.4
High	Sequest HT	Sequest HT (A3)	A	3	Unambiguous	SPDCANGFILDGFPR	[K].sPDcAnGFILDGFPR.[T]	N-Term(TMT6plex); C4(Carbamidomethyl); N6(Deamidated)	FALSE	1	1	contig_109463_69_873_-	contig_109463_69_873_-	contig_109463_69_873_-	0	2	2	0.445	0	1	1	948.461	1895.91	1895.92	-0.82	-0.00078	0	0	2728157	CID (Collision Induced Dissociation)	MS2	1.32343	0	2.683	75.1797	5811	5811	5804	170529_0692_097_S11-20_Fr_03.raw	0/0	4.27	253	0.0007302	0.008336	0.258		Not Used	No Quan Values
High	Sequest HT	Sequest HT (A3)	A	3	Unambiguous	LGLYSPIDANQK	[K].lGLYSPIDANQk.[A]	N-Term(TMT6plex); K12(TMT6plex)	FALSE	1	1	contig_109463_69_873_-	contig_109463_69_873_-	contig_109463_69_873_-	0	2	2	0.5368	0	1	1	889.017	1777.03	1777.03	0.92	0.00081	0	0	13500771	CID (Collision Induced Dissociation)	MS2	8.21496	1	0.541	68.5705	5227	5227	5222	170529_0692_097_S11-20_Fr_06.raw	0/0	4.62	593	0.0004428	0.0009469	0.503	128865	Used	Unique
High	Sequest HT	Sequest HT (A3)	A	3	Unambiguous	NIILVGPPGSGK	[K].nIILVGPPGSGk.[G]	N-Term(TMT6plex); K12(TMT6plex)	FALSE	1	1	contig_109463_69_873_-	contig_109463_69_873_-	contig_109463_69_873_-	0	2	2	0.4348	0	1	1	805.505	1610	1610	-0.35	-0.00028	0	0	10179872	CID (Collision Induced Dissociation)	MS2	5.79767	6	0.746	66.7262	5065	5065	5054	170529_0692_097_S11-20_Fr_06.raw	0/0	3.68	252	0.0007302	0.00962	0.242	128788	Used	Unique	5.2
High	Sequest HT	Sequest HT (A3)	A	3	Unambiguous	GVDTLDLLTELK	[K].gVDTLDLLTELk.[R]	N-Term(TMT6plex); K12(TMT6plex)	FALSE	1	1	contig_109463_69_873_-	contig_109463_69_873_-	contig_109463_69_873_-	0	3	3	0.1102	0	1	1	592.357	1775.06	1775.06	0.4	0.00024	0	0	740178	CID (Collision Induced Dissociation)	MS2	25.5319	0	7.101	81.6722	6183	6183	6174	170529_0692_097_S11-20_Fr_10.raw	0/0	2.36	503	0.0007302	0.009211	0.247		Not Used	No Quan Values
High	Sequest HT	Sequest HT (A3)	A	3	Unambiguous	IPDETLVER	[K].iPDETLVER.[I]	N-Term(TMT6plex)	FALSE	1	1	contig_109463_69_873_-	contig_109463_69_873_-	contig_109463_69_873_-	0	2	2	0.2926	0	1	1	650.869	1300.73	1300.73	-0.56	-0.00036	0	0	4205061	CID (Collision Induced Dissociation)	MS2	10.1506	0	1.757	64.2443	4955	4955	4950	170529_0692_097_S11-20_Fr_15.raw	0/0	3.76	543	0.0007302	0.007884	0.265		Not Used	No Quan Values
High	Sequest HT	Sequest HT (A3)	A	3	Unambiguous	SPDCANGFILDGFPR	[K].sPDcANGFILDGFPR.[T]	N-Term(TMT6plex); C4(Carbamidomethyl)	FALSE	1	1	contig_109463_69_873_-	contig_109463_69_873_-	contig_109463_69_873_-	0	3	3	0.3695	0	1	1	632.315	1894.93	1894.93	-1.25	-0.00079	0	0	1.33762e+06	CID (Collision Induced Dissociation)	MS2	15.8175	0	3.158	73.4278	5727	5727	5714	170529_0692_097_S11-20_Fr_05.raw	0/0	4.52	282	0.0004428	0.001612	0.443		Not Used	No Quan Values
High	Sequest HT	Sequest HT (A3)	A	3	Unambiguous	ADDNETALK	[R].aDDNETALk.[K]	N-Term(TMT6plex); K9(TMT6plex)	FALSE	1	1	contig_109463_69_873_-	contig_109463_69_873_-	contig_109463_69_873_-	0	2	2	0.1412	0	1	1	717.894	1434.78	1434.78	-2.17	-0.00156	0	0	6.55065e+06	CID (Collision Induced Dissociation)	MS2	10.3026	0	1.18	54.8105	3976	3976	3967	170529_0692_097_S11-20_Fr_10.raw	0/0	3.54	567	0.006397	0.06031	0.035		Not Used	No Quan Values
High	Sequest HT	Sequest HT (A3)	A	3	Unambiguous	IPDETLVER	[K].iPDETLVER.[I]	N-Term(TMT6plex)	FALSE	1	1	contig_109463_69_873_-	contig_109463_69_873_-	contig_109463_69_873_-	0	2	2	0.2281	0	1	1	650.87	1300.73	1300.73	0.76	0.00049	0	0	5.90564e+06	CID (Collision Induced Dissociation)	MS2	12.2165	0	1.261	64.8305	5008	5008	5003	170529_0692_097_S11-20_Fr_14.raw	0/0	3.42	533	0.001312	0.01685	0.179		Not Used	No Quan Values
High	Sequest HT	Sequest HT (A3)	A	3	Unambiguous	GDEAAALEAAEK	[R].gDEAAALEAAEk.[L]	N-Term(TMT6plex); K12(TMT6plex)	FALSE	1	1	contig_109742_73_954_-	contig_109742_73_954_-	contig_109742_73_954_-	0	2	2	0.3879	0	1	1	816.946	1632.88	1632.88	-0.17	-0.00014	0	0	1.2139e+06	CID (Collision Induced Dissociation)	MS2	5.14588	0.2	6.275	62.7421	4722	4722	4717	170529_0692_097_S11-20_Fr_11.raw	0/0	5.31	654	0.0004428	0.0008393	0.517	137398	Used	Unique
High	Sequest HT	Sequest HT (A3)	A	3	Unambiguous	LGETDLQAAK	[K].lGETDLQAAk.[A]	N-Term(TMT6plex); K10(TMT6plex)	FALSE	1	1	contig_109744_27_1088_+	contig_109744_27_1088_+	contig_109744_27_1088_+	0	2	2	0.226	0	1	1	752.443	1503.88	1503.88	0.61	0.00046	0	0	15837355	CID (Collision Induced Dissociation)	MS2	8.5678	0	0.485	61.9309	4739	4739	4730	170529_0692_097_S11-20_Fr_16.raw	0/0	3.54	697	0.004744	0.04276	0.074		Not Used	No Quan Values
High	Sequest HT	Sequest HT (A3)	A	3	Unambiguous	AVEALYDLDGR	[R].aVEALYDLDGR.[V]	N-Term(TMT6plex)	FALSE	1	1	contig_109788_1026_1202_+	contig_109788_1026_1202_+	contig_109788_1026_1202_+	0	2	2	0.4348	0	1	1	725.891	1450.77	1450.77	0.03	2e-05	0	0	4.53763e+06	CID (Collision Induced Dissociation)	MS2	4.44787	5.3	1.653	70.2552	5443	5443	5440	170529_0692_097_S11-20_Fr_19.raw	0/0	4.6	569	0.002236	0.02483	0.135	148830	Used	Unique	4.8
High	Sequest HT	Sequest HT (A3)	A	3	Unambiguous	TWDIGEESTQR	[K].tWDIGEESTQR.[V]	N-Term(TMT6plex)	FALSE	1	1	contig_10979_247_957_-	contig_10979_247_957_-	contig_10979_247_957_-	0	2	2	0.3593	0	1	1	775.885	1550.76	1550.76	-1.42	-0.0011	0	0	7.36169e+06	CID (Collision Induced Dissociation)	MS2	5.90001	0	1.037	63.4654	4888	4888	4887	170529_0692_097_S11-20_Fr_15.raw	0/0	4.37	256	0.001312	0.01715	0.177		Not Used	No Quan Values
High	Sequest HT	Sequest HT (A3)	A	3	Unambiguous	ALIELTQGPNQVK	[K].aLIELTQGPNQVk.[Q]	N-Term(TMT6plex); K13(TMT6plex)	FALSE	1	1	contig_10979_247_957_-	contig_10979_247_957_-	contig_10979_247_957_-	0	3	3	0.3072	0	1	1	623.712	1869.12	1869.12	0.31	0.0002	0	0	13054736	CID (Collision Induced Dissociation)	MS2	8.49265	2.7	0.378	68.5929	5229	5229	5222	170529_0692_097_S11-20_Fr_06.raw	0/0	4.33	383	0.0004428	0.007627	0.268	128866	Used	Unique	2
High	Sequest HT	Sequest HT (A3)	A	3	Unambiguous	DEAAAGPLASDIWDSSPSVK	[-].dEAAAGPLASDIWDSSPSVk.[V]	N-Term(TMT6plex); K20(TMT6plex)	FALSE	1	1	contig_10979_247_957_-	contig_10979_247_957_-	contig_10979_247_957_-	0	3	3	0.5895	0	1	1	825.434	2474.29	2474.28	2.8	0.00231	0	0	376529	CID (Collision Induced Dissociation)	MS2	14.9053	0	9.828	74.1225	5572	5572	5555	170529_0692_097_S11-20_Fr_02.raw	0/0	6.48	718	0	3.482e-06	1.136		Not Used	No Quan Values
High	Sequest HT	Sequest HT (A3)	A	3	Unambiguous	LPAEFDDSDFPK	[R].lPAEFDDSDFPk.[M]	N-Term(TMT6plex); K12(TMT6plex)	FALSE	1	1	contig_109790_147_998_-	contig_109790_147_998_-	contig_109790_147_998_-	0	3	3	0.3402	0	1	1	613.656	1838.95	1838.96	-1.98	-0.00121	0	0	822934	CID (Collision Induced Dissociation)	MS2	15.2174	2.4	4.933	72.8919	5573	5573	5554	170529_0692_097_S11-20_Fr_01.raw	0/0	3.91	520	0.003329	0.03226	0.106	120806	Used	Unique
High	Sequest HT	Sequest HT (A3)	A	3	Unambiguous	FVSATGPILVDFR	[R].fVSATGPILVDFR.[V]	N-Term(TMT6plex)	FALSE	1	1	contig_109809_87_1885_-	contig_109809_87_1885_-	contig_109809_87_1885_-	0	2	2	0.0962	0	1	1	825.974	1650.94	1650.94	-0.2	-0.00016	0	0	343495	CID (Collision Induced Dissociation)	MS2	3.33102	0	21.031	78.5542	5978	5978	5969	170529_0692_097_S11-20_Fr_11.raw	0/0	2.91	606	0.002409	0.0282	0.121		Not Used	No Quan Values
High	Sequest HT	Sequest HT (A3)	A	3	Unambiguous	NVNPDFVQLAEAYGIESFR	[K].nVNPDFVQLAEAYGIESFR.[C]	N-Term(TMT6plex)	FALSE	1	1	contig_109809_87_1885_-	contig_109809_87_1885_-	contig_109809_87_1885_-	0	3	3	0.4238	0	1	1	800.081	2398.23	2398.22	1.29	0.00104	0	0	174887	CID (Collision Induced Dissociation)	MS2	85.5845	1.4	17.975	84.5606	6573	6573	6556	170529_0692_097_S11-20_Fr_13.raw	0/0	5.38	596	0.0004428	0.0001457	0.714	139947	Used	Unique
High	Sequest HT	Sequest HT (A3)	A	3	Unambiguous	DVQLVDNLGPPEVVGR	[R].dVQLVDNLGPPEVVGR.[M]	N-Term(TMT6plex)	FALSE	1	1	contig_109845_111_1984_+	contig_109845_111_1984_+	contig_109845_111_1984_+	0	2	2	0.5108	0	1	1	968.539	1936.07	1936.07	0	0	0	0	2.0161e+06	CID (Collision Induced Dissociation)	MS2	0	0	2.628	71.0778	5419	5419	5408	170529_0692_097_S11-20_Fr_01.raw	0/0	5.56	673	0	4.37e-05	0.85		Not Used	No Quan Values
High	Sequest HT	Sequest HT (A3)	A	3	Unambiguous	DVQLVDNLGPPEVVGR	[R].dVQLVDNLGPPEVVGR.[M]	N-Term(TMT6plex)	FALSE	1	1	contig_109845_111_1984_+	contig_109845_111_1984_+	contig_109845_111_1984_+	0	3	3	0.4377	0	1	1	646.029	1936.07	1936.07	0.44	0.00028	0	0	1.28891e+06	CID (Collision Induced Dissociation)	MS2	12.1942	0	2.947	69.9571	5314	5314	5307	170529_0692_097_S11-20_Fr_20.raw	0/0	3.77	669	0.0004428	0.006153	0.292		Not Used	No Quan Values
High	Sequest HT	Sequest HT (A3)	A	3	Unambiguous	EAGAAGDDVGK	[K].eAGAAGDDVGk.[V]	N-Term(TMT6plex); K11(TMT6plex)	FALSE	1	1	contig_109845_111_1984_+	contig_109845_111_1984_+	contig_109845_111_1984_+	0	2	2	0.3848	0	1	1	724.393	1447.78	1447.78	-0.13	-0.0001	0	0	10469690	CID (Collision Induced Dissociation)	MS2	7.62429	0.4	0.72	51.8667	3493	3493	3488	170529_0692_097_S11-20_Fr_08.raw	0/0	4.34	565	0.0004428	0.001639	0.441	131744	Used	Unique
High	Sequest HT	Sequest HT (A3)	A	3	Unambiguous	TLEAAAGLIGAAVPANWQEQR	[R].tLEAAAGLIGAAVPANWQEQR.[A]	N-Term(TMT6plex)	FALSE	1	1	contig_109845_111_1984_+	contig_109845_111_1984_+	contig_109845_111_1984_+	0	3	3	0.5663	0	1	1	799.101	2395.29	2395.29	-2.24	-0.00179	0	0	4.01833e+06	CID (Collision Induced Dissociation)	MS2	3.63831	0	0.985	80.5085	6246	6246	6245	170529_0692_097_S11-20_Fr_13.raw	0/0	4.98	769	0.0004428	0.0009848	0.499		Not Used	No Quan Values
High	Sequest HT	Sequest HT (A3)	A	3	Unambiguous	DVQLVDNLGPPEVVGR	[R].dVQLVDNLGPPEVVGR.[M]	N-Term(TMT6plex)	FALSE	1	1	contig_109845_111_1984_+	contig_109845_111_1984_+	contig_109845_111_1984_+	0	3	3	0.5226	0	1	1	646.029	1936.07	1936.07	0.44	0.00028	0	0	4814416	CID (Collision Induced Dissociation)	MS2	4.4415	0	0.881	71.0548	5417	5417	5408	170529_0692_097_S11-20_Fr_01.raw	0/0	3.98	669	0.0004428	0.0002534	0.652		Not Used	No Quan Values
High	Sequest HT	Sequest HT (A3)	A	3	Unambiguous	LDAYPNVIILR	[K].lDAYPNVIILR.[T]	N-Term(TMT6plex)	FALSE	1	1	contig_109874_60_1201_+	contig_109874_60_1201_+	contig_109874_60_1201_+	0	2	2	0.1392	0	1	1	758.457	1515.91	1515.91	-2.28	-0.00173	0	0	2906513	CID (Collision Induced Dissociation)	MS2	22.4511	0	2.47	73.9558	5555	5555	5540	170529_0692_097_S11-20_Fr_09.raw	0/0	2.37	514	0.006924	0.06342	0.029		Not Used	No Quan Values
High	Sequest HT	Sequest HT (A3)	A	3	Unambiguous	NDTYEENMQR	[K].nDTYEENmQR.[N]	N-Term(TMT6plex); M8(Oxidation)	FALSE	1	1	contig_109891_600_1657_+	contig_109891_600_1657_+	contig_109891_600_1657_+	0	2	2	0.6827	0	1	1	772.846	1544.69	1544.68	0.4	0.00031	0	0	708893	CID (Collision Induced Dissociation)	MS2	4.65684	2.1	10.484	46.9612	3488	3488	3481	170529_0692_097_S11-20_Fr_04.raw	0/0	2.49	42	0.0004428	0.00685	0.28	124522	Used	Unique
High	Sequest HT	Sequest HT (A3)	A	3	Unambiguous	VAASEANAIFLK	[K].vAASEANAIFLk.[A]	N-Term(TMT6plex); K12(TMT6plex)	FALSE	1	1	contig_109906_1_1167_+	contig_109906_1_1167_+	contig_109906_1_1167_+	0	2	2	0.1923	0	1	1	846.507	1692.01	1692.01	-1.26	-0.00107	0	0	5.53318e+06	CID (Collision Induced Dissociation)	MS2	3.82226	0.3	1.293	70.4776	5474	5474	5463	170529_0692_097_S11-20_Fr_05.raw	0/0	3.9	515	0.0004428	0.0001355	0.723	127234	Used	Unique
High	Sequest HT	Sequest HT (A3)	A	3	Unambiguous	LPIVISQCGEL	[K].lPIVISQcGEL.[-]	N-Term(TMT6plex); C8(Carbamidomethyl)	FALSE	1	1	contig_109940_174_766_-	contig_109940_174_766_-	contig_109940_174_766_-	0	2	2	0.2711	0	1	1	729.415	1457.82	1457.82	-0.41	-0.0003	0	0	454577	CID (Collision Induced Dissociation)	MS2	5.15029	0	17.125	81.3883	5878	5878	5869	170529_0692_097_S11-20_Fr_08.raw	0/0	2.84	618	0.004744	0.04266	0.074		Not Used	No Quan Values
High	Sequest HT	Sequest HT (A3)	A	3	Unambiguous	IDGVSQVETQTMTNQVL	[K].iDGVSQVETQTmTNQVL.[-]	N-Term(TMT6plex); M12(Oxidation)	FALSE	1	1	contig_109974_1_473_+	contig_109974_1_473_+	contig_109974_1_473_+	0	3	3	0.4464	0	1	1	703.363	2108.07	2108.07	0.14	0.0001	0	0	1913508	CID (Collision Induced Dissociation)	MS2	4.00685	0.2	2.308	71.4166	5506	5506	5501	170529_0692_097_S11-20_Fr_17.raw	0/0	3.36	564	0.0004428	0.004001	0.341	145869	Used	Unique
High	Sequest HT	Sequest HT (A3)	A	3	Unambiguous	AVCGGCLDFK	[R].aVcGGcLDFk.[I]	N-Term(TMT6plex); C3(Carbamidomethyl); C6(Carbamidomethyl); K10(TMT6plex)	FALSE	1	1	contig_109974_1_473_+	contig_109974_1_473_+	contig_109974_1_473_+	0	2	2	0.3333	0	1	1	792.918	1584.83	1584.83	-0.02	-2e-05	0	0	53245144	CID (Collision Induced Dissociation)	MS2	9.72538	8.1	0.145	64.3658	4826	4826	4825	170529_0692_097_S11-20_Fr_20.raw	0/0	4.29	405	0.0004428	0.004627	0.324	150130	Used	Unique	7.9
High	Sequest HT	Sequest HT (A3)	A	3	Unambiguous	SPLAPLGLDFHGR	[R].sPLAPLGLDFHGR.[V]	N-Term(TMT6plex)	FALSE	1	1	contig_109976_177_908_-	contig_109976_177_908_-	contig_109976_177_908_-	0	3	3	0.5937	0	1	1	536.974	1608.91	1608.91	0.25	0.00013	0	0	609907	CID (Collision Induced Dissociation)	MS2	26.584	114.2	7.123	70.2962	5315	5315	5300	170529_0692_097_S11-20_Fr_11.raw	0/0	5.39	579	0.0004428	0.0007123	0.535	137678	Used	Unique	106.1
High	Sequest HT	Sequest HT (A3)	A	3	Unambiguous	DGVAAEAADSR	[K].dGVAAEAADSR.[L]	N-Term(TMT6plex)	FALSE	1	1	contig_109976_177_908_-	contig_109976_177_908_-	contig_109976_177_908_-	0	2	2	0.4094	0	1	1	645.828	1290.65	1290.65	-0.75	-0.00049	0	0	10601948	CID (Collision Induced Dissociation)	MS2	6.9912	9.9	0.706	50.4663	3790	3790	3789	170529_0692_097_S11-20_Fr_05.raw	0/0	3.81	237	0.003329	0.03322	0.103	126435	Used	Unique	7.1
High	Sequest HT	Sequest HT (A3)	A	3	Unambiguous	VEEAINK	[K].vEEAINk.[A]	N-Term(TMT6plex); K7(TMT6plex)	FALSE	1	1	contig_109997_68_1986_+	contig_109997_68_1986_+	contig_109997_68_1986_+	0	2	2	0.2308	0	1	1	630.882	1260.76	1260.76	0.5	0.00032	0	0	5.83138e+06	CID (Collision Induced Dissociation)	MS2	14.1833	1.1	1.298	59.9962	4582	4582	4563	170529_0692_097_S11-20_Fr_14.raw	0/0	2.73	709	0.006012	0.05822	0.039	140701	Used	Unique	2
High	Sequest HT	Sequest HT (A3)	A	3	Unambiguous	MLDAACTATTVAEALVEAR	[K].mLDAAcTATTVAEALVEAR.[G]	N-Term(TMT6plex); M1(Oxidation); C6(Carbamidomethyl)	FALSE	1	1	contig_109997_68_1986_+	contig_109997_68_1986_+	contig_109997_68_1986_+	0	3	3	0.3603	0	1	1	746.715	2238.13	2238.13	-0.5	-0.00037	0	0	5092.74	CID (Collision Induced Dissociation)	MS2	11.3444	0	100	80.4096	5178	5178	5177	170529_0692_097_S11-20_Fr_12.raw	0/0	3.58	552	0.001521	0.02049	0.157		Not Used	No Quan Values
High	Sequest HT	Sequest HT (A3)	A	3	Unambiguous	TALSSVQQALAELGATNER	[K].tALSSVQQALAELGATNER.[D]	N-Term(TMT6plex)	FALSE	1	1	contig_11023_1_889_+	contig_11023_1_889_+	contig_11023_1_889_+	0	3	3	0.3842	0	1	1	730.063	2188.17	2188.18	-1.56	-0.00114	0	0	569073	CID (Collision Induced Dissociation)	MS2	13.9331	0.4	6.984	82.3648	6401	6401	6392	170529_0692_097_S11-20_Fr_13.raw	0/0	4.06	735	0	2.828e-05	0.9	139867	Used	Unique	1.6
High	Sequest HT	Sequest HT (A3)	A	3	Unambiguous	LEEDYGVSDEDQR	[K].lEEDYGVSDEDQR.[K]	N-Term(TMT6plex)	FALSE	1	1	contig_110233_1_686_+	contig_110233_1_686_+	contig_110233_1_686_+	0	2	2	0.523	0	1	1	892.413	1783.82	1783.82	0.64	0.00057	0	0	11448998	CID (Collision Induced Dissociation)	MS2	5.75065	0	0.661	60.0383	4391	4391	4390	170529_0692_097_S11-20_Fr_09.raw	0/0	4.99	99	0.0004428	0.003697	0.35		Not Used	No Quan Values
High	Sequest HT	Sequest HT (A3)	A	3	Unambiguous	LEEDYGVSDEDQR	[K].lEEDYGVSDEDQR.[K]	N-Term(TMT6plex)	FALSE	1	1	contig_110233_1_686_+	contig_110233_1_686_+	contig_110233_1_686_+	0	3	3	0.4588	0	1	1	595.278	1783.82	1783.82	0.84	0.0005	0	0	2763989	CID (Collision Induced Dissociation)	MS2	13.3634	0	1.818	60.0852	4395	4395	4390	170529_0692_097_S11-20_Fr_09.raw	0/0	3.64	99	0.005564	0.05262	0.05		Not Used	No Quan Values
High	Sequest HT	Sequest HT (A3)	A	3	Unambiguous	KGPPLAYVK	[R].kGPPLAYVk.[G]	N-Term(TMT6plex); K1(TMT6plex); K9(TMT6plex)	FALSE	1	1	contig_110253_230_808_-	contig_110253_230_808_-	contig_110253_230_808_-	1	3	3	0.4639	0	1	1	554.031	1660.08	1660.08	1.09	0.0006	0	0	4227336	CID (Collision Induced Dissociation)	MS2	11.6163	29.2	1.21	60.6335	4536	4536	4529	170529_0692_097_S11-20_Fr_06.raw	0/0	4.29	198	0.0004428	0.002757	0.383	128536	Used	Unique	27.5
High	Sequest HT	Sequest HT (A3)	A	3	Unambiguous	KGPPLAYVK	[R].kGPPLAYVk.[G]	N-Term(TMT6plex); K1(TMT6plex); K9(TMT6plex)	FALSE	1	1	contig_110253_230_808_-	contig_110253_230_808_-	contig_110253_230_808_-	1	3	3	0.4279	0	1	1	554.029	1660.07	1660.08	-2.77	-0.00153	0	0	1.90684e+06	CID (Collision Induced Dissociation)	MS2	17.862	75.4	2.489	61.4863	4682	4682	4665	170529_0692_097_S11-20_Fr_05.raw	0/0	4.16	204	0.001521	0.01946	0.163	126857	Used	Unique	69.3
High	Sequest HT	Sequest HT (A3)	A	3	Unambiguous	KGPPLAYVK	[R].kGPPLAYVk.[G]	N-Term(TMT6plex); K1(TMT6plex); K9(TMT6plex)	FALSE	1	1	contig_110253_230_808_-	contig_110253_230_808_-	contig_110253_230_808_-	1	3	3	0.3463	0	1	1	554.03	1660.07	1660.08	-1.12	-0.00062	0	0	693966	CID (Collision Induced Dissociation)	MS2	22.2092	13.1	7.216	61.3761	4576	4576	4557	170529_0692_097_S11-20_Fr_07.raw	0/0	2.83	196	0.00493	0.04492	0.068	130337	Used	Unique	10.6
High	Sequest HT	Sequest HT (A3)	A	3	Selected	DGIIDLDR	[R].dGIIDLDR.[V]	N-Term(TMT6plex)	FALSE	1	1	contig_110287_123_1073_+	contig_110287_123_1073_+	contig_110287_123_1073_+	0	2	2	0	0	1	1	573.321	1145.63	1145.64	-2	-0.00114	0	0	4438853	CID (Collision Induced Dissociation)	MS2	9.32725	6.4	1.512	66.229	5127	5127	5118	170529_0692_097_S11-20_Fr_15.raw	0/0	2.77	610	0.006201	0.05993	0.035	142509	Used	Unique	3.7
High	Sequest HT	Sequest HT (A3)	A	3	Unambiguous	KLLDIVAK	[K].kLLDIVAk.[S]	N-Term(TMT6plex); K1(TMT6plex); K8(TMT6plex)	FALSE	1	3	contig_9341_1_1050_+	contig_110308_1_1034_+; contig_185188_1_1015_+; contig_9341_1_1050_+	contig_110308_1_1034_+; contig_185188_1_1015_+; contig_9341_1_1050_+	1	3	3	0.2195	0	1	1	529.697	1587.08	1587.08	-3.09	-0.00163	0	0	1.35484e+06	CID (Collision Induced Dissociation)	MS2	38.713	22.2	3.729	72.2236	5424	5424	5407	170529_0692_097_S11-20_Fr_10.raw	0/0	2.46	67	0.0004428	0.006683	0.283	135926	Used	Unique	24.5
High	Sequest HT	Sequest HT (A3)	A	3	Unambiguous	EALGALLGGPDEGLGGR	[R].eALGALLGGPDEGLGGR.[V]	N-Term(TMT6plex)	FALSE	1	1	contig_110664_1_4476_+	contig_110664_1_4476_+	contig_110664_1_4476_+	0	2	2	0.366	0	1	1	905.997	1810.99	1810.99	0.32	0.00029	0	0	1.87634e+06	CID (Collision Induced Dissociation)	MS2	4.32942	0	3.904	73.8343	5761	5761	5756	170529_0692_097_S11-20_Fr_05.raw	0/0	6.12	573	0.0004428	0.002553	0.391		Not Used	No Quan Values
High	Sequest HT	Sequest HT (A3)	A	3	Unambiguous	AVGSPLPLLPISDPIDR	[K].aVGSPLPLLPISDPIDR.[A]	N-Term(TMT6plex)	FALSE	1	1	contig_110664_1_4476_+	contig_110664_1_4476_+	contig_110664_1_4476_+	0	2	2	0.4427	0	1	1	995.082	1989.16	1989.16	-0.34	-0.00034	0	0	168087	CID (Collision Induced Dissociation)	MS2	0	0	43.85	80.2113	6077	6077	6066	170529_0692_097_S11-20_Fr_11.raw	0/0	3.75	557	0.0004428	0.0004475	0.588		Not Used	No Quan Values
High	Sequest HT	Sequest HT (A3)	A	3	Unambiguous	EALGALLGGPDEGLGGR	[R].eALGALLGGPDEGLGGR.[V]	N-Term(TMT6plex)	FALSE	1	1	contig_110664_1_4476_+	contig_110664_1_4476_+	contig_110664_1_4476_+	0	3	3	0.3673	0	1	1	604.334	1810.99	1810.99	0.24	0.00015	0	0	1718098	CID (Collision Induced Dissociation)	MS2	9.03425	0	2.882	73.8581	5763	5763	5756	170529_0692_097_S11-20_Fr_05.raw	0/0	4.52	573	0.0004428	0.001984	0.42		Not Used	No Quan Values
High	Sequest HT	Sequest HT (A3)	A	3	Unambiguous	NIGIGSYVLR	[R].nIGIGSYVLR.[L]	N-Term(TMT6plex)	FALSE	1	1	contig_110664_1_4476_+	contig_110664_1_4476_+	contig_110664_1_4476_+	0	2	2	0.3903	0	1	1	660.895	1320.78	1320.78	-1.27	-0.00084	0	0	6.13469e+06	CID (Collision Induced Dissociation)	MS2	8.82942	0	1.162	68.3308	5206	5206	5201	170529_0692_097_S11-20_Fr_06.raw	0/0	3.51	654	0.001785	0.02249	0.147		Not Used	No Quan Values
High	Sequest HT	Sequest HT (A3)	A	3	Unambiguous	FVANGAPVQLVLR	[R].fVAnGAPVQLVLR.[L]	N-Term(TMT6plex); N4(Deamidated)	FALSE	1	1	contig_110773_257_1083_-	contig_110773_257_1083_-	contig_110773_257_1083_-	0	2	2	0.5614	0	1	1	807.482	1613.96	1613.96	-1.11	-0.00089	0	0	1.66186e+06	CID (Collision Induced Dissociation)	MS2	5.01559	0	4.375	74.4321	5375	5375	5368	170529_0692_097_S11-20_Fr_08.raw	0/0	3.99	463	0.0004428	0.00384	0.345		Not Used	No Quan Values
High	Sequest HT	Sequest HT (A3)	A	3	Unambiguous	LFPSTVDQK	[K].lFPSTVDQk.[TK]	N-Term(TMT6plex); K9(TMT6plex)	FALSE	1	1		contig_110800_995_1456_-	contig_110800_995_1456_-	0	2	2	0.3813	0	1	2	746.942	1492.88	1492.88	-0.37	-0.00028	0	0	32570824	CID (Collision Induced Dissociation)	MS2	13.0092	6.3	0.228	66.4441	5055	5055	5052	170529_0692_097_S11-20_Fr_03.raw	0/0	3.75	508	0.0004428	0.003755	0.348	123633	Not Used	Redundant	5.9
High	Sequest HT	Sequest HT (A3)	A	3	Unambiguous	GAEAGAEAEEVAR	[K].gAEAGAEAEEVAR.[E]	N-Term(TMT6plex)	FALSE	1	1	contig_110801_156_1858_+	contig_110801_156_1858_+	contig_110801_156_1858_+	0	2	2	0.4752	0	1	1	744.878	1488.75	1488.75	-0.06	-5e-05	0	0	2243618	CID (Collision Induced Dissociation)	MS2	4.72994	0	3.519	52.6613	3904	3904	3901	170529_0692_097_S11-20_Fr_06.raw	0/0	5.45	267	0.0004428	0.0027	0.385		Not Used	No Quan Values
High	Sequest HT	Sequest HT (A3)	A	3	Unambiguous	AAPPSVAEPVSSVEDQV	[R].aAPPSVAEPVSSVEDQV.[-]	N-Term(TMT6plex)	FALSE	1	1	contig_110850_41_1329_+	contig_110850_41_1329_+	contig_110850_41_1329_+	0	2	2	0.426	0	1	1	956.001	1910.99	1910.99	1.68	0.00161	0	0	1.62178e+06	CID (Collision Induced Dissociation)	MS2	7.71541	0	4.431	70.1784	5446	5446	5443	170529_0692_097_S11-20_Fr_14.raw	0/0	4.93	551	0.001521	0.01825	0.17		Not Used	No Quan Values
High	Sequest HT	Sequest HT (A3)	A	3	Unambiguous	AAPPSVAEPVSSVEDQV	[R].aAPPSVAEPVSSVEDQV.[-]	N-Term(TMT6plex)	FALSE	1	1	contig_110850_41_1329_+	contig_110850_41_1329_+	contig_110850_41_1329_+	0	3	3	0.3073	0	1	1	637.669	1910.99	1910.99	1.32	0.00084	0	0	782094	CID (Collision Induced Dissociation)	MS2	8.82409	0	5.96	70.2759	5454	5454	5443	170529_0692_097_S11-20_Fr_14.raw	0/0	3.71	541	0.001785	0.02217	0.148		Not Used	No Quan Values
High	Sequest HT	Sequest HT (A3)	A	3	Unambiguous	GSFSSAEMVTLQGGK	[K].gSFSSAEmVTLQGGk.[L]	N-Term(TMT6plex); M8(Oxidation); K15(TMT6plex)	FALSE	1	1	contig_110919_1136_1729_+	contig_110919_1136_1729_+	contig_110919_1136_1729_+	0	3	3	0.2553	0	1	1	658.352	1973.04	1973.04	-0.64	-0.00042	0	0	11062.4	CID (Collision Induced Dissociation)	MS2	20.559	0	100	65.4919	4489	4489	4480	170529_0692_097_S11-20_Fr_12.raw	0/0	3.29	634	0.00292	0.03147	0.109		Not Used	No Quan Values
High	Sequest HT	Sequest HT (A3)	A	3	Unambiguous	GSFSSAEMVTLQGGK	[K].gSFSSAEmVTLQGGk.[L]	N-Term(TMT6plex); M8(Oxidation); K15(TMT6plex)	FALSE	1	1	contig_110919_1136_1729_+	contig_110919_1136_1729_+	contig_110919_1136_1729_+	0	3	3	0.4417	0	1	1	658.351	1973.04	1973.04	-0.92	-0.0006	0	0	745611	CID (Collision Induced Dissociation)	MS2	5.23818	0.6	6.195	63.8205	4695	4695	4680	170529_0692_097_S11-20_Fr_09.raw	0/0	4.46	633	0.002409	0.03108	0.11	133773	Used	Unique
High	Sequest HT	Sequest HT (A3)	A	3	Unambiguous	GSFSSAEMVTLQGGK	[K].gSFSSAEmVTLQGGk.[L]	N-Term(TMT6plex); M8(Oxidation); K15(TMT6plex)	FALSE	1	1	contig_110919_1136_1729_+	contig_110919_1136_1729_+	contig_110919_1136_1729_+	0	3	3	0.395	0	1	1	658.352	1973.04	1973.04	0.19	0.00013	0	0	558648	CID (Collision Induced Dissociation)	MS2	12.8959	2.8	8.667	63.3085	4690	4690	4675	170529_0692_097_S11-20_Fr_10.raw	0/0	4.43	650	0.001521	0.01773	0.173	135578	Used	Unique	2.2
High	Sequest HT	Sequest HT (A3)	A	3	Unambiguous	DFIDDATPGVASEGASK	[K].dFIDDATPGVASEGASk.[S]	N-Term(TMT6plex); K17(TMT6plex)	FALSE	1	1	contig_110919_1136_1729_+	contig_110919_1136_1729_+	contig_110919_1136_1729_+	0	3	3	0.5247	0	1	1	713.372	2138.1	2138.1	0.04	3e-05	0	0	42862512	CID (Collision Induced Dissociation)	MS2	7.73865	10.8	0.103	66.8711	5182	5182	5181	170529_0692_097_S11-20_Fr_15.raw	0/0	4.46	600	0.0004428	0.0002362	0.66	142535	Used	Unique	7.4
High	Sequest HT	Sequest HT (A3)	A	3	Unambiguous	DFIDDATPGVASEGASK	[K].dFIDDATPGVASEGASk.[S]	N-Term(TMT6plex); K17(TMT6plex)	FALSE	1	1	contig_110919_1136_1729_+	contig_110919_1136_1729_+	contig_110919_1136_1729_+	0	2	2	0.5843	0	1	1	1069.55	2138.1	2138.1	-1.32	-0.00141	0	0	11208886	CID (Collision Induced Dissociation)	MS2	3.14282	1.1	0.471	66.1845	5111	5111	5108	170529_0692_097_S11-20_Fr_16.raw	0/0	5.87	577	0	2.854e-06	1.159	144092	Used	Unique
High	Sequest HT	Sequest HT (A3)	A	3	Unambiguous	DFIDDATPGVASEGASK	[K].dFIDDATPGVASEGASk.[S]	N-Term(TMT6plex); K17(TMT6plex)	FALSE	1	1	contig_110919_1136_1729_+	contig_110919_1136_1729_+	contig_110919_1136_1729_+	0	3	3	0.4928	0	1	1	713.372	2138.1	2138.1	-0.64	-0.00046	0	0	26942556	CID (Collision Induced Dissociation)	MS2	7.29057	16.6	0.164	66.1597	5109	5109	5108	170529_0692_097_S11-20_Fr_16.raw	0/0	4.14	592	0.0004428	0.002129	0.412	144091	Used	Unique	13.5
High	Sequest HT	Sequest HT (A3)	A	3	Unambiguous	AEYLQFLVDSR	[R].aEYLQFLVDSR.[H]	N-Term(TMT6plex)	FALSE	1	1	contig_11092_1_849_+	contig_11092_1_849_+	contig_11092_1_849_+	0	2	2	0.4937	0	1	1	785.428	1569.85	1569.85	0.26	0.0002	0	0	986009	CID (Collision Induced Dissociation)	MS2	9.02931	3.4	7.462	76.9695	5828	5828	5827	170529_0692_097_S11-20_Fr_10.raw	0/0	4.74	485	0.0004428	0.002711	0.385	136118	Used	Unique	3.3
High	Sequest HT	Sequest HT (A3)	A	3	Unambiguous	VLPEFVDAER	[R].vLPEFVDAER.[A]	N-Term(TMT6plex)	FALSE	1	2	contig_111011_1_1017_+	contig_111011_1_1017_+; contig_33963_1_943_+	contig_111011_1_1017_+; contig_33963_1_943_+	0	2	2	0.4035	0	1	1	702.391	1403.77	1403.77	0.55	0.00039	0	0	3.92406e+06	CID (Collision Induced Dissociation)	MS2	6.6304	0	1	71.3584	5346	5346	5345	170529_0692_097_S11-20_Fr_02.raw	0/0	3.99	610	0.004744	0.04056	0.08		Not Used	No Quan Values
High	Sequest HT	Sequest HT (A3)	A	3	Unambiguous	GDVVLATPADLIGSALGQSEER	[K].gDVVLATPADLIGSALGQSEER.[T]	N-Term(TMT6plex)	FALSE	1	2	contig_201304_1035_2381_+	contig_111144_1_554_+; contig_201304_1035_2381_+	contig_111144_1_554_+; contig_201304_1035_2381_+	0	3	3	0.5943	0	1	1	809.769	2427.29	2427.29	0.19	0.00015	0	0	457047	CID (Collision Induced Dissociation)	MS2	1.93068	0	8.653	83.9185	6525	6525	6516	170529_0692_097_S11-20_Fr_13.raw	0/0	5.3	771	0	1.182e-05	0.998		Not Used	No Quan Values
High	Sequest HT	Sequest HT (A3)	A	3	Unambiguous	AVPAAATAAQLR	[R].aVPAAATAAQLR.[S]	N-Term(TMT6plex)	FALSE	1	1	contig_111179_63_1312_+	contig_111179_63_1312_+	contig_111179_63_1312_+	0	2	2	0.5112	0	1	1	684.911	1368.81	1368.82	-1.32	-0.0009	0	0	17969320	CID (Collision Induced Dissociation)	MS2	7.45453	0	0.407	58.1616	4360	4360	4347	170529_0692_097_S11-20_Fr_17.raw	0/0	4.01	369	0.001521	0.01956	0.162		Not Used	No Quan Values
High	Sequest HT	Sequest HT (A3)	A	3	Unambiguous	GSFVDNGVVEV	[K].gSFVDNGVVEV.[-]	N-Term(TMT6plex)	FALSE	1	1	contig_111179_63_1312_+	contig_111179_63_1312_+	contig_111179_63_1312_+	0	2	2	0.3846	0	1	1	675.858	1350.71	1350.71	-0.73	-0.00049	0	0	1.46076e+06	CID (Collision Induced Dissociation)	MS2	10.2758	4.5	4.824	73.2536	5634	5634	5629	170529_0692_097_S11-20_Fr_18.raw	0/0	3.38	416	0.0007302	0.01066	0.231	147462	Used	Unique	3.6
High	Sequest HT	Sequest HT (A3)	A	3	Unambiguous	GSFVDNGVVEV	[K].gSFVDnGVVEV.[-]	N-Term(TMT6plex); N6(Deamidated)	FALSE	1	1	contig_111179_63_1312_+	contig_111179_63_1312_+	contig_111179_63_1312_+	0	2	2	0.4887	0	1	1	676.351	1351.69	1351.69	-0.37	-0.00025	0	0	1.2017e+06	CID (Collision Induced Dissociation)	MS2	8.84203	4.8	6.082	74.4156	5769	5769	5768	170529_0692_097_S11-20_Fr_16.raw	0/0	3.11	304	0.002236	0.02545	0.133	144399	Used	Unique	3.3
High	Sequest HT	Sequest HT (A3)	A	3	Unambiguous	KALAAAAVAAK	[K].kALAAAAVAAk.[E]	N-Term(TMT6plex); K1(TMT6plex); K11(TMT6plex)	FALSE	1	1	contig_111179_63_1312_+	contig_111179_63_1312_+	contig_111179_63_1312_+	1	3	3	0.3854	0	1	1	558.041	1672.11	1672.11	0.23	0.00013	0	0	4429292	CID (Collision Induced Dissociation)	MS2	22.8036	12	1.186	61.5214	4694	4694	4691	170529_0692_097_S11-20_Fr_04.raw	0/0	4.1	69	0.0004428	0.002488	0.394	125092	Used	Unique	7.6
High	Sequest HT	Sequest HT (A3)	A	3	Unambiguous	EAEEQAEAAAER	[R].eAEEQAEAAAER.[Q]	N-Term(TMT6plex)	FALSE	1	1	contig_111241_1_917_-	contig_111241_1_917_-	contig_111241_1_917_-	0	2	2	0.2938	0	1	1	766.874	1532.74	1532.74	0.84	0.00064	0	0	1.35621e+06	CID (Collision Induced Dissociation)	MS2	2.43525	0	5.64	52.9366	3973	3973	3960	170529_0692_097_S11-20_Fr_04.raw	0/0	3.71	172	0.0004428	0.001226	0.474		Not Used	No Quan Values
High	Sequest HT	Sequest HT (A3)	A	3	Unambiguous	KGEDLLDLEPEDR	[R].kGEDLLDLEPEDR.[A]	N-Term(TMT6plex); K1(TMT6plex)	FALSE	1	1	contig_111288_190_990_+	contig_111288_190_990_+	contig_111288_190_990_+	1	3	3	0.285	0	1	1	663.03	1987.08	1987.07	1.01	0.00067	0	0	3.0532e+06	CID (Collision Induced Dissociation)	MS2	8.58366	9.1	1.613	67.1493	5152	5152	5145	170529_0692_097_S11-20_Fr_17.raw	0/0	3.86	695	0.0004428	0.004386	0.33	145701	Used	Unique	9.2
High	Sequest HT	Sequest HT (A3)	A	3	Unambiguous	ITDEDCTGGFILDGFPR	[R].iTDEDcTGGFILDGFPR.[T]	N-Term(TMT6plex); C6(Carbamidomethyl)	FALSE	1	1	contig_111334_1_937_+	contig_111334_1_937_+	contig_111334_1_937_+	0	3	3	0.4561	0	1	1	714.684	2142.04	2142.04	0.35	0.00025	0	0	631679	CID (Collision Induced Dissociation)	MS2	10.2329	0	7.331	76.61	5901	5901	5892	170529_0692_097_S11-20_Fr_06.raw	0/0	4.21	287	0.001312	0.01691	0.179		Not Used	No Quan Values
High	Sequest HT	Sequest HT (A3)	A	3	Unambiguous	TVMILFGPPGAGK	[K].tVmILFGPPGAGk.[G]	N-Term(TMT6plex); M3(Oxidation); K13(TMT6plex)	FALSE	1	4	contig_111334_1_937_+	contig_111334_1_937_+; contig_111370_183_944_-; contig_43391_79_1056_+; contig_201799_989_1280_-	contig_111334_1_937_+; contig_111370_183_944_-; contig_43391_79_1056_+; contig_201799_989_1280_-	0	2	2	0.5183	0	1	1	881.517	1762.03	1762.03	-3.46	-0.00305	0	0	1.70145e+06	CID (Collision Induced Dissociation)	MS2	0.71152	0.1	3.244	72.1531	5418	5418	5407	170529_0692_097_S11-20_Fr_10.raw	0/0	4.09	602	0.0004428	0.002399	0.398	135923	Used	Unique
High	Sequest HT	Sequest HT (A3)	A	3	Unambiguous	TVMILFGPPGAGK	[K].tVmILFGPPGAGk.[G]	N-Term(TMT6plex); M3(Oxidation); K13(TMT6plex)	FALSE	1	4	contig_111334_1_937_+	contig_111334_1_937_+; contig_111370_183_944_-; contig_43391_79_1056_+; contig_201799_989_1280_-	contig_111334_1_937_+; contig_111370_183_944_-; contig_43391_79_1056_+; contig_201799_989_1280_-	0	3	3	0.5517	0	1	1	588.014	1762.03	1762.03	-3.09	-0.00181	0	0	2.91425e+06	CID (Collision Induced Dissociation)	MS2	9.92853	1.5	1.647	72.1072	5414	5414	5407	170529_0692_097_S11-20_Fr_10.raw	0/0	4.06	595	0.0004428	0.0008216	0.519	135921	Used	Unique
High	Sequest HT	Sequest HT (A3)	A	3	Unambiguous	ADDTEEALGK	[R].aDDTEEALGk.[R]	N-Term(TMT6plex); K10(TMT6plex)	FALSE	1	2	contig_111334_1_937_+	contig_111334_1_937_+; contig_43391_1110_1373_+	contig_111334_1_937_+; contig_43391_1110_1373_+	0	2	2	0.4032	0	1	1	753.905	1506.8	1506.81	-1.75	-0.00132	0	0	21839730	CID (Collision Induced Dissociation)	MS2	10.2005	5.1	0.349	58.1171	4261	4261	4260	170529_0692_097_S11-20_Fr_10.raw	0/0	4.34	524	0.006924	0.06296	0.03	135376	Used	Unique	4.4
High	Sequest HT	Sequest HT (A3)	A	3	Unambiguous	IIDPLAK	[K].iIDPLAk.[E]	N-Term(TMT6plex); K7(TMT6plex)	FALSE	1	1	contig_111636_216_1435_-	contig_111636_216_1435_-	contig_111636_216_1435_-	0	2	2	0.2701	0	1	1	614.407	1227.81	1227.81	-0.41	-0.00025	0	0	10171798	CID (Collision Induced Dissociation)	MS2	15.6387	8.5	0.74	70.4825	5412	5412	5409	170529_0692_097_S11-20_Fr_03.raw	0/0	3.11	174	0.005564	0.05321	0.049	123803	Used	Unique	8
High	Sequest HT	Sequest HT (A3)	A	3	Unambiguous	DGDIIFFK	[K].dGDIIFFk.[F]	N-Term(TMT6plex); K8(TMT6plex)	FALSE	1	1	contig_111636_216_1435_-	contig_111636_216_1435_-	contig_111636_216_1435_-	0	2	2	0.4078	0	1	1	706.912	1412.82	1412.82	-1.61	-0.00114	0	0	10516528	CID (Collision Induced Dissociation)	MS2	8.36006	9.9	0.692	74.1509	5707	5707	5704	170529_0692_097_S11-20_Fr_06.raw	0/0	3.85	480	0.004744	0.04007	0.081	129093	Used	Unique	8.2
High	Sequest HT	Sequest HT (A3)	A	3	Unambiguous	DGDIIFFK	[K].dGDIIFFk.[F]	N-Term(TMT6plex); K8(TMT6plex)	FALSE	1	1	contig_111636_216_1435_-	contig_111636_216_1435_-	contig_111636_216_1435_-	0	2	2	0.2849	0	1	1	706.913	1412.82	1412.82	-0.49	-0.00034	0	0	1369269	CID (Collision Induced Dissociation)	MS2	15.9072	1.8	5.571	74.5423	5717	5717	5708	170529_0692_097_S11-20_Fr_07.raw	0/0	3.58	472	0.002409	0.02827	0.121	130878	Used	Unique
High	Sequest HT	Sequest HT (A3)	A	3	Unambiguous	LFDMGSDEER	[K].lFDmGSDEER.[A]	N-Term(TMT6plex); M4(Oxidation)	FALSE	1	1	contig_111636_216_1435_-	contig_111636_216_1435_-	contig_111636_216_1435_-	0	2	2	0.4329	0	1	1	722.334	1443.66	1443.66	-0.71	-0.00051	0	0	10639409	CID (Collision Induced Dissociation)	MS2	9.12798	0	0.738	62.3819	4779	4779	4772	170529_0692_097_S11-20_Fr_16.raw	0/0	2.98	55	0.0007302	0.009909	0.239		Not Used	No Quan Values
High	Sequest HT	Sequest HT (A3)	A	3	Unambiguous	DALVTELAR	[K].dALVTELAR.[L]	N-Term(TMT6plex)	FALSE	1	1	contig_11179_1_698_+	contig_11179_1_698_+	contig_11179_1_698_+	0	2	2	0.2902	0	1	1	608.859	1216.71	1216.71	0.32	0.00019	0	0	6.85604e+06	CID (Collision Induced Dissociation)	MS2	6.16526	31.6	1.078	65.6583	5024	5024	5019	170529_0692_097_S11-20_Fr_17.raw	0/0	4.17	638	0.005389	0.05164	0.052	145640	Used	Unique	23.7
High	Sequest HT	Sequest HT (A3)	A	3	Unambiguous	AAEEVEEK	[K].aAEEVEEk.[L]	N-Term(TMT6plex); K8(TMT6plex)	FALSE	1	1	contig_11187_1_886_-	contig_11187_1_886_-	contig_11187_1_886_-	0	2	2	0.4279	0	1	1	681.879	1362.75	1362.75	-0.21	-0.00015	0	0	1.21775e+06	CID (Collision Induced Dissociation)	MS2	9.66874	1.9	6.121	53.1091	3919	3919	3912	170529_0692_097_S11-20_Fr_07.raw	0/0	4.16	636	0.002053	0.02303	0.144	130027	Used	Unique	2.4
High	Sequest HT	Sequest HT (A3)	A	3	Unambiguous	VAVLAGDFLLAR	[K].vAVLAGDFLLAR.[A]	N-Term(TMT6plex)	FALSE	1	1	contig_112037_191_928_-	contig_112037_191_928_-	contig_112037_191_928_-	0	2	2	0.23	0	1	1	737.453	1473.9	1473.9	-0.31	-0.00023	0	0	140765	CID (Collision Induced Dissociation)	MS2	18.7092	1	56.719	82.98	6405	6405	6392	170529_0692_097_S11-20_Fr_14.raw	0/0	4	593	0.001521	0.01756	0.174	141559	Used	Unique	1.7
High	Sequest HT	Sequest HT (A3)	A	3	Unambiguous	VFGGILQR	[R].vFGGILQR.[M]	N-Term(TMT6plex)	FALSE	1	1	contig_112424_48_905_+	contig_112424_48_905_+	contig_112424_48_905_+	0	2	2	0.2669	0	1	1	559.847	1118.69	1118.69	-1.04	-0.00058	0	0	4.18893e+06	CID (Collision Induced Dissociation)	MS2	20.3403	0.1	1.652	69.2256	4922	4922	4907	170529_0692_097_S11-20_Fr_08.raw	0/0	2.81	500	0.005244	0.04796	0.061	132420	Used	Unique
High	Sequest HT	Sequest HT (A3)	A	3	Unambiguous	LLQALIQK	[K].lLQALIQk.[G]	N-Term(TMT6plex); K8(TMT6plex)	FALSE	1	1	contig_112443_42_2793_+	contig_112443_42_2793_+	contig_112443_42_2793_+	0	2	2	0.3824	0	1	1	692.968	1384.93	1384.93	-0.14	-9e-05	0	0	975776	CID (Collision Induced Dissociation)	MS2	11.1751	5.1	7.379	78.8506	6113	6113	6106	170529_0692_097_S11-20_Fr_14.raw	0/0	4.21	128	0.0007302	0.008516	0.256	141424	Used	Unique	2.4
High	Sequest HT	Sequest HT (A3)	A	3	Unambiguous	ANLLFSDLVLK	[K].aNLLFSDLVLk.[A]	N-Term(TMT6plex); K11(TMT6plex)	FALSE	1	1	contig_112599_1_1357_+	contig_112599_1_1357_+	contig_112599_1_1357_+	0	2	2	0.505	0	1	1	846.029	1691.05	1691.05	-0.32	-0.00027	0	0	128664	CID (Collision Induced Dissociation)	MS2	2.75196	0.6	67.833	83.0996	6313	6313	6308	170529_0692_097_S11-20_Fr_15.raw	0/0	4.99	318	0.0004428	0.0003487	0.616	143026	Used	Unique
High	Sequest HT	Sequest HT (A3)	A	3	Unambiguous	SDEIPDGNLSLDEK	[R].sDEIPDGNLSLDEk.[V]	N-Term(TMT6plex); K14(TMT6plex)	FALSE	1	1	contig_112695_91_1475_+	contig_112695_91_1475_+	contig_112695_91_1475_+	0	2	2	0.3438	0	1	1	995.524	1990.04	1990.04	1.68	0.00167	0	0	429371	CID (Collision Induced Dissociation)	MS2	8.57607	1.1	19.287	67.6935	5250	5250	5234	170529_0692_097_S11-20_Fr_14.raw	0/0	4.45	598	0.0004428	0.0003978	0.601	141018	Used	Unique
High	Sequest HT	Sequest HT (A3)	A	3	Unambiguous	LAPDLPEFDLVAVSPLSR	[R].lAPDLPEFDLVAVSPLSR.[A]	N-Term(TMT6plex)	FALSE	1	1	contig_112724_170_936_-	contig_112724_170_936_-	contig_112724_170_936_-	0	3	3	0.0605	0	1	1	723.411	2168.22	2168.22	1.36	0.00099	0	0	51636	CID (Collision Induced Dissociation)	MS2	11.3237	0.9	93.095	84.6654	6507	6507	6495	170529_0692_097_S11-20_Fr_14.raw	0/0	2.15	630	0.0007302	0.01299	0.208	141595	Used	Unique
High	Sequest HT	Sequest HT (A3)	A	3	Unambiguous	RVAAEAEAEAEAEAR	[R].rVAAEAEAEAEAEAR.[A]	N-Term(TMT6plex)	FALSE	1	1	contig_113064_59_1015_+	contig_113064_59_1015_+	contig_113064_59_1015_+	1	3	3	0.4057	0	1	1	601.313	1801.92	1801.92	-0.58	-0.00035	0	0	20294	CID (Collision Induced Dissociation)	MS2	8.08082	0	100	61.7869	4322	4322	4318	170529_0692_097_S11-20_Fr_12.raw	0/0	3.87	442	0.0004428	0.006086	0.294		Not Used	No Quan Values
High	Sequest HT	Sequest HT (A3)	A	3	Unambiguous	AAAAAALGDLSLAALEAPYK	[R].aAAAAALGDLSLAALEAPYk.[L]	N-Term(TMT6plex); K20(TMT6plex)	FALSE	1	1	contig_113098_1_1008_+	contig_113098_1_1008_+	contig_113098_1_1008_+	0	3	3	0.5656	0	1	1	782.453	2345.35	2345.35	-1.15	-0.0009	0	0	234162	CID (Collision Induced Dissociation)	MS2	5.41582	0.3	14.855	84.9869	6605	6605	6594	170529_0692_097_S11-20_Fr_13.raw	0/0	4.65	610	0	5.443e-05	0.826	139960	Used	Unique
High	Sequest HT	Sequest HT (A3)	A	3	Unambiguous	FLLVLDPTGTVR	[K].fLLVLDPTGTVR.[R]	N-Term(TMT6plex)	FALSE	1	1	contig_113230_929_1481_-	contig_113230_929_1481_-	contig_113230_929_1481_-	0	2	2	0.224	0	1	1	780.472	1559.94	1559.94	0	0	0	0	27412.9	CID (Collision Induced Dissociation)	MS2	0	9.5	100	81.7381	6125	6125	6124	170529_0692_097_S11-20_Fr_17.raw	0/0	3.84	576	0.002236	0.02418	0.138	146116	Used	Unique	8.6
High	Sequest HT	Sequest HT (A3)	A	3	Unambiguous	IDADDEPVVASTLR	[K].iDADDEPVVASTLR.[V]	N-Term(TMT6plex)	FALSE	1	1	contig_113237_79_576_+	contig_113237_79_576_+	contig_113237_79_576_+	0	3	3	0.2584	0	1	1	577.31	1729.92	1729.92	-1.09	-0.00063	0	0	1.0956e+06	CID (Collision Induced Dissociation)	MS2	32.6326	0.1	4.692	66.5683	5144	5144	5129	170529_0692_097_S11-20_Fr_16.raw	0/0	2.67	523	0.0007302	0.009116	0.248	144108	Used	Unique
High	Sequest HT	Sequest HT (A3)	A	3	Unambiguous	IDADDEPVVASTLR	[K].iDADDEPVVASTLR.[V]	N-Term(TMT6plex)	FALSE	1	1	contig_113237_79_576_+	contig_113237_79_576_+	contig_113237_79_576_+	0	2	2	0.3442	0	1	1	865.461	1729.91	1729.92	-1.37	-0.00118	0	0	4795106	CID (Collision Induced Dissociation)	MS2	18.3892	0	1.535	66.4285	5132	5132	5129	170529_0692_097_S11-20_Fr_16.raw	0/0	4.62	525	0.0004428	0.001756	0.433		Not Used	No Quan Values
High	Sequest HT	Sequest HT (A3)	A	3	Unambiguous	AGTGGPPDGTYK	[R].aGTGGPPDGTYk.[N]	N-Term(TMT6plex); K12(TMT6plex)	FALSE	1	1	contig_113409_989_1522_-	contig_113409_989_1522_-	contig_113409_989_1522_-	0	2	2	0.5256	0	1	1	789.929	1578.85	1578.85	-0.67	-0.00053	0	0	31485236	CID (Collision Induced Dissociation)	MS2	5.71162	5.5	0.246	56.1414	4183	4183	4172	170529_0692_097_S11-20_Fr_13.raw	0/0	4.49	575	0.0004428	0.004335	0.332	138814	Used	Unique	3.4
High	Sequest HT	Sequest HT (A3)	A	3	Unambiguous	LTLWLAEMA	[R].lTLWLAEmA.[-]	N-Term(TMT6plex); M8(Oxidation)	FALSE	1	1	contig_113468_52_945_-	contig_113468_52_945_-	contig_113468_52_945_-	0	2	2	0.4038	0	1	1	646.86	1292.71	1292.71	0.68	0.00044	0	0	256852	CID (Collision Induced Dissociation)	MS2	38.5934	7.9	25.293	87.1614	6765	6765	6753	170529_0692_097_S11-20_Fr_13.raw	0/0	2.6	558	0.004744	0.04168	0.077	140031	Used	Unique	4.8
High	Sequest HT	Sequest HT (A3)	A	3	Unambiguous	IPLYAVVGSK	[K].iPLYAVVGSk.[E]	N-Term(TMT6plex); K10(TMT6plex)	FALSE	1	1	contig_113501_253_726_-	contig_113501_253_726_-	contig_113501_253_726_-	0	2	2	0.4962	0	1	1	752.978	1504.95	1504.95	-1.03	-0.00077	0	0	1.08951e+06	CID (Collision Induced Dissociation)	MS2	4.53888	12.5	6.711	74.4424	5650	5650	5635	170529_0692_097_S11-20_Fr_11.raw	0/0	3.93	389	0.0004428	0.005874	0.298	137837	Used	Unique
High	Sequest HT	Sequest HT (A3)	A	3	Unambiguous	LLSDDAVSGR	[R].lLSDDAVSGR.[N]	N-Term(TMT6plex)	FALSE	1	1	contig_11369_57_815_+	contig_11369_57_815_+	contig_11369_57_815_+	0	2	2	0.4193	0	1	1	631.351	1261.69	1261.69	-0.25	-0.00016	0	0	15170803	CID (Collision Induced Dissociation)	MS2	13.6794	3	0.498	62.1223	4756	4756	4751	170529_0692_097_S11-20_Fr_16.raw	0/0	3.53	644	0.002409	0.02774	0.123	143923	Used	Unique	3.2
High	Sequest HT	Sequest HT (A3)	A	3	Unambiguous	NSALEDAVSDIDSR	[R].nSALEDAVSDIDSR.[A]	N-Term(TMT6plex)	FALSE	1	1	contig_11369_57_815_+	contig_11369_57_815_+	contig_11369_57_815_+	0	3	3	0.6713	0	1	1	574.29	1720.86	1720.86	0.17	0.0001	0	0	1.80405e+06	CID (Collision Induced Dissociation)	MS2	8.34761	0	2.942	70.28	5471	5471	5466	170529_0692_097_S11-20_Fr_15.raw	0/0	4.32	298	0.0004428	0.000197	0.68		Not Used	No Quan Values
High	Sequest HT	Sequest HT (A3)	A	3	Unambiguous	LGTTGCPEESF	[R].lGTTGcPEESF.[-]	N-Term(TMT6plex); C6(Carbamidomethyl)	FALSE	1	1	contig_113943_200_977_-	contig_113943_200_977_-	contig_113943_200_977_-	0	2	2	0.5922	0	1	1	713.84	1426.67	1426.67	0.52	0.00037	0	0	1.70048e+06	CID (Collision Induced Dissociation)	MS2	10.1477	2.9	4.335	70.709	5489	5489	5484	170529_0692_097_S11-20_Fr_14.raw	0/0	2.82	112	0.003329	0.03242	0.105	141131	Used	Unique	2.9
High	Sequest HT	Sequest HT (A3)	A	3	Unambiguous	AGTPLFLLAR	[R].aGTPLFLLAR.[K]	N-Term(TMT6plex)	FALSE	1	1	contig_114114_1_994_+	contig_114114_1_994_+	contig_114114_1_994_+	0	2	2	0.4856	0	1	1	644.401	1287.8	1287.8	-2.36	-0.00152	0	0	21919710	CID (Collision Induced Dissociation)	MS2	11.8674	7	0.322	76.5761	5910	5910	5909	170529_0692_097_S11-20_Fr_13.raw	0/0	3.81	586	0.0007302	0.008651	0.254	139633	Used	Unique	9
High	Sequest HT	Sequest HT (A3)	A	3	Unambiguous	QCGTPPQLEEFMAEVAAGEGR	[R].qcGTPPQLEEFMAEVAAGEGR.[H]	N-Term(TMT6plex); C2(Carbamidomethyl)	FALSE	1	1	contig_114811_1_728_-	contig_114811_1_728_-	contig_114811_1_728_-	0	3	3	0.0935	0	1	1	836.069	2506.19	2506.19	0.72	0.0006	0	0	5273.21	CID (Collision Induced Dissociation)	MS2	37.4164	0	100	91.7925	6592	6592	6589	170529_0692_097_S11-20_Fr_17.raw	0/0	2.46	219	0.001521	0.0187	0.167		Not Used	No Quan Values
High	Sequest HT	Sequest HT (A3)	A	3	Unambiguous	LVVAELLQR	[K].lVVAELLQR.[V]	N-Term(TMT6plex)	FALSE	1	1	contig_114840_1_972_-	contig_114840_1_972_-	contig_114840_1_972_-	0	2	2	0.3172	0	1	1	635.408	1269.81	1269.81	-0.14	-9e-05	0	0	576393	CID (Collision Induced Dissociation)	MS2	26.5226	2.4	12.575	77.5179	5898	5898	5887	170529_0692_097_S11-20_Fr_11.raw	0/0	3.09	227	0.005389	0.05149	0.053	137955	Used	Unique	3
High	Sequest HT	Sequest HT (A3)	A	3	Unambiguous	EVDPDDVFHAR	[K].eVDPDDVFHAR.[F]	N-Term(TMT6plex)	FALSE	1	1	contig_11510_571_882_-	contig_11510_571_882_-	contig_11510_571_882_-	0	3	3	0.6017	0	1	1	510.258	1528.76	1528.76	0.84	0.00043	0	0	8.16203e+06	CID (Collision Induced Dissociation)	MS2	8.71942	10.9	0.664	62.0418	4749	4749	4730	170529_0692_097_S11-20_Fr_16.raw	0/0	4.82	224	0.0004428	0.0048	0.32	143920	Used	Unique	14.8
High	Sequest HT	Sequest HT (A3)	A	3	Unambiguous	VYSGSFFDK	[K].vYSGSFFDk.[G]	N-Term(TMT6plex); K9(TMT6plex)	FALSE	1	1	contig_11510_888_1380_-	contig_11510_888_1380_-	contig_11510_888_1380_-	0	2	2	0.3931	0	1	1	754.414	1507.82	1507.82	0.11	9e-05	0	0	4806002	CID (Collision Induced Dissociation)	MS2	9.14472	4.8	1.524	69.1149	5248	5248	5247	170529_0692_097_S11-20_Fr_07.raw	0/0	4.07	547	0.0004428	0.004455	0.329	130655	Used	Unique	5.1
High	Sequest HT	Sequest HT (A3)	A	3	Unambiguous	WVVSDWKK	[R].wVVSDWkk.[D]	N-Term(TMT6plex); K7(TMT6plex); K8(TMT6plex)	FALSE	1	1	contig_115385_1_1016_+	contig_115385_1_1016_+	contig_115385_1_1016_+	1	3	3	0.2536	0	1	1	579.021	1735.05	1735.05	-0.94	-0.00055	0	0	5301981	CID (Collision Induced Dissociation)	MS2	10.5992	27.3	0.969	69.0986	5156	5156	5155	170529_0692_097_S11-20_Fr_10.raw	0/0	2.09	409	0.003753	0.03732	0.089	135798	Used	Unique	15.6
High	Sequest HT	Sequest HT (A3)	A	3	Unambiguous	IFPSTVDQK	[K].iFPSTVDQk.[TK]	N-Term(TMT6plex); K9(TMT6plex)	FALSE	1	1	contig_115385_1_1016_+	contig_115385_1_1016_+	contig_115385_1_1016_+	0	2	2	0.3813	0	1	1	746.942	1492.88	1492.88	-0.37	-0.00028	0	0	32570824	CID (Collision Induced Dissociation)	MS2	13.0092	6.3	0.228	66.4441	5055	5055	5052	170529_0692_097_S11-20_Fr_03.raw	0/0	3.75	508	0.0004428	0.003755	0.348	123633	Used	Unique	5.9
High	Sequest HT	Sequest HT (A3)	A	3	Unambiguous	AKEEADEAK	[K].akEEADEAk.[K]	N-Term(TMT6plex); K2(TMT6plex); K9(TMT6plex)	FALSE	1	1	contig_115385_1070_1216_+	contig_115385_1070_1216_+	contig_115385_1070_1216_+	1	3	3	0.0919	0	1	1	559.992	1677.96	1677.96	-0.7	-0.00039	0	0	7407889	CID (Collision Induced Dissociation)	MS2	16.1411	28.6	0.708	52.4207	3747	3747	3742	170529_0692_097_S11-20_Fr_09.raw	0/0	2.83	604	0.003329	0.03423	0.099	133325	Used	Unique	23
High	Sequest HT	Sequest HT (A3)	A	3	Unambiguous	VTVASDIPFSK	[K].vTVASDIPFSk.[R]	N-Term(TMT6plex); K11(TMT6plex)	FALSE	1	1	contig_115410_1_446_+	contig_115410_1_446_+	contig_115410_1_446_+	0	2	2	0.5132	0	1	1	811.482	1621.96	1621.96	-0.49	-0.0004	0	0	21818192	CID (Collision Induced Dissociation)	MS2	11.1965	4.1	0.354	69.2586	5305	5305	5304	170529_0692_097_S11-20_Fr_03.raw	0/0	4.56	500	0.0007302	0.01252	0.213	123752	Used	Unique	2.8
High	Sequest HT	Sequest HT (A3)	A	3	Unambiguous	TGNLGDMVTVSR	[K].tGNLGDmVTVSR.[D]	N-Term(TMT6plex); M7(Oxidation)	FALSE	1	1	contig_115410_1_446_+	contig_115410_1_446_+	contig_115410_1_446_+	0	2	2	0.4278	0	1	1	747.893	1494.78	1494.78	-0.4	-0.0003	0	0	59352428	CID (Collision Induced Dissociation)	MS2	7.80326	0	0.127	58.1962	4421	4421	4416	170529_0692_097_S11-20_Fr_14.raw	0/0	1.94	433	0.0004428	0.0007126	0.535		Not Used	No Quan Values
High	Sequest HT	Sequest HT (A3)	A	3	Unambiguous	YYNIHDQDADEDED	[R].yYNIHDQDADEDED.[-]	N-Term(TMT6plex)	FALSE	1	1	contig_115410_1_446_+	contig_115410_1_446_+	contig_115410_1_446_+	0	2	2	0.7207	0	1	1	985.909	1970.81	1970.81	0.78	0.00077	0	0	6.75646e+06	CID (Collision Induced Dissociation)	MS2	2.28435	0	1.105	58.0836	4324	4324	4319	170529_0692_097_S11-20_Fr_11.raw	0/0	4.26	12	0.0004428	0.001039	0.493		Not Used	No Quan Values
High	Sequest HT	Sequest HT (A3)	A	3	Unambiguous	LFAMPFIGGGK	[K].lFAmPFIGGGk.[G]	N-Term(TMT6plex); M4(Oxidation); K11(TMT6plex)	FALSE	1	1	contig_115493_53_478_+	contig_115493_53_478_+	contig_115493_53_478_+	0	2	2	0.4052	0	1	2	806.468	1611.93	1611.93	-2.74	-0.00221	0	0	12155671	CID (Collision Induced Dissociation)	MS2	11.2639	2.5	0.6	75.6302	5828	5828	5825	170529_0692_097_S11-20_Fr_13.raw	0/0	2.69	485	0.0007302	0.008792	0.252	139594	Used	Not Unique	2.9
High	Sequest HT	Sequest HT (A3)	A	3	Unambiguous	GEPNIINK	[K].gEPNIINk.[L]	N-Term(TMT6plex); K8(TMT6plex)	FALSE	1	1	contig_115493_53_478_+	contig_115493_53_478_+	contig_115493_53_478_+	0	2	2	0.2298	0	1	1	671.908	1342.81	1342.81	-0.07	-5e-05	0	0	19704240	CID (Collision Induced Dissociation)	MS2	22.4554	5	0.376	59.5889	4531	4531	4520	170529_0692_097_S11-20_Fr_16.raw	0/0	3.09	555	0.0007302	0.00932	0.246	143816	Used	Unique	4.5
High	Sequest HT	Sequest HT (A3)	A	3	Unambiguous	DNQAQYVETDPFK	[R].dNQAQYVETDPFk.[T]	N-Term(TMT6plex); K13(TMT6plex)	FALSE	1	1	contig_115659_102_1417_+	contig_115659_102_1417_+	contig_115659_102_1417_+	0	3	3	0.3198	0	1	1	671.682	2013.03	2013.03	-0.46	-0.00031	0	0	2136944	CID (Collision Induced Dissociation)	MS2	14.148	1.6	1.944	66.3216	5123	5123	5108	170529_0692_097_S11-20_Fr_16.raw	0/0	3.94	459	0.0004428	0.002569	0.391	144098	Used	Unique
High	Sequest HT	Sequest HT (A3)	A	3	Unambiguous	DLVLVEDEDAEVR	[K].dLVLVEDEDAEVR.[L]	N-Term(TMT6plex)	FALSE	1	1	contig_115659_102_1417_+	contig_115659_102_1417_+	contig_115659_102_1417_+	0	2	2	0.4053	0	1	1	865.953	1730.9	1730.9	-1.16	-0.001	0	0	1.82594e+06	CID (Collision Induced Dissociation)	MS2	2.87441	0.7	4.119	70.1653	5390	5390	5385	170529_0692_097_S11-20_Fr_13.raw	0/0	5.28	468	0.0004428	9.801e-05	0.759	139386	Used	Unique	1.2
High	Sequest HT	Sequest HT (A3)	A	3	Unambiguous	EASSIEAK	[K].eASSIEAk.[V]	N-Term(TMT6plex); K8(TMT6plex)	FALSE	1	1	contig_11610_1_506_+	contig_11610_1_506_+	contig_11610_1_506_+	0	2	2	0.2766	0	1	1	646.877	1292.75	1292.75	0.42	0.00027	0	0	48748244	CID (Collision Induced Dissociation)	MS2	10.3412	3.7	0.153	54.0339	3967	3967	3962	170529_0692_097_S11-20_Fr_11.raw	0/0	4.23	544	0.002236	0.02435	0.138	137039	Used	Unique	2.6
High	Sequest HT	Sequest HT (A3)	A	3	Unambiguous	LQAAGASAVER	[K].lQAAGASAVER.[F]	N-Term(TMT6plex)	FALSE	1	1	contig_11610_1_506_+	contig_11610_1_506_+	contig_11610_1_506_+	0	2	2	0.2041	0	1	1	651.371	1301.74	1301.74	-1.5	-0.00098	0	0	92295168	CID (Collision Induced Dissociation)	MS2	10.9205	0	0.081	57.008	4314	4314	4311	170529_0692_097_S11-20_Fr_14.raw	0/0	4.41	687	0.002409	0.02841	0.12		Not Used	No Quan Values
High	Sequest HT	Sequest HT (A3)	A	3	Unambiguous	VLDVVYNASNNELVR	[R].vLDVVYNASNNELVR.[T]	N-Term(TMT6plex)	FALSE	1	1	contig_116214_159_785_+	contig_116214_159_785_+	contig_116214_159_785_+	0	3	3	0.4558	0	1	1	645.356	1934.05	1934.05	-0.21	-0.00014	0	0	2.59877e+06	CID (Collision Induced Dissociation)	MS2	3.75529	2.2	1.993	74.2541	5360	5360	5347	170529_0692_097_S11-20_Fr_08.raw	0/0	4.52	721	0.0004428	0.001659	0.44	132628	Used	Unique	1.8
High	Sequest HT	Sequest HT (A3)	A	3	Unambiguous	QWYEAHYGTTVGR	[R].qWYEAHYGTTVGR.[K]	N-Term(TMT6plex)	FALSE	1	2	contig_116214_159_785_+	contig_116214_159_785_+; contig_162761_1005_1311_-	contig_116214_159_785_+; contig_162761_1005_1311_-	0	3	3	0.2045	0	1	1	599.635	1796.89	1796.89	-1.42	-0.00085	0	0	4622026	CID (Collision Induced Dissociation)	MS2	7.58991	0	1.109	58.7122	4327	4327	4316	170529_0692_097_S11-20_Fr_01.raw	0/0	3.52	299	0.004744	0.04051	0.08		Not Used	No Quan Values
High	Sequest HT	Sequest HT (A3)	A	3	Unambiguous	LLAAVSSRPGQCGR	[R].lLAAVSSRPGQcGR.[C]	N-Term(TMT6plex); C12(Carbamidomethyl)	FALSE	1	3	contig_116214_159_785_+	contig_116214_159_785_+; contig_95604_675_1064_-; contig_162761_1005_1311_-	contig_116214_159_785_+; contig_95604_675_1064_-; contig_162761_1005_1311_-	0	3	3	0.1769	0	1	1	567.652	1700.94	1700.94	-0.26	-0.00015	0	0	30012312	CID (Collision Induced Dissociation)	MS2	7.7866	1.5	0.167	58.8715	4463	4463	4460	170529_0692_097_S11-20_Fr_04.raw	0/0	2.77	696	0.001521	0.01813	0.171	124982	Used	Unique
High	Sequest HT	Sequest HT (A3)	A	3	Unambiguous	LLAAVSSRPGQCGR	[R].lLAAVSSRPGQcGR.[C]	N-Term(TMT6plex); C12(Carbamidomethyl)	FALSE	1	3	contig_116214_159_785_+	contig_116214_159_785_+; contig_95604_675_1064_-; contig_162761_1005_1311_-	contig_116214_159_785_+; contig_95604_675_1064_-; contig_162761_1005_1311_-	0	3	3	0.1937	0	1	1	567.652	1700.94	1700.94	-0.8	-0.00045	0	0	21687800	CID (Collision Induced Dissociation)	MS2	35.0045	11	0.223	60.0328	4488	4488	4485	170529_0692_097_S11-20_Fr_03.raw	0/0	2.84	683	0.005564	0.05316	0.049	123363	Used	Unique	9.1
High	Sequest HT	Sequest HT (A3)	A	3	Unambiguous	LSGGVVTFLADGR	[K].lSGGVVTFLADGR.[Y]	N-Term(TMT6plex)	FALSE	1	1	contig_116228_373_906_-	contig_116228_373_906_-	contig_116228_373_906_-	0	2	2	0.5165	0	1	1	760.935	1520.86	1520.86	-1.1	-0.00083	0	0	1.36002e+06	CID (Collision Induced Dissociation)	MS2	7.62859	0	5.675	74.8494	5631	5631	5624	170529_0692_097_S11-20_Fr_09.raw	0/0	4.84	681	0.0007302	0.009877	0.239		Not Used	No Quan Values
High	Sequest HT	Sequest HT (A3)	A	3	Unambiguous	TLPVALLKR	[R].tLPVALLkR.[A]	N-Term(TMT6plex); K8(TMT6plex)	FALSE	1	1	contig_116228_918_1280_-	contig_116228_918_1280_-	contig_116228_918_1280_-	1	3	3	0.5517	0	1	1	490.337	1469	1469	-1.32	-0.00065	0	0	2801992	CID (Collision Induced Dissociation)	MS2	32.4726	17.2	1.808	67.0149	4988	4988	4987	170529_0692_097_S11-20_Fr_10.raw	0/0	2.61	33	0.0007302	0.01143	0.223	135718	Used	Unique	12.8
High	Sequest HT	Sequest HT (A3)	A	3	Unambiguous	SQTFSTAADNQTQVGIK	[K].sQTFSTAADNQTQVGIk.[V]	N-Term(TMT6plex); K17(TMT6plex)	FALSE	1	1	contig_116235_84_971_-	contig_116235_84_971_-	contig_116235_84_971_-	0	3	3	0.115	0	1	1	752.073	2254.21	2254.21	-1.07	-0.0008	0	0	6747.31	CID (Collision Induced Dissociation)	MS2	33.77	0	100	98.4859	7026	7026	7023	170529_0692_097_S11-20_Fr_17.raw	0/0	2	755	0.003329	0.03298	0.103		Not Used	No Quan Values
High	Sequest HT	Sequest HT (A3)	A	3	Unambiguous	MVSEAESMAAADGEK	[R].mVSEAESmAAADGEk.[K]	N-Term(TMT6plex); M1(Oxidation); M8(Oxidation); K15(TMT6plex)	FALSE	1	1	contig_116235_84_971_-	contig_116235_84_971_-	contig_116235_84_971_-	0	3	3	0.5736	0	1	1	672.66	2015.97	2015.97	-0.51	-0.00034	0	0	1.60789e+06	CID (Collision Induced Dissociation)	MS2	10.5703	0.4	3.112	55.1012	3766	3766	3759	170529_0692_097_S11-20_Fr_08.raw	0/0	3.94	236	0.0004428	0.003347	0.361	131873	Used	Unique
High	Sequest HT	Sequest HT (A3)	A	3	Unambiguous	SQTFSTAADNQTQVGIK	[K].sQTFSTAADnQTQVGIk.[V]	N-Term(TMT6plex); N10(Deamidated); K17(TMT6plex)	FALSE	1	1	contig_116235_84_971_-	contig_116235_84_971_-	contig_116235_84_971_-	0	3	3	0.2605	0	1	1	752.406	2255.2	2255.19	4.69	0.00353	0	0	10993.9	CID (Collision Induced Dissociation)	MS2	58.1161	0.6	100	83.9151	6215	6215	6207	170529_0692_097_S11-20_Fr_17.raw	0/0	3.11	715	0.002236	0.02715	0.125	146141	Used	Unique
High	Sequest HT	Sequest HT (A3)	A	3	Unambiguous	MVSEAESMAAADGEK	[R].mVSEAESmAAADGEk.[K]	N-Term(TMT6plex); M1(Oxidation); M8(Oxidation); K15(TMT6plex)	FALSE	1	1	contig_116235_84_971_-	contig_116235_84_971_-	contig_116235_84_971_-	0	3	3	0.6993	0	1	1	672.66	2015.96	2015.97	-0.78	-0.00053	0	0	1.85963e+06	CID (Collision Induced Dissociation)	MS2	5.19542	7.2	2.627	55.5228	4016	4016	4015	170529_0692_097_S11-20_Fr_09.raw	0/0	4.49	229	0.0004428	0.0008181	0.52	133453	Used	Unique	5.3
High	Sequest HT	Sequest HT (A3)	A	3	Unambiguous	SQTFSTAADNQTQVGIK	[K].sQTFSTAADnQTQVGIk.[V]	N-Term(TMT6plex); N10(Deamidated); K17(TMT6plex)	FALSE	1	1	contig_116235_84_971_-	contig_116235_84_971_-	contig_116235_84_971_-	0	3	3	0.2	0	1	1	752.407	2255.21	2255.19	6.48	0.00487	0	0	4702.67	CID (Collision Induced Dissociation)	MS2	45.1822	0	100	97.3955	7085	7085	7081	170529_0692_097_S11-20_Fr_18.raw	0/0	2.8	713	0.004744	0.04073	0.079		Not Used	No Quan Values
High	Sequest HT	Sequest HT (A3)	A	3	Unambiguous	SQTFSTAADNQTQVGIK	[K].sQTFSTAADNQTQVGIk.[V]	N-Term(TMT6plex); K17(TMT6plex)	FALSE	1	1	contig_116235_84_971_-	contig_116235_84_971_-	contig_116235_84_971_-	0	3	3	0.218	0	1	1	752.074	2254.21	2254.21	-0.34	-0.00025	0	0	4803.43	CID (Collision Induced Dissociation)	MS2	59.35	0	100	104.06	7424	7424	7421	170529_0692_097_S11-20_Fr_17.raw	0/0	2.66	755	0.001312	0.01708	0.178		Not Used	No Quan Values
High	Sequest HT	Sequest HT (A3)	A	3	Unambiguous	GVNPDEVVALGAAIQGGVLR	[K].gVNPDEVVALGAAIQGGVLR.[G]	N-Term(TMT6plex)	FALSE	1	1	contig_116235_84_971_-	contig_116235_84_971_-	contig_116235_84_971_-	0	3	3	0.5175	0	1	1	722.079	2164.22	2164.23	-2.34	-0.00169	0	0	1823776	CID (Collision Induced Dissociation)	MS2	2.59201	4.6	2.281	81.7597	6351	6351	6350	170529_0692_097_S11-20_Fr_13.raw	0/0	5.43	627	0.0004428	0.00012	0.736	139843	Used	Unique	3.1
High	Sequest HT	Sequest HT (A3)	A	3	Unambiguous	SQTFSTAADNQTQVGIK	[K].sQTFSTAADNQTQVGIk.[V]	N-Term(TMT6plex); K17(TMT6plex)	FALSE	1	1	contig_116235_84_971_-	contig_116235_84_971_-	contig_116235_84_971_-	0	3	3	0.2101	0	1	1	752.074	2254.21	2254.21	-0.26	-0.00019	0	0	4218.11	CID (Collision Induced Dissociation)	MS2	41.1103	0	100	101.435	7219	7219	7213	170529_0692_097_S11-20_Fr_17.raw	0/0	2.76	756	0.003524	0.03694	0.09		Not Used	No Quan Values
High	Sequest HT	Sequest HT (A3)	A	3	Unambiguous	SQTFSTAADNQTQVGIK	[K].sQTFSTAADNQTQVGIk.[V]	N-Term(TMT6plex); K17(TMT6plex)	FALSE	1	1	contig_116235_84_971_-	contig_116235_84_971_-	contig_116235_84_971_-	0	3	3	0.2452	0	1	1	752.075	2254.21	2254.21	1.21	0.00091	0	0	16795.8	CID (Collision Induced Dissociation)	MS2	49.9459	0.1	100	84.6021	6245	6245	6244	170529_0692_097_S11-20_Fr_17.raw	0/0	3.14	766	0.002409	0.02991	0.114	146147	Used	Unique
High	Sequest HT	Sequest HT (A3)	A	3	Unambiguous	EALSDESTESEK	[K].eALSDESTESEk.[L]	N-Term(TMT6plex); K12(TMT6plex)	FALSE	1	1	contig_116235_84_971_-	contig_116235_84_971_-	contig_116235_84_971_-	0	3	3	0.4661	0	1	1	594.972	1782.9	1782.9	0.06	4e-05	0	0	2466589	CID (Collision Induced Dissociation)	MS2	9.05379	2	2.114	54.3713	4018	4018	4015	170529_0692_097_S11-20_Fr_07.raw	0/0	3.84	393	0.0004428	0.004422	0.33	130073	Used	Unique
High	Sequest HT	Sequest HT (A3)	A	3	Unambiguous	SQTFSTAADNQTQVGIK	[K].sQTFSTAADNQTQVGIk.[V]	N-Term(TMT6plex); K17(TMT6plex)	FALSE	1	1	contig_116235_84_971_-	contig_116235_84_971_-	contig_116235_84_971_-	0	3	3	0.0779	0	1	1	752.075	2254.21	2254.21	0.8	0.0006	0	0	6250.58	CID (Collision Induced Dissociation)	MS2	12.1522	0.2	100	91.087	6556	6556	6554	170529_0692_097_S11-20_Fr_17.raw	0/0	2.44	757	0.0004428	0.002052	0.416	146187	Used	Unique
High	Sequest HT	Sequest HT (A3)	A	3	Unambiguous	SQTFSTAADNQTQVGIK	[K].sQTFSTAADNQTQVGIk.[V]	N-Term(TMT6plex); K17(TMT6plex)	FALSE	1	1	contig_116235_84_971_-	contig_116235_84_971_-	contig_116235_84_971_-	0	3	3	0.0934	0	1	1	752.072	2254.2	2254.21	-2.45	-0.00184	0	0	4966.87	CID (Collision Induced Dissociation)	MS2	63.7918	0	100	92.0291	6612	6612	6605	170529_0692_097_S11-20_Fr_17.raw	0/0	2.57	746	0.001312	0.01717	0.177		Not Used	No Quan Values
High	Sequest HT	Sequest HT (A3)	A	3	Unambiguous	SQTFSTAADNQTQVGIK	[K].sQTFSTAADNQTQVGIk.[V]	N-Term(TMT6plex); K17(TMT6plex)	FALSE	1	1	contig_116235_84_971_-	contig_116235_84_971_-	contig_116235_84_971_-	0	3	3	0.2061	0	1	1	752.076	2254.21	2254.21	2.99	0.00225	0	0	4198.05	CID (Collision Induced Dissociation)	MS2	0	0.2	100	95.4868	6826	6826	6820	170529_0692_097_S11-20_Fr_17.raw	0/0	3.3	776	0.0007302	0.01041	0.233	146204	Used	Unique
High	Sequest HT	Sequest HT (A3)	A	3	Unambiguous	SQTFSTAADNQTQVGIK	[K].sQTFSTAADNQTQVGIk.[V]	N-Term(TMT6plex); K17(TMT6plex)	FALSE	1	1	contig_116235_84_971_-	contig_116235_84_971_-	contig_116235_84_971_-	0	3	3	0.1735	0	1	1	752.073	2254.2	2254.21	-1.96	-0.00147	0	0	11322.3	CID (Collision Induced Dissociation)	MS2	73.5185	0.5	100	87.3019	6372	6372	6371	170529_0692_097_S11-20_Fr_17.raw	0/0	3.17	752	0.0004428	0.001996	0.419	146164	Used	Unique
High	Sequest HT	Sequest HT (A3)	A	3	Selected	SQTFSTAADNQTQVGIK	[K].sQTFSTAADNQTQVGIk.[V]	N-Term(TMT6plex); K17(TMT6plex)	FALSE	1	1	contig_116235_84_971_-	contig_116235_84_971_-	contig_116235_84_971_-	0	3	3		0.0341	3	3	752.073	2254.2	2254.21	-1.8	-0.00135	0	0	9450.47	CID (Collision Induced Dissociation)	MS2	0	0	100	94.2752	6754	6754	6753	170529_0692_097_S11-20_Fr_17.raw	0/0	1.98	747	0.001521	0.01935	0.164		Not Used	No Quan Values
High	Sequest HT	Sequest HT (A3)	A	3	Unambiguous	SQTFSTAADNQTQVGIK	[K].sQTFSTAADNQTQVGIk.[V]	N-Term(TMT6plex); K17(TMT6plex)	FALSE	1	1	contig_116235_84_971_-	contig_116235_84_971_-	contig_116235_84_971_-	0	3	3	0.2791	0	1	1	752.074	2254.21	2254.21	0.39	0.0003	0	0	4657.2	CID (Collision Induced Dissociation)	MS2	72.3409	0	100	96.399	6885	6885	6880	170529_0692_097_S11-20_Fr_17.raw	0/0	3.01	760	0.0004428	0.001486	0.452		Not Used	No Quan Values
High	Sequest HT	Sequest HT (A3)	A	3	Unambiguous	IQGSGGLSDSDIER	[R].iQGSGGLSDSDIER.[M]	N-Term(TMT6plex)	FALSE	1	1	contig_116235_84_971_-	contig_116235_84_971_-	contig_116235_84_971_-	0	2	2	0.5107	0	1	1	831.926	1662.84	1662.85	-2.98	-0.00248	0	0	22146088	CID (Collision Induced Dissociation)	MS2	8.78449	28	0.34	60.7751	4597	4597	4592	170529_0692_097_S11-20_Fr_13.raw	0/0	5.15	407	0.0004428	0.003355	0.361	139011	Used	Unique	21.8
High	Sequest HT	Sequest HT (A3)	A	3	Unambiguous	SQTFSTAADNQTQVGIK	[K].sQTFSTAADNQTQVGIk.[V]	N-Term(TMT6plex); K17(TMT6plex)	FALSE	1	1	contig_116235_84_971_-	contig_116235_84_971_-	contig_116235_84_971_-	0	3	3	0.1081	0	1	1	752.075	2254.21	2254.21	1.53	0.00115	0	0	5730.48	CID (Collision Induced Dissociation)	MS2	26.0476	0.2	100	89.0076	6458	6458	6457	170529_0692_097_S11-20_Fr_17.raw	0/0	2.22	765	0.0007302	0.01031	0.234	146174	Used	Unique
High	Sequest HT	Sequest HT (A3)	A	3	Unambiguous	GVNPDEVVALGAAIQGGVLR	[K].gVNPDEVVALGAAIQGGVLR.[G]	N-Term(TMT6plex)	FALSE	1	1	contig_116235_84_971_-	contig_116235_84_971_-	contig_116235_84_971_-	0	3	3	0.442	0	1	1	722.081	2164.23	2164.23	0.11	8e-05	0	0	480260	CID (Collision Induced Dissociation)	MS2	3.79271	0	8.171	82.2745	6359	6359	6352	170529_0692_097_S11-20_Fr_14.raw	0/0	4.05	615	0.0004428	0.0008218	0.519		Not Used	No Quan Values
High	Sequest HT	Sequest HT (A3)	A	3	Unambiguous	GVNPDEVVALGAAIQGGVLR	[K].gVNPDEVVALGAAIQGGVLR.[G]	N-Term(TMT6plex)	FALSE	1	1	contig_116235_84_971_-	contig_116235_84_971_-	contig_116235_84_971_-	0	2	2	0.4571	0	1	1	1082.62	2164.22	2164.23	-2.22	-0.0024	0	0	454873	CID (Collision Induced Dissociation)	MS2	1.90916	0	15.664	81.9549	6367	6367	6350	170529_0692_097_S11-20_Fr_13.raw	0/0	6.17	626	0	2.274e-05	0.924		Not Used	No Quan Values
High	Sequest HT	Sequest HT (A3)	A	3	Unambiguous	SQTFSTAADNQTQVGIK	[K].sQTFSTAADNQTQVGIk.[V]	N-Term(TMT6plex); K17(TMT6plex)	FALSE	1	1	contig_116235_84_971_-	contig_116235_84_971_-	contig_116235_84_971_-	0	3	3	0.106	0	1	1	752.074	2254.21	2254.21	0.07	5e-05	0	0	9208.05	CID (Collision Induced Dissociation)	MS2	63.1106	0	100	89.999	6499	6499	6494	170529_0692_097_S11-20_Fr_17.raw	0/0	2.83	756	0.0004428	0.0003556	0.614		Not Used	No Quan Values
High	Sequest HT	Sequest HT (A3)	A	3	Unambiguous	SQTFSTAADNQTQVGIK	[K].sQTFSTAADNQTQVGIk.[V]	N-Term(TMT6plex); K17(TMT6plex)	FALSE	1	1	contig_116235_84_971_-	contig_116235_84_971_-	contig_116235_84_971_-	0	3	3	0.1341	0	1	1	752.073	2254.21	2254.21	-1.23	-0.00092	0	0	10373.4	CID (Collision Induced Dissociation)	MS2	47.8624	0.4	100	86.9614	6356	6356	6355	170529_0692_097_S11-20_Fr_17.raw	0/0	2.76	747	0.0007302	0.01167	0.22	146162	Used	Unique
High	Sequest HT	Sequest HT (A3)	A	3	Unambiguous	GTQYSPAQAGAFILGK	[K].gTQYSPAQAGAFILGk.[M]	N-Term(TMT6plex); K16(TMT6plex)	FALSE	1	1	contig_116235_977_2048_-	contig_116235_977_2048_-	contig_116235_977_2048_-	0	3	3	0.4068	0	1	1	689.725	2067.16	2067.16	-2.32	-0.0016	0	0	18472140	CID (Collision Induced Dissociation)	MS2	6.40908	4.7	0.262	72.6115	5438	5438	5435	170529_0692_097_S11-20_Fr_09.raw	0/0	3.22	664	0.0004428	0.007442	0.271	134126	Used	Unique	2.9
High	Sequest HT	Sequest HT (A3)	A	3	Unambiguous	EQAIDLTNDK	[K].eQAIDLTNDk.[L]	N-Term(TMT6plex); K10(TMT6plex)	FALSE	1	1	contig_116235_977_2048_-	contig_116235_977_2048_-	contig_116235_977_2048_-	0	2	2	0.3048	0	1	1	802.949	1604.89	1604.89	0.69	0.00055	0	0	8623457	CID (Collision Induced Dissociation)	MS2	27.7488	13.9	0.889	62.8841	4839	4839	4836	170529_0692_097_S11-20_Fr_14.raw	0/0	4.2	737	0.0004428	0.002823	0.38	140823	Used	Unique	11.3
High	Sequest HT	Sequest HT (A3)	A	3	Unambiguous	ASNGDAYVEAK	[K].aSnGDAYVEAk.[G]	N-Term(TMT6plex); N3(Deamidated); K11(TMT6plex)	FALSE	1	1	contig_116235_977_2048_-	contig_116235_977_2048_-	contig_116235_977_2048_-	0	3	3	0.5216	0	1	1	528.614	1583.83	1583.83	-1.98	-0.00105	0	0	4.91995e+06	CID (Collision Induced Dissociation)	MS2	5.31655	9	1.02	56.8857	4158	4158	4155	170529_0692_097_S11-20_Fr_10.raw	0/0	3.47	428	0.0007302	0.00782	0.265	135327	Used	Unique	5.1
High	Sequest HT	Sequest HT (A3)	A	3	Unambiguous	LEALTGDLVTR	[K].lEALTGDLVTR.[T]	N-Term(TMT6plex)	FALSE	1	1	contig_116235_977_2048_-	contig_116235_977_2048_-	contig_116235_977_2048_-	0	2	2	0.4712	0	1	1	708.916	1416.83	1416.83	-0.42	-0.0003	0	0	2.5928e+06	CID (Collision Induced Dissociation)	MS2	4.39659	32	2.74	71.5659	5491	5491	5474	170529_0692_097_S11-20_Fr_06.raw	0/0	4.52	624	0.0004428	0.004673	0.323	128991	Used	Unique	28.8
High	Sequest HT	Sequest HT (A3)	A	3	Unambiguous	ASNGDAYVEAK	[K].aSNGDAYVEAk.[G]	N-Term(TMT6plex); K11(TMT6plex)	FALSE	1	1	contig_116235_977_2048_-	contig_116235_977_2048_-	contig_116235_977_2048_-	0	2	2	0.4576	0	1	1	791.929	1582.85	1582.85	2.16	0.00171	0	0	5851788	CID (Collision Induced Dissociation)	MS2	15.0634	16.2	1.312	55.9685	4139	4139	4130	170529_0692_097_S11-20_Fr_11.raw	0/0	5.07	488	0.0004428	0.0005243	0.57	137121	Used	Unique	15.5
High	Sequest HT	Sequest HT (A3)	A	3	Unambiguous	TTPSIIGFTDDGQR	[R].tTPSIIGFTDDGQR.[L]	N-Term(TMT6plex)	FALSE	1	1	contig_116235_977_2048_-	contig_116235_977_2048_-	contig_116235_977_2048_-	0	3	3	0.4197	0	1	1	579.639	1736.9	1736.9	0.42	0.00024	0	0	13337923	CID (Collision Induced Dissociation)	MS2	4.24955	1.3	0.385	68.539	5102	5102	5093	170529_0692_097_S11-20_Fr_02.raw	0/0	3.05	511	0.008379	0.07476	0.01	122213	Used	Unique
High	Sequest HT	Sequest HT (A3)	A	3	Unambiguous	AKLEALTGDLVTR	[R].akLEALTGDLVTR.[T]	N-Term(TMT6plex); K2(TMT6plex)	FALSE	1	1	contig_116235_977_2048_-	contig_116235_977_2048_-	contig_116235_977_2048_-	1	3	3	0.368	0	1	1	615.712	1845.12	1845.12	0.12	7e-05	0	0	7.3022e+06	CID (Collision Induced Dissociation)	MS2	7.85381	17.5	0.702	70.7748	5422	5422	5411	170529_0692_097_S11-20_Fr_06.raw	0/0	3.94	425	0.001521	0.02095	0.155	128958	Used	Unique	12.4
High	Sequest HT	Sequest HT (A3)	A	3	Unambiguous	TTPSIIGFTDDGQR	[R].tTPSIIGFTDDGQR.[L]	N-Term(TMT6plex)	FALSE	1	1	contig_116235_977_2048_-	contig_116235_977_2048_-	contig_116235_977_2048_-	0	2	2	0.5865	0	1	1	868.954	1736.9	1736.9	-0.06	-5e-05	0	0	28672320	CID (Collision Induced Dissociation)	MS2	5.54788	0	0.25	68.4725	5096	5096	5093	170529_0692_097_S11-20_Fr_02.raw	0/0	5.61	495	0.0004428	0.0004487	0.587		Not Used	No Quan Values
High	Sequest HT	Sequest HT (A3)	A	3	Unambiguous	EQAIDLTNDK	[K].eQAIDLTNDk.[L]	N-Term(TMT6plex); K10(TMT6plex)	FALSE	1	1	contig_116235_977_2048_-	contig_116235_977_2048_-	contig_116235_977_2048_-	0	3	3	0.5226	0	1	1	535.635	1604.89	1604.89	0.56	0.0003	0	0	4.86584e+06	CID (Collision Induced Dissociation)	MS2	6.54715	23.2	1.121	62.9962	4849	4849	4836	170529_0692_097_S11-20_Fr_14.raw	0/0	3.98	737	0.0004428	0.001822	0.429	140828	Used	Unique	18.6
High	Sequest HT	Sequest HT (A3)	A	3	Unambiguous	GVSLLLQK	[-].gVSLLLQk.[R]	N-Term(TMT6plex); K8(TMT6plex)	FALSE	1	1	contig_116247_132_710_+	contig_116247_132_710_+	contig_116247_132_710_+	0	2	2	0.0902	0	1	1	658.439	1315.87	1315.87	-1.17	-0.00077	0	0	4875508	CID (Collision Induced Dissociation)	MS2	11.0373	19.4	1.494	70.326	5019	5019	5012	170529_0692_097_S11-20_Fr_08.raw	0/0	4.1	365	0.002409	0.02884	0.119	132466	Used	Unique	18.5
High	Sequest HT	Sequest HT (A3)	A	3	Unambiguous	IWLDPNEVNEISMANSR	[K].iWLDPNEVNEISmANSR.[Q]	N-Term(TMT6plex); M13(Oxidation)	FALSE	1	2	contig_116247_132_710_+	contig_116247_132_710_+; contig_15991_114_800_-	contig_116247_132_710_+; contig_15991_114_800_-	0	3	3	0.4505	0	1	1	745.042	2233.11	2233.11	-0.69	-0.00051	0	0	2.70807e+06	CID (Collision Induced Dissociation)	MS2	7.21545	0	1.515	74.4963	5713	5713	5708	170529_0692_097_S11-20_Fr_07.raw	0/0	5.86	432	0	1.708e-05	0.957		Not Used	No Quan Values
High	Sequest HT	Sequest HT (A3)	A	3	Unambiguous	GKAEEASQPAEEAK	[K].gkAEEASQPAEEAk.[-]	N-Term(TMT6plex); K2(TMT6plex); K14(TMT6plex)	FALSE	1	2	contig_116247_132_710_+	contig_116247_132_710_+; contig_15991_114_800_-	contig_116247_132_710_+; contig_15991_114_800_-	1	3	3	0.4876	0	1	1	711.397	2132.18	2132.18	-1.9	-0.00135	0	0	10496909	CID (Collision Induced Dissociation)	MS2	10.4576	22.3	0.412	51.7471	3705	3705	3694	170529_0692_097_S11-20_Fr_10.raw	0/0	5.25	711	0.0004428	0.0007678	0.527	135112	Used	Unique	18.6
High	Sequest HT	Sequest HT (A3)	A	3	Unambiguous	TNAWAEAK	[R].tNAWAEAk.[R]	N-Term(TMT6plex); K8(TMT6plex)	FALSE	1	2	contig_116247_132_710_+	contig_116247_132_710_+; contig_15991_114_800_-	contig_116247_132_710_+; contig_15991_114_800_-	0	2	2	0.4106	0	1	1	674.885	1348.76	1348.76	0.8	0.00054	0	0	60578212	CID (Collision Induced Dissociation)	MS2	11.6625	3	0.12	59.033	4481	4481	4478	170529_0692_097_S11-20_Fr_16.raw	0/0	4.14	702	0.003184	0.03179	0.107	143792	Used	Unique	2.3
High	Sequest HT	Sequest HT (A3)	A	3	Unambiguous	YPASTVQILGAEK	[K].yPASTVQILGAEk.[A]	N-Term(TMT6plex); K13(TMT6plex)	FALSE	1	1	contig_11628_159_956_-	contig_11628_159_956_-	contig_11628_159_956_-	0	3	3	0.3099	0	1	1	612.361	1835.07	1835.07	-0.35	-0.00021	0	0	5998118	CID (Collision Induced Dissociation)	MS2	28.5204	0.2	0.752	67.8333	5254	5254	5237	170529_0692_097_S11-20_Fr_04.raw	0/0	2.84	554	0.003524	0.03694	0.09	125359	Used	Unique
High	Sequest HT	Sequest HT (A3)	A	3	Unambiguous	FYDTGEAPR	[R].fYDTGEAPR.[K]	N-Term(TMT6plex)	FALSE	1	1	contig_11628_159_956_-	contig_11628_159_956_-	contig_11628_159_956_-	0	2	2	0.5744	0	1	1	642.824	1284.64	1284.64	-1.37	-0.00088	0	0	12398377	CID (Collision Induced Dissociation)	MS2	11.1255	7.4	0.598	60.0246	4583	4583	4572	170529_0692_097_S11-20_Fr_15.raw	0/0	3.36	156	0.007058	0.06405	0.028	142250	Used	Unique	3.6
High	Sequest HT	Sequest HT (A3)	A	3	Unambiguous	LLQLALK	[R].lLQLALk.[R]	N-Term(TMT6plex); K7(TMT6plex)	FALSE	1	1	contig_116284_1_934_-	contig_116284_1_934_-	contig_116284_1_934_-	0	2	2	0.0779	0	1	1	628.938	1256.87	1256.87	-1.72	-0.00108	0	0	1.09762e+06	CID (Collision Induced Dissociation)	MS2	23.4275	9.3	6.066	77.516	5991	5991	5972	170529_0692_097_S11-20_Fr_13.raw	0/0	3.21	58	0.0051	0.04781	0.061	139672	Used	Unique	8.7
High	Sequest HT	Sequest HT (A3)	A	3	Unambiguous	TAEEAIEVAER	[K].tAEEAIEVAER.[V]	N-Term(TMT6plex)	FALSE	1	1	contig_116284_985_1487_-	contig_116284_985_1487_-	contig_116284_985_1487_-	0	2	2	0.1551	0	1	1	723.886	1446.76	1446.76	0.06	4e-05	0	0	28899.3	CID (Collision Induced Dissociation)	MS2	2.60238	0	100	63.4987	4400	4400	4399	170529_0692_097_S11-20_Fr_12.raw	0/0	4.19	507	0.003753	0.03742	0.089		Not Used	No Quan Values
High	Sequest HT	Sequest HT (A3)	A	3	Unambiguous	TAEEAIEVAER	[K].tAEEAIEVAER.[V]	N-Term(TMT6plex)	FALSE	1	1	contig_116284_985_1487_-	contig_116284_985_1487_-	contig_116284_985_1487_-	0	2	2	0.1944	0	1	1	723.886	1446.77	1446.76	1.24	0.0009	0	0	9261727	CID (Collision Induced Dissociation)	MS2	5.5861	5.5	0.812	62.4521	4697	4697	4696	170529_0692_097_S11-20_Fr_11.raw	0/0	4.99	525	0.001312	0.01557	0.188	137386	Used	Unique	3
High	Sequest HT	Sequest HT (A3)	A	3	Unambiguous	VAPELFLK	[R].vAPELFLk.[E]	N-Term(TMT6plex); K8(TMT6plex)	FALSE	1	1	contig_116311_1_966_+	contig_116311_1_966_+	contig_116311_1_966_+	0	2	2	0.2678	0	1	1	687.941	1374.87	1374.88	-1.03	-0.00071	0	0	4.63131e+06	CID (Collision Induced Dissociation)	MS2	9.70669	0.5	1.622	73.9402	5333	5333	5326	170529_0692_097_S11-20_Fr_08.raw	0/0	2.95	312	0.001521	0.01903	0.165	132615	Used	Unique
High	Sequest HT	Sequest HT (A3)	A	3	Unambiguous	YLDLILNPTTR	[R].yLDLILNPTTR.[D]	N-Term(TMT6plex)	FALSE	1	1	contig_116311_1_966_+	contig_116311_1_966_+	contig_116311_1_966_+	0	2	2	0.5234	0	1	1	774.453	1547.9	1547.9	-1.02	-0.00079	0	0	8414526	CID (Collision Induced Dissociation)	MS2	2.91075	0	0.867	78.8121	6101	6101	6098	170529_0692_097_S11-20_Fr_13.raw	0/0	3.84	629	0.0004428	0.005579	0.303		Not Used	No Quan Values
High	Sequest HT	Sequest HT (A3)	A	3	Unambiguous	VAPELFLK	[R].vAPELFLk.[E]	N-Term(TMT6plex); K8(TMT6plex)	FALSE	1	1	contig_116311_1_966_+	contig_116311_1_966_+	contig_116311_1_966_+	0	2	2	0.3411	0	1	1	687.94	1374.87	1374.88	-2.09	-0.00144	0	0	14957762	CID (Collision Induced Dissociation)	MS2	11.2603	16.4	0.484	73.3562	5503	5503	5498	170529_0692_097_S11-20_Fr_09.raw	0/0	3.84	442	0.001521	0.02029	0.158	134157	Used	Unique	8.5
High	Sequest HT	Sequest HT (A3)	A	3	Unambiguous	EAAEDTLVQALAPFASNDR	[R].eAAEDTLVQALAPFASNDR.[L]	N-Term(TMT6plex)	FALSE	1	2	contig_116347_1_1517_+	contig_116347_1_1517_+; contig_9179_1_1044_+	contig_116347_1_1517_+; contig_9179_1_1044_+	0	3	3	0.4174	0	1	1	749.72	2247.14	2247.15	-0.53	-0.0004	0	0	376875	CID (Collision Induced Dissociation)	MS2	16.6067	0	11.259	79.6126	6006	6006	5995	170529_0692_097_S11-20_Fr_09.raw	0/0	3.45	576	0.004665	0.03945	0.083		Not Used	No Quan Values
High	Sequest HT	Sequest HT (A3)	A	3	Unambiguous	LFGDADLLR	[R].lFGDADLLR.[K]	N-Term(TMT6plex)	FALSE	1	2	contig_116347_1_1517_+	contig_116347_1_1517_+; contig_9179_1_1044_+	contig_116347_1_1517_+; contig_9179_1_1044_+	0	2	2	0.3262	0	1	1	624.861	1248.72	1248.71	0.15	9e-05	0	0	3.76981e+06	CID (Collision Induced Dissociation)	MS2	5.18589	41.2	1.906	74.7313	5733	5733	5728	170529_0692_097_S11-20_Fr_07.raw	0/0	3.28	657	0.0007302	0.01089	0.228	130885	Used	Unique	38.6
High	Sequest HT	Sequest HT (A3)	A	3	Unambiguous	DVQLIPDGACQFTR	[K].dVQLIPDGAcQFTR.[G]	N-Term(TMT6plex); C10(Carbamidomethyl)	FALSE	1	2	contig_18123_104_733_+	contig_116356_352_836_-; contig_18123_104_733_+	contig_116356_352_836_-; contig_18123_104_733_+	0	3	3	0.4588	0	1	1	616.988	1848.95	1848.95	1.38	0.00085	0	0	17139026	CID (Collision Induced Dissociation)	MS2	14.3017	8.7	0.272	69.9353	5224	5224	5219	170529_0692_097_S11-20_Fr_02.raw	0/0	2.55	469	0.0004428	0.0024	0.398	122271	Used	Unique	8
High	Sequest HT	Sequest HT (A3)	A	3	Unambiguous	FSPDYWK	[K].fSPDYWk.[D]	N-Term(TMT6plex); K7(TMT6plex)	FALSE	1	2	contig_18123_104_733_+	contig_116356_352_836_-; contig_18123_104_733_+	contig_116356_352_836_-; contig_18123_104_733_+	0	2	2	0.2033	0	1	1	700.884	1400.76	1400.76	-0.65	-0.00046	0	0	4029.84	CID (Collision Induced Dissociation)	MS2	66.1032	0	100	105.369	7838	7838	7836	170529_0692_097_S11-20_Fr_06.raw	0/0	2.46	473	0.00948	0.08076	0.001		Not Used	No Quan Values
High	Sequest HT	Sequest HT (A3)	A	3	Unambiguous	FSPDYWK	[K].fSPDYWk.[D]	N-Term(TMT6plex); K7(TMT6plex)	FALSE	1	2	contig_18123_104_733_+	contig_116356_352_836_-; contig_18123_104_733_+	contig_116356_352_836_-; contig_18123_104_733_+	0	2	2	0.1429	0	1	1	700.884	1400.76	1400.76	-0.91	-0.00064	0	0	11070.7	CID (Collision Induced Dissociation)	MS2	43.5671	0	100	92.8596	6908	6908	6907	170529_0692_097_S11-20_Fr_06.raw	0/0	2.38	471	0.006012	0.05778	0.039		Not Used	No Quan Values
High	Sequest HT	Sequest HT (A3)	A	3	Unambiguous	FSPDYWK	[K].fSPDYWk.[D]	N-Term(TMT6plex); K7(TMT6plex)	FALSE	1	2	contig_18123_104_733_+	contig_116356_352_836_-; contig_18123_104_733_+	contig_116356_352_836_-; contig_18123_104_733_+	0	2	2	0.4613	0	1	1	700.883	1400.76	1400.76	-1.87	-0.00131	0	0	29257506	CID (Collision Induced Dissociation)	MS2	6.80333	10.3	0.251	69.0436	5269	5269	5264	170529_0692_097_S11-20_Fr_06.raw	0/0	3.23	459	0.006397	0.06035	0.034	128885	Used	Unique	9.3
High	Sequest HT	Sequest HT (A3)	A	3	Unambiguous	DVQLIPDGACQFTR	[K].dVQLIPDGAcQFTR.[G]	N-Term(TMT6plex); C10(Carbamidomethyl)	FALSE	1	2	contig_18123_104_733_+	contig_116356_352_836_-; contig_18123_104_733_+	contig_116356_352_836_-; contig_18123_104_733_+	0	2	2	0.5123	0	1	1	924.978	1848.95	1848.95	1.06	0.00098	0	0	28994292	CID (Collision Induced Dissociation)	MS2	13.5868	0	0.243	69.9129	5222	5222	5219	170529_0692_097_S11-20_Fr_02.raw	0/0	4.47	470	0.0004428	0.002273	0.404		Not Used	No Quan Values
High	Sequest HT	Sequest HT (A3)	A	3	Unambiguous	LPGMYPGAAGK	[K].lPGmYPGAAGk.[I]	N-Term(TMT6plex); M4(Oxidation); K11(TMT6plex)	FALSE	1	1	contig_116389_134_598_+	contig_116389_134_598_+	contig_116389_134_598_+	0	2	2	0.437	0	1	1	768.437	1535.87	1535.87	0.27	0.0002	0	0	32943694	CID (Collision Induced Dissociation)	MS2	5.29128	2.5	0.237	60.2663	4460	4460	4447	170529_0692_097_S11-20_Fr_20.raw	0/0	2.7	647	0.0007302	0.008719	0.253	149956	Used	Unique
High	Sequest HT	Sequest HT (A3)	A	3	Unambiguous	IVSNVPYK	[K].iVSNVPYk.[G]	N-Term(TMT6plex); K8(TMT6plex)	FALSE	1	1	contig_116389_134_598_+	contig_116389_134_598_+	contig_116389_134_598_+	0	2	2	0.4656	0	1	1	689.429	1377.85	1377.85	-0.42	-0.00029	0	0	84165000	CID (Collision Induced Dissociation)	MS2	12.7211	6.9	0.087	62.629	4676	4676	4673	170529_0692_097_S11-20_Fr_01.raw	0/0	3.63	378	0.004744	0.04365	0.072	120379	Used	Unique	6.6
High	Sequest HT	Sequest HT (A3)	A	3	Unambiguous	KIAAFVPR	[K].kIAAFVPR.[D]	N-Term(TMT6plex); K1(TMT6plex)	FALSE	1	1	contig_116453_115_725_-	contig_116453_115_725_-	contig_116453_115_725_-	1	3	3	0.2445	0	1	1	453.967	1359.89	1359.89	-1.21	-0.00055	0	0	3.25071e+06	CID (Collision Induced Dissociation)	MS2	25.7859	64.1	1.502	61.9028	4718	4718	4707	170529_0692_097_S11-20_Fr_05.raw	0/0	2.74	235	0.001028	0.0149	0.193	126874	Used	Unique	47.6
High	Sequest HT	Sequest HT (A3)	A	3	Unambiguous	KIAAFVPR	[K].kIAAFVPR.[D]	N-Term(TMT6plex); K1(TMT6plex)	FALSE	1	1	contig_116453_115_725_-	contig_116453_115_725_-	contig_116453_115_725_-	1	3	3	0.1685	0	1	1	453.968	1359.89	1359.89	0.54	0.00025	0	0	4600716	CID (Collision Induced Dissociation)	MS2	11.665	6.2	1.215	61.1022	4576	4576	4571	170529_0692_097_S11-20_Fr_06.raw	0/0	2.73	229	0.001521	0.02072	0.156	128555	Used	Unique	5.3
High	Sequest HT	Sequest HT (A3)	A	3	Unambiguous	VSGVALLALYR	[K].vSGVALLALYR.[E]	N-Term(TMT6plex)	FALSE	1	1	contig_116453_115_725_-	contig_116453_115_725_-	contig_116453_115_725_-	0	2	2	0.6293	0	1	1	695.934	1390.86	1390.86	-0.94	-0.00065	0	0	3.76643e+06	CID (Collision Induced Dissociation)	MS2	7.02901	0	1.903	77.7347	6025	6025	6022	170529_0692_097_S11-20_Fr_14.raw	0/0	4.1	426	0.0007302	0.008104	0.261		Not Used	No Quan Values
High	Sequest HT	Sequest HT (A3)	A	3	Unambiguous	GSPLALAQAYETK	[R].gSPLALAQAYETk.[K]	N-Term(TMT6plex); K13(TMT6plex)	FALSE	1	1	contig_116472_87_1270_+	contig_116472_87_1270_+	contig_116472_87_1270_+	0	3	3	0.2432	0	1	1	603.017	1807.04	1807.04	-0.32	-0.0002	0	0	4.20645e+06	CID (Collision Induced Dissociation)	MS2	7.44062	0	1.218	70.2839	5457	5457	5442	170529_0692_097_S11-20_Fr_05.raw	0/0	2.22	608	0.0051	0.04732	0.062		Not Used	No Quan Values
High	Sequest HT	Sequest HT (A3)	A	3	Unambiguous	LQEGIVDATMLAK	[K].lQEGIVDATmLAk.[A]	N-Term(TMT6plex); M10(Oxidation); K13(TMT6plex)	FALSE	1	1	contig_116472_87_1270_+	contig_116472_87_1270_+	contig_116472_87_1270_+	0	3	3	0.2754	0	1	1	621.693	1863.07	1863.07	-0.34	-0.00021	0	0	1818328	CID (Collision Induced Dissociation)	MS2	17.9519	0.6	2.814	71.8794	5533	5533	5514	170529_0692_097_S11-20_Fr_03.raw	0/0	3.45	664	0.001028	0.01436	0.197	123861	Used	Unique
High	Sequest HT	Sequest HT (A3)	A	3	Unambiguous	AFLAALDGNCR	[R].aFLAALDGNcR.[T]	N-Term(TMT6plex); C10(Carbamidomethyl)	FALSE	1	1	contig_116472_87_1270_+	contig_116472_87_1270_+	contig_116472_87_1270_+	0	2	2	0.429	0	1	1	718.88	1436.75	1436.75	0	0	0	0	8.18657e+06	CID (Collision Induced Dissociation)	MS2	6.76877	10.3	0.865	71.9664	5162	5162	5159	170529_0692_097_S11-20_Fr_08.raw	0/0	3.73	411	0.003753	0.03719	0.09	132534	Used	Unique	9.2
High	Sequest HT	Sequest HT (A3)	A	3	Unambiguous	MGTEAGEELK	[K].mGTEAGEELk.[A]	N-Term(TMT6plex); M1(Oxidation); K10(TMT6plex)	FALSE	1	1	contig_116472_87_1270_+	contig_116472_87_1270_+	contig_116472_87_1270_+	0	2	2	0.4044	0	1	1	769.908	1538.81	1538.81	-2.61	-0.00201	0	0	8198662	CID (Collision Induced Dissociation)	MS2	8.23339	0.3	0.952	54.7434	3970	3970	3967	170529_0692_097_S11-20_Fr_10.raw	0/0	2.25	438	0.003524	0.03644	0.092	135238	Used	Unique
High	Sequest HT	Sequest HT (A3)	A	3	Unambiguous	DLFDGLEVK	[K].dLFDGLEVk.[Y]	N-Term(TMT6plex); K9(TMT6plex)	FALSE	1	1	contig_116479_1_464_+	contig_116479_1_464_+	contig_116479_1_464_+	0	2	2	0.3725	0	1	1	747.435	1493.86	1493.86	0.12	9e-05	0	0	1664835	CID (Collision Induced Dissociation)	MS2	27.2983	13.1	4.439	74.4199	5730	5730	5725	170529_0692_097_S11-20_Fr_06.raw	0/0	4.43	575	0.0004428	0.003429	0.358	129104	Used	Unique	21.3
High	Sequest HT	Sequest HT (A3)	A	3	Unambiguous	DLFDGLEVK	[K].dLFDGLEVk.[Y]	N-Term(TMT6plex); K9(TMT6plex)	FALSE	1	1	contig_116479_1_464_+	contig_116479_1_464_+	contig_116479_1_464_+	0	3	3	0.2509	0	1	1	498.625	1493.86	1493.86	-0.81	-0.0004	0	0	2154903	CID (Collision Induced Dissociation)	MS2	12.0627	1.3	2.432	74.8727	5847	5847	5840	170529_0692_097_S11-20_Fr_05.raw	0/0	2.71	576	0.0007302	0.01068	0.23	127411	Used	Unique	2
High	Sequest HT	Sequest HT (A3)	A	3	Unambiguous	DLFDGLEVK	[K].dLFDGLEVk.[Y]	N-Term(TMT6plex); K9(TMT6plex)	FALSE	1	1	contig_116479_1_464_+	contig_116479_1_464_+	contig_116479_1_464_+	0	2	2	0.4059	0	1	1	747.434	1493.86	1493.86	-0.86	-0.00064	0	0	37038228	CID (Collision Induced Dissociation)	MS2	10.7317	2.7	0.202	74.8028	5841	5841	5840	170529_0692_097_S11-20_Fr_05.raw	0/0	4.41	576	0.0004428	0.005226	0.311	127408	Used	Unique	4.5
High	Sequest HT	Sequest HT (A3)	A	3	Unambiguous	LQEMLGLK	[K].lQEmLGLk.[-]	N-Term(TMT6plex); M4(Oxidation); K8(TMT6plex)	FALSE	1	1	contig_116479_1_464_+	contig_116479_1_464_+	contig_116479_1_464_+	0	2	2	0.0969	0	1	1	703.427	1405.85	1405.85	-0.93	-0.00066	0	0	18714290	CID (Collision Induced Dissociation)	MS2	11.4528	1.6	0.396	66.9149	5097	5097	5094	170529_0692_097_S11-20_Fr_03.raw	0/0	2.27	538	0.0051	0.0465	0.064	123653	Used	Unique
High	Sequest HT	Sequest HT (A3)	A	3	Unambiguous	LQEMLGLK	[K].lQEmLGLk.[-]	N-Term(TMT6plex); M4(Oxidation); K8(TMT6plex)	FALSE	1	1	contig_116479_1_464_+	contig_116479_1_464_+	contig_116479_1_464_+	0	2	2	0.2519	0	1	1	703.429	1405.85	1405.85	0.63	0.00044	0	0	11782576	CID (Collision Induced Dissociation)	MS2	24.76	1.2	0.61	66.5366	5139	5139	5132	170529_0692_097_S11-20_Fr_04.raw	0/0	2.58	521	0.0007302	0.007978	0.263	125304	Used	Unique	1.9
High	Sequest HT	Sequest HT (A3)	A	3	Selected	GLLAEVNNGR	[K].gLLAEVNnGR.[L]	N-Term(TMT6plex); N8(Deamidated)	FALSE	1	1	contig_116663_109_824_+	contig_116663_109_824_+	contig_116663_109_824_+	0	2	2		0.0024	2	2	636.859	1272.71	1272.71	0.04	3e-05	0	0	6540485	CID (Collision Induced Dissociation)	MS2	5.52417	1.6	1.157	63.6477	4849	4849	4830	170529_0692_097_S11-20_Fr_17.raw	0/0	4.18	655	0.004744	0.04103	0.079	145557	Used	Unique	3.4
High	Sequest HT	Sequest HT (A3)	A	3	Unambiguous	QVETEAAK	[R].qVETEAAk.[E]	N-Term(TMT6plex); K8(TMT6plex)	FALSE	1	1	contig_116699_184_792_-	contig_116699_184_792_-	contig_116699_184_792_-	0	2	2	0.3743	0	1	1	667.39	1333.77	1333.77	-0.55	-0.00037	0	0	11594287	CID (Collision Induced Dissociation)	MS2	7.41058	5.3	0.656	51.2328	3659	3659	3652	170529_0692_097_S11-20_Fr_10.raw	0/0	3.66	738	0.006012	0.05893	0.037	135090	Used	Unique	5.7
High	Sequest HT	Sequest HT (A3)	A	3	Unambiguous	LVLIGDSGVGK	[K].lVLIGDSGVGk.[S]	N-Term(TMT6plex); K11(TMT6plex)	FALSE	1	1	contig_116699_184_792_-	contig_116699_184_792_-	contig_116699_184_792_-	0	2	2	0.1391	0	1	1	758.479	1515.95	1515.95	-0.21	-0.00016	0	0	25692084	CID (Collision Induced Dissociation)	MS2	9.31591	2.3	0.292	70.6212	5380	5380	5373	170529_0692_097_S11-20_Fr_07.raw	0/0	4.17	429	0.0004428	0.001466	0.454	130718	Used	Unique	2
High	Sequest HT	Sequest HT (A3)	A	3	Unambiguous	EFAESANIPFLETSAK	[K].eFAESANIPFLETSAk.[N]	N-Term(TMT6plex); K16(TMT6plex)	FALSE	1	1	contig_116699_184_792_-	contig_116699_184_792_-	contig_116699_184_792_-	0	3	3	0.3965	0	1	1	738.068	2212.19	2212.19	0.24	0.00018	0	0	1.02264e+06	CID (Collision Induced Dissociation)	MS2	5.20329	8.3	4.001	74.8249	5741	5741	5728	170529_0692_097_S11-20_Fr_07.raw	0/0	4.01	746	0.0004428	0.003923	0.343	130889	Used	Unique	5.8
High	Sequest HT	Sequest HT (A3)	A	3	Unambiguous	NATNVEDAFMTMAGEIK	[K].nATNVEDAFmTmAGEIk.[K]	N-Term(TMT6plex); M10(Oxidation); M12(Oxidation); K17(TMT6plex)	FALSE	1	1	contig_116699_184_792_-	contig_116699_184_792_-	contig_116699_184_792_-	0	3	3	0.5768	0	1	1	778.058	2332.16	2332.16	0.61	0.00048	0	0	3870327	CID (Collision Induced Dissociation)	MS2	5.82918	1.6	1.067	68.0835	5214	5214	5213	170529_0692_097_S11-20_Fr_18.raw	0/0	5.01	491	0	7.459e-06	1.05	147264	Used	Unique
High	Sequest HT	Sequest HT (A3)	A	3	Unambiguous	WEEFISSPK	[K].wEEFISSPk.[L]	N-Term(TMT6plex); K9(TMT6plex)	FALSE	1	3	contig_116716_375_886_-	contig_116716_375_886_-; contig_184764_1_277_+; contig_56359_61_393_+	contig_116716_375_886_-; contig_184764_1_277_+; contig_56359_61_393_+	0	2	2	0.4056	0	1	1	790.94	1580.87	1580.87	0.01	1e-05	0	0	8669664	CID (Collision Induced Dissociation)	MS2	5.88526	3.8	0.843	72.4546	5205	5205	5200	170529_0692_097_S11-20_Fr_08.raw	0/0	4.61	552	0.0004428	0.006268	0.29	132554	Used	Unique	2.3
High	Sequest HT	Sequest HT (A3)	A	3	Unambiguous	KGLTPSQIGVILR	[R].kGLTPSQIGVILR.[D]	N-Term(TMT6plex); K1(TMT6plex)	FALSE	1	2	contig_116725_106_561_+	contig_116725_106_561_+; contig_179895_349_483_+	contig_116725_106_561_+; contig_179895_349_483_+	1	3	3	0.5026	0	1	1	614.063	1840.17	1840.18	-2.78	-0.0017	0	0	1.81449e+06	CID (Collision Induced Dissociation)	MS2	11.7723	49.1	2.318	67.6141	5005	5005	4994	170529_0692_097_S11-20_Fr_09.raw	0/0	3.9	129	0.0004428	0.001539	0.448	133920	Used	Unique	43.4
High	Sequest HT	Sequest HT (A3)	A	3	Unambiguous	KGLTPSQIGVILR	[R].kGLTPSQIGVILR.[D]	N-Term(TMT6plex); K1(TMT6plex)	FALSE	1	2	contig_116725_106_561_+	contig_116725_106_561_+; contig_179895_349_483_+	contig_116725_106_561_+; contig_179895_349_483_+	1	3	3	0.5085	0	1	1	614.065	1840.18	1840.18	0.31	0.00019	0	0	651720	CID (Collision Induced Dissociation)	MS2	27.4107	22.2	7.5	67.3958	5019	5019	5008	170529_0692_097_S11-20_Fr_10.raw	0/0	3.52	105	0.0004428	0.0002057	0.675	135733	Used	Unique	18.3
High	Sequest HT	Sequest HT (A3)	A	3	Unambiguous	AGLQFPVGR	[K].aGLQFPVGR.[VI]	N-Term(TMT6plex)	FALSE	2	2	contig_116788_79_450_+; contig_15989_179_559_+	contig_116788_79_450_+; contig_15989_179_559_+	contig_116788_79_450_+; contig_15989_179_559_+	0	2	2	0.2458	0	1	1	587.351	1173.69	1173.69	0.4	0.00023	0	0	10872.2	CID (Collision Induced Dissociation)	MS2	12.5898	0	100	66.3994	4535	4535	4533	170529_0692_097_S11-20_Fr_12.raw	0/0	2.97	711	0.006924	0.06329	0.029		Not Used	No Quan Values
High	Sequest HT	Sequest HT (A3)	A	3	Unambiguous	VPVASLVPDALSDWAPK	[K].vPVASLVPDALSDWAPk.[E]	N-Term(TMT6plex); K17(TMT6plex)	FALSE	1	1	contig_116813_1_991_-	contig_116813_1_991_-	contig_116813_1_991_-	0	3	3	0.5412	0	1	1	741.765	2223.28	2223.28	0.13	9e-05	0	0	947310	CID (Collision Induced Dissociation)	MS2	10.4596	2.1	4.301	83.8438	6519	6519	6516	170529_0692_097_S11-20_Fr_13.raw	0/0	3.64	520	0.0004428	0.004668	0.323	139922	Used	Unique	2.1
High	Sequest HT	Sequest HT (A3)	A	3	Unambiguous	FSDVITDAK	[K].fSDVITDAk.[E]	N-Term(TMT6plex); K9(TMT6plex)	FALSE	1	1	contig_116813_1_991_-	contig_116813_1_991_-	contig_116813_1_991_-	0	2	2	0.3208	0	1	1	727.418	1453.83	1453.83	-1.27	-0.00092	0	0	43325264	CID (Collision Induced Dissociation)	MS2	10.2515	16.7	0.172	66.7442	5036	5036	5035	170529_0692_097_S11-20_Fr_20.raw	0/0	3.99	461	0.001521	0.02023	0.159	150230	Used	Unique	21.3
High	Sequest HT	Sequest HT (A3)	A	3	Unambiguous	DDLSGTDVAR	[R].dDLSGTDVAR.[K]	N-Term(TMT6plex)	FALSE	2	3	contig_116813_1_991_-; contig_15452_1_1136_+	contig_116813_1_991_-; contig_15452_1_1136_+; contig_138330_127_957_-	contig_116813_1_991_-; contig_15452_1_1136_+; contig_138330_127_957_-	0	2	2	0.2776	0	1	1	639.329	1277.65	1277.65	-2.19	-0.0014	0	0	4.89701e+06	CID (Collision Induced Dissociation)	MS2	12.279	24.6	1.519	54.7906	3953	3953	3952	170529_0692_097_S11-20_Fr_09.raw	0/0	3.53	315	0.006397	0.0605	0.034	133423	Used	Not Unique	26.3
High	Sequest HT	Sequest HT (A3)	A	3	Unambiguous	ILVGEGEVAPVGAPVAILCEK	[K].iLVGEGEVAPVGAPVAILcEk.[A]	N-Term(TMT6plex); C19(Carbamidomethyl); K21(TMT6plex)	FALSE	1	2	contig_116841_49_497_+	contig_116841_49_497_+; contig_20121_1_446_+	contig_116841_49_497_+; contig_20121_1_446_+	0	3	3	0.7429	0	1	1	860.501	2579.49	2579.49	0.54	0.00046	0	0	1.28805e+06	CID (Collision Induced Dissociation)	MS2	4.61587	5.5	2.646	79.0228	5994	5994	5993	170529_0692_097_S11-20_Fr_10.raw	0/0	5.99	473	0	1.537e-06	1.229	136196	Used	Unique	2.7
High	Sequest HT	Sequest HT (A3)	A	3	Unambiguous	GLHECAK	[R].gLHEcAk.[A]	N-Term(TMT6plex); C5(Carbamidomethyl); K7(TMT6plex)	FALSE	1	1	contig_116870_1_511_+	contig_116870_1_511_+	contig_116870_1_511_+	0	3	3	0.3127	0	1	1	424.908	1272.71	1272.71	-3.32	-0.00141	0	0	25729062	CID (Collision Induced Dissociation)	MS2	16.9695	15.5	0.209	50.9214	3713	3713	3710	170529_0692_097_S11-20_Fr_13.raw	0/0	2.75	633	0.007058	0.0655	0.025	138590	Used	Unique	12.7
High	Sequest HT	Sequest HT (A3)	A	3	Unambiguous	QLGEWAGLCK	[K].qLGEWAGLck.[V]	N-Term(TMT6plex); C9(Carbamidomethyl); K10(TMT6plex)	FALSE	1	1	contig_116870_1_511_+	contig_116870_1_511_+	contig_116870_1_511_+	0	2	2	0.4728	0	1	1	810.453	1619.9	1619.9	0.77	0.00062	0	0	23474332	CID (Collision Induced Dissociation)	MS2	7.24918	1.5	0.317	69.2611	5288	5288	5285	170529_0692_097_S11-20_Fr_06.raw	0/0	4.78	690	0.0004428	0.006139	0.293	128894	Used	Unique	1.5
High	Sequest HT	Sequest HT (A3)	A	3	Unambiguous	KANWFAK	[R].kANWFAk.[A]	N-Term(TMT6plex); K1(TMT6plex); K7(TMT6plex)	FALSE	1	2	contig_116894_87_467_+	contig_116894_87_467_+; contig_37411_285_662_-	contig_116894_87_467_+; contig_37411_285_662_-	1	3	3	0.2885	0	1	1	517.992	1551.96	1551.96	-0.34	-0.00018	0	0	3.89164e+06	CID (Collision Induced Dissociation)	MS2	11.0083	28.9	1.356	63.4194	4751	4751	4744	170529_0692_097_S11-20_Fr_07.raw	0/0	2.6	298	0.007976	0.06905	0.019	130419	Used	Unique	20.2
High	Sequest HT	Sequest HT (A3)	A	3	Unambiguous	KANWFAK	[R].kANWFAk.[A]	N-Term(TMT6plex); K1(TMT6plex); K7(TMT6plex)	FALSE	1	2	contig_116894_87_467_+	contig_116894_87_467_+; contig_37411_285_662_-	contig_116894_87_467_+; contig_37411_285_662_-	1	3	3	0.3508	0	1	1	517.991	1551.96	1551.96	-1.05	-0.00054	0	0	4.44915e+06	CID (Collision Induced Dissociation)	MS2	12.4277	61.5	1.166	64.4456	4746	4746	4743	170529_0692_097_S11-20_Fr_09.raw	0/0	3.05	299	0.001312	0.01602	0.185	133797	Used	Unique	48
High	Sequest HT	Sequest HT (A3)	A	3	Unambiguous	KANWFAK	[R].kANWFAk.[A]	N-Term(TMT6plex); K1(TMT6plex); K7(TMT6plex)	FALSE	1	2	contig_116894_87_467_+	contig_116894_87_467_+; contig_37411_285_662_-	contig_116894_87_467_+; contig_37411_285_662_-	1	3	3	0.375	0	1	1	517.991	1551.96	1551.96	-1.29	-0.00067	0	0	13314343	CID (Collision Induced Dissociation)	MS2	11.1221	37.3	0.386	64.5829	4530	4530	4529	170529_0692_097_S11-20_Fr_08.raw	0/0	2.88	300	0.00292	0.03156	0.108	132233	Used	Unique	26.9
High	Sequest HT	Sequest HT (A3)	A	3	Unambiguous	YDPFEDPK	[K].yDPFEDPk.[Y]	N-Term(TMT6plex); K8(TMT6plex)	FALSE	1	3	contig_116894_87_467_+	contig_116894_87_467_+; contig_37411_285_662_-; contig_193560_154_294_-	contig_116894_87_467_+; contig_37411_285_662_-; contig_193560_154_294_-	0	2	2	0.4152	0	1	1	734.891	1468.77	1468.77	1.06	0.00078	0	0	15487252	CID (Collision Induced Dissociation)	MS2	9.14169	8.6	0.481	66.8926	5111	5111	5108	170529_0692_097_S11-20_Fr_18.raw	0/0	2.77	371	0.004744	0.041	0.079	147215	Used	Unique	6
High	Sequest HT	Sequest HT (A3)	A	3	Unambiguous	CDVLFKPTK	[K].cDVLFkPTk.[S]	N-Term(TMT6plex); C1(Carbamidomethyl); K6(TMT6plex); K9(TMT6plex)	FALSE	1	1	contig_116949_1_439_-	contig_116949_1_439_-	contig_116949_1_439_-	0	3	3	0.2669	0	1	1	599.029	1795.07	1795.08	-1.4	-0.00084	0	0	22134956	CID (Collision Induced Dissociation)	MS2	11.9116	25.7	0.229	63.043	4817	4817	4812	170529_0692_097_S11-20_Fr_05.raw	0/0	2.81	388	0.002409	0.02817	0.121	126921	Used	Unique	18
High	Sequest HT	Sequest HT (A3)	A	3	Unambiguous	LIAPALIGMDPAGQQAIDDK	[K].lIAPALIGmDPAGQQAIDDk.[M]	N-Term(TMT6plex); M9(Oxidation); K20(TMT6plex)	FALSE	1	2	contig_180411_49_825_+	contig_116967_1_653_-; contig_180411_49_825_+	contig_116967_1_653_-; contig_180411_49_825_+	0	3	3	0.6273	0	1	1	837.803	2511.39	2511.39	1.67	0.0014	0	0	8.37611e+06	CID (Collision Induced Dissociation)	MS2	5.31827	1.6	0.451	73.1339	5624	5624	5621	170529_0692_097_S11-20_Fr_06.raw	0/0	7.03	679	0	1.05798e-07	1.53088	129054	Used	Unique
High	Sequest HT	Sequest HT (A3)	A	3	Unambiguous	GNPTVECDMTTTDGLFR	[R].gNPTVEcDmTTTDGLFR.[A]	N-Term(TMT6plex); C7(Carbamidomethyl); M9(Oxidation)	FALSE	1	2	contig_180411_49_825_+	contig_116967_1_653_-; contig_180411_49_825_+	contig_116967_1_653_-; contig_180411_49_825_+	0	3	3	0.6776	0	1	1	720.336	2158.99	2158.99	-0.04	-3e-05	0	0	22585250	CID (Collision Induced Dissociation)	MS2	5.95425	0.6	0.206	64.4873	4964	4964	4961	170529_0692_097_S11-20_Fr_16.raw	0/0	6.11	105	0	5.187e-05	0.831	144022	Used	Unique
High	Sequest HT	Sequest HT (A3)	A	3	Unambiguous	GNPTVECDMTTTDGLFR	[R].gNPTVEcDmTTTDGLFR.[A]	N-Term(TMT6plex); C7(Carbamidomethyl); M9(Oxidation)	FALSE	1	2	contig_180411_49_825_+	contig_116967_1_653_-; contig_180411_49_825_+	contig_116967_1_653_-; contig_180411_49_825_+	0	2	2	0.5913	0	1	1	1080	2158.99	2158.99	0.13	0.00014	0	0	10006271	CID (Collision Induced Dissociation)	MS2	3.69383	0	0.489	64.5762	4972	4972	4961	170529_0692_097_S11-20_Fr_16.raw	0/0	2.08	105	0.0004428	0.0009277	0.505		Not Used	No Quan Values
High	Sequest HT	Sequest HT (A3)	A	3	Unambiguous	MYLPVPAFNIINGGSHAGNK	[K].mYLPVPAFNIINGGSHAGNk.[L]	N-Term(TMT6plex); M1(Oxidation); K20(TMT6plex)	FALSE	1	2	contig_180411_49_825_+	contig_116967_1_653_-; contig_180411_49_825_+	contig_116967_1_653_-; contig_180411_49_825_+	0	3	3	0.1751	0	1	1	858.801	2574.39	2574.39	-0.61	-0.00053	0	0	305484	CID (Collision Induced Dissociation)	MS2	2.77752	0	12.629	74.4787	5769	5769	5752	170529_0692_097_S11-20_Fr_14.raw	0/0	3.37	766	0.0004428	0.0003232	0.624		Not Used	No Quan Values
High	Sequest HT	Sequest HT (A3)	A	3	Unambiguous	LGANAILAVSMAACK	[K].lGANAILAVSmAAck.[A]	N-Term(TMT6plex); M11(Oxidation); C14(Carbamidomethyl); K15(TMT6plex)	FALSE	1	2	contig_180411_49_825_+	contig_116967_1_653_-; contig_180411_49_825_+	contig_116967_1_653_-; contig_180411_49_825_+	0	3	3	0.5022	0	1	1	655.374	1964.11	1964.11	0.2	0.00013	0	0	24168.8	CID (Collision Induced Dissociation)	MS2	5.03583	6.5	100	75.2517	4925	4925	4920	170529_0692_097_S11-20_Fr_12.raw	0/0	4.64	685	0.0004428	9.07e-05	0.768	138453	Used	Unique	4.4
High	Sequest HT	Sequest HT (A3)	A	3	Unambiguous	LAMQEFMILPIGAK	[K].lAmQEFmILPIGAk.[D]	N-Term(TMT6plex); M3(Oxidation); M7(Oxidation); K14(TMT6plex)	FALSE	1	2	contig_180411_49_825_+	contig_116967_1_653_-; contig_180411_49_825_+	contig_116967_1_653_-; contig_180411_49_825_+	0	3	3	0.5233	0	1	1	684.725	2052.16	2052.16	-0.94	-0.00064	0	0	22137986	CID (Collision Induced Dissociation)	MS2	7.39087	0.1	0.184	75.7021	5723	5723	5722	170529_0692_097_S11-20_Fr_10.raw	0/0	3.44	634	0.0004428	0.001238	0.473	136068	Used	Unique
High	Sequest HT	Sequest HT (A3)	A	3	Unambiguous	LAMQEFMILPIGAK	[K].lAmQEFmILPIGAk.[D]	N-Term(TMT6plex); M3(Oxidation); M7(Oxidation); K14(TMT6plex)	FALSE	1	2	contig_180411_49_825_+	contig_116967_1_653_-; contig_180411_49_825_+	contig_116967_1_653_-; contig_180411_49_825_+	0	2	2	0.5309	0	1	1	1026.58	2052.16	2052.16	-1.14	-0.00117	0	0	5506442	CID (Collision Induced Dissociation)	MS2	0.381853	0.7	0.972	75.727	5725	5725	5722	170529_0692_097_S11-20_Fr_10.raw	0/0	3.56	631	0	7.521e-06	1.049	136069	Used	Unique	1.3
High	Sequest HT	Sequest HT (A3)	A	3	Unambiguous	FSLLPTAIK	[R].fSLLPTAIk.[V]	N-Term(TMT6plex); K9(TMT6plex)	FALSE	1	1	contig_117413_1_2050_+	contig_117413_1_2050_+	contig_117413_1_2050_+	0	2	2	0.394	0	1	1	724.468	1447.93	1447.93	0.35	0.00026	0	0	3.13928e+06	CID (Collision Induced Dissociation)	MS2	11.4217	3.6	2.324	77.4959	6006	6006	6001	170529_0692_097_S11-20_Fr_14.raw	0/0	3.35	337	0.0004428	0.002061	0.415	141373	Used	Unique	3.2
High	Sequest HT	Sequest HT (A3)	A	3	Unambiguous	EGGLPSAFLSK	[R].eGGLPSAFLSk.[L]	N-Term(TMT6plex); K11(TMT6plex)	FALSE	1	1	contig_117521_68_1076_+	contig_117521_68_1076_+	contig_117521_68_1076_+	0	2	2	0.2389	0	1	1	782.461	1563.91	1563.91	-0.12	-9e-05	0	0	2376270	CID (Collision Induced Dissociation)	MS2	13.4132	1.6	3.24	69.6577	5323	5323	5306	170529_0692_097_S11-20_Fr_06.raw	0/0	3.39	581	0.003524	0.03594	0.094	128911	Used	Unique
High	Sequest HT	Sequest HT (A3)	A	3	Unambiguous	QSGLTYLILRPAR	[R].qSGLTYLILRPAR.[L]	N-Term(TMT6plex)	FALSE	1	1	contig_117647_1_375_+	contig_117647_1_375_+	contig_117647_1_375_+	0	3	3	0.5185	0	1	1	573.016	1717.03	1717.03	0.28	0.00016	0	0	1.97663e+06	CID (Collision Induced Dissociation)	MS2	9.31081	1.6	2.417	67.301	5011	5011	5008	170529_0692_097_S11-20_Fr_10.raw	0/0	4.32	519	0.0004428	0.0004196	0.595	135729	Used	Unique
High	Sequest HT	Sequest HT (A3)	A	3	Unambiguous	APVDPEEAER	[K].aPVDPEEAER.[Q]	N-Term(TMT6plex)	FALSE	1	1	contig_117812_88_771_+	contig_117812_88_771_+	contig_117812_88_771_+	0	2	2	0.454	0	1	1	671.345	1341.68	1341.68	-2.12	-0.00142	0	0	8.07595e+06	CID (Collision Induced Dissociation)	MS2	8.44218	0	0.896	53.551	3638	3638	3635	170529_0692_097_S11-20_Fr_08.raw	0/0	3.26	221	0.0007302	0.0122	0.215		Not Used	No Quan Values
High	Sequest HT	Sequest HT (A3)	A	3	Unambiguous	AAAPALSAEELEK	[K].aAAPALSAEELEk.[A]	N-Term(TMT6plex); K13(TMT6plex)	FALSE	1	1	contig_117812_88_771_+	contig_117812_88_771_+	contig_117812_88_771_+	0	3	3	0.3507	0	1	1	586.673	1758	1758	-0.32	-0.00019	0	0	6.79995e+06	CID (Collision Induced Dissociation)	MS2	11.4118	1.2	0.738	64.2693	4904	4904	4893	170529_0692_097_S11-20_Fr_17.raw	0/0	2.88	689	0.003329	0.0352	0.096	145583	Used	Unique
High	Sequest HT	Sequest HT (A3)	A	3	Unambiguous	AAAPALSAEELEK	[K].aAAPALSAEELEk.[A]	N-Term(TMT6plex); K13(TMT6plex)	FALSE	1	1	contig_117812_88_771_+	contig_117812_88_771_+	contig_117812_88_771_+	0	2	2	0.0642	0	1	1	879.506	1758	1758	-0.42	-0.00037	0	0	5029925	CID (Collision Induced Dissociation)	MS2	2.79579	0	1.496	64.3145	4908	4908	4893	170529_0692_097_S11-20_Fr_17.raw	0/0	2.96	696	0.0004428	0.00581	0.299		Not Used	No Quan Values
High	Sequest HT	Sequest HT (A3)	A	3	Unambiguous	FGVPLKPTVK	[R].fGVPLkPTVk.[A]	N-Term(TMT6plex); K6(TMT6plex); K10(TMT6plex)	FALSE	1	1	contig_117812_88_771_+	contig_117812_88_771_+	contig_117812_88_771_+	0	3	3	0.5157	0	1	1	591.724	1773.16	1773.16	-1.44	-0.00085	0	0	3.61947e+06	CID (Collision Induced Dissociation)	MS2	15.6449	43	1.356	66.749	4934	4934	4931	170529_0692_097_S11-20_Fr_09.raw	0/0	2.23	134	0.0051	0.04634	0.065	133886	Used	Unique	34.2
High	Sequest HT	Sequest HT (A3)	A	3	Unambiguous	AAAPALSAEELEK	[K].aAAPALSAEELEk.[A]	N-Term(TMT6plex); K13(TMT6plex)	FALSE	1	1	contig_117812_88_771_+	contig_117812_88_771_+	contig_117812_88_771_+	0	3	3	0.5547	0	1	1	586.674	1758.01	1758	0.72	0.00042	0	0	16222615	CID (Collision Induced Dissociation)	MS2	9.26415	0.7	0.327	64.9395	5004	5004	5003	170529_0692_097_S11-20_Fr_16.raw	0/0	4.11	663	0	4.19e-05	0.855	144041	Used	Unique
High	Sequest HT	Sequest HT (A3)	A	3	Unambiguous	MSQDDMDADLDSYIK	[K].mSQDDmDADLDSYIk.[G]	N-Term(TMT6plex); M1(Oxidation); M6(Oxidation); K15(TMT6plex)	FALSE	1	1	contig_117860_133_340_-	contig_117860_133_340_-	contig_117860_133_340_-	0	2	2	0.6149	0	1	1	1119.02	2237.04	2237.04	1.45	0.00162	0	0	956461	CID (Collision Induced Dissociation)	MS2	14.6923	0	4.879	67.5599	5239	5239	5234	170529_0692_097_S11-20_Fr_14.raw	0/0	3.48	174	0	3.255e-05	0.884		Not Used	No Quan Values
High	Sequest HT	Sequest HT (A3)	A	3	Unambiguous	AGDAAEAPADAAVPATE	[R].aGDAAEAPADAAVPATE.[-]	N-Term(TMT6plex)	FALSE	1	1	contig_117860_133_340_-	contig_117860_133_340_-	contig_117860_133_340_-	0	2	2	0.5067	0	1	1	878.433	1755.86	1755.86	-0.65	-0.00057	0	0	1.86853e+06	CID (Collision Induced Dissociation)	MS2	2.43222	2.4	4.153	59.4193	4113	4113	4112	170529_0692_097_S11-20_Fr_08.raw	0/0	3	208	0.001028	0.01356	0.204	132036	Used	Unique
High	Sequest HT	Sequest HT (A3)	A	3	Unambiguous	IGVEGFPTIK	[R].iGVEGFPTIk.[F]	N-Term(TMT6plex); K10(TMT6plex)	FALSE	1	1	contig_117940_175_687_+	contig_117940_175_687_+	contig_117940_175_687_+	0	2	2	0.3537	0	1	1	759.968	1518.93	1518.93	-0.79	-0.0006	0	0	12825287	CID (Collision Induced Dissociation)	MS2	8.48666	2.7	0.572	71.3103	5441	5441	5436	170529_0692_097_S11-20_Fr_07.raw	0/0	4.58	482	0.0004428	0.003121	0.369	130747	Used	Unique
High	Sequest HT	Sequest HT (A3)	A	3	Unambiguous	IGVEGFPTIK	[R].iGVEGFPTIk.[F]	N-Term(TMT6plex); K10(TMT6plex)	FALSE	1	1	contig_117940_175_687_+	contig_117940_175_687_+	contig_117940_175_687_+	0	2	2	0.2997	0	1	1	759.967	1518.93	1518.93	-1.99	-0.00151	0	0	3.21708e+06	CID (Collision Induced Dissociation)	MS2	8.78527	0	2.152	71.8375	5151	5151	5138	170529_0692_097_S11-20_Fr_08.raw	0/0	3.07	438	0.001521	0.01896	0.166		Not Used	No Quan Values
High	Sequest HT	Sequest HT (A3)	A	3	Unambiguous	ALLLNTFVK	[R].aLLLNTFVk.[L]	N-Term(TMT6plex); K9(TMT6plex)	FALSE	1	1	contig_118100_1_1992_-	contig_118100_1_1992_-	contig_118100_1_1992_-	0	2	2	0.4533	0	1	1	738.981	1476.95	1476.96	-0.85	-0.00063	0	0	1.44153e+06	CID (Collision Induced Dissociation)	MS2	8.51932	1.5	5.083	77.8047	6031	6031	6022	170529_0692_097_S11-20_Fr_14.raw	0/0	3.64	259	0.001785	0.02254	0.146	141385	Used	Unique	1.5
High	Sequest HT	Sequest HT (A3)	A	3	Unambiguous	ALLLNTFVK	[R].aLLLNTFVk.[L]	N-Term(TMT6plex); K9(TMT6plex)	FALSE	1	1	contig_118100_1_1992_-	contig_118100_1_1992_-	contig_118100_1_1992_-	0	2	2	0.4856	0	1	1	738.981	1476.95	1476.96	-0.36	-0.00026	0	0	901018	CID (Collision Induced Dissociation)	MS2	7.72953	5.4	8.315	77.2572	5948	5948	5945	170529_0692_097_S11-20_Fr_15.raw	0/0	4.18	259	0.002053	0.02342	0.142	142882	Used	Unique	3.1
High	Sequest HT	Sequest HT (A3)	A	3	Unambiguous	IANGALGR	[K].iAnGALGR.[G]	N-Term(TMT6plex); N3(Deamidated)	FALSE	1	1	contig_118351_32_528_+	contig_118351_32_528_+	contig_118351_32_528_+	0	2	2	0.1361	0	1	1	501.3	1001.59	1001.59	-0.8	-0.0004	0	0	17267278	CID (Collision Induced Dissociation)	MS2	17.7241	1.1	0.429	57.9145	4394	4394	4383	170529_0692_097_S11-20_Fr_15.raw	0/0	3.38	690	0.006012	0.05685	0.041	142160	Used	Unique
High	Sequest HT	Sequest HT (A3)	A	3	Unambiguous	VMDTFAK	[K].vmDTFAk.[Y]	N-Term(TMT6plex); M2(Oxidation); K7(TMT6plex)	FALSE	1	1	contig_11855_65_781_+	contig_11855_65_781_+	contig_11855_65_781_+	0	2	2	0.486	0	1	1	643.365	1285.72	1285.72	0.25	0.00016	0	0	15657825	CID (Collision Induced Dissociation)	MS2	9.46766	1	0.481	59.8234	4552	4552	4541	170529_0692_097_S11-20_Fr_16.raw	0/0	2.14	436	0.007058	0.06387	0.028	143826	Used	Unique	2
High	Sequest HT	Sequest HT (A3)	A	3	Unambiguous	IFPGVAGGAAWVK	[K].iFPGVAGGAAWVk.[A]	N-Term(TMT6plex); K13(TMT6plex)	FALSE	1	1	contig_11855_65_781_+	contig_11855_65_781_+	contig_11855_65_781_+	0	3	3	0.4159	0	1	1	577.683	1731.03	1731.04	-1.12	-0.00065	0	0	9853454	CID (Collision Induced Dissociation)	MS2	9.16776	4.6	0.473	77.1806	5962	5962	5951	170529_0692_097_S11-20_Fr_13.raw	0/0	4.4	535	0.0004428	0.0003445	0.617	139658	Used	Unique	3.9
High	Sequest HT	Sequest HT (A3)	A	3	Unambiguous	IFPGVAGGAAWVK	[K].iFPGVAGGAAWVk.[A]	N-Term(TMT6plex); K13(TMT6plex)	FALSE	1	1	contig_11855_65_781_+	contig_11855_65_781_+	contig_11855_65_781_+	0	2	2	0.5245	0	1	1	866.02	1731.03	1731.04	-1.67	-0.00145	0	0	12268228	CID (Collision Induced Dissociation)	MS2	8.48661	3.8	0.581	77.1135	5956	5956	5951	170529_0692_097_S11-20_Fr_13.raw	0/0	5.11	541	0.0004428	0.002876	0.378	139655	Used	Unique	2.8
High	Sequest HT	Sequest HT (A3)	A	3	Unambiguous	AGQAVDDFIEK	[K].aGQAVDDFIEk.[I]	N-Term(TMT6plex); K11(TMT6plex)	FALSE	1	1	contig_118753_73_359_+	contig_118753_73_359_+	contig_118753_73_359_+	0	3	3	0.2384	0	1	1	550.976	1650.91	1650.91	1.04	0.00057	0	0	1.41512e+06	CID (Collision Induced Dissociation)	MS2	34.7534	0	3.601	67.997	5225	5225	5208	170529_0692_097_S11-20_Fr_17.raw	0/0	2.81	628	0.002053	0.02312	0.143		Not Used	No Quan Values
High	Sequest HT	Sequest HT (A3)	A	3	Unambiguous	AGQAVDDFIEK	[K].aGQAVDDFIEk.[I]	N-Term(TMT6plex); K11(TMT6plex)	FALSE	1	1	contig_118753_73_359_+	contig_118753_73_359_+	contig_118753_73_359_+	0	2	2	0.3864	0	1	1	825.959	1650.91	1650.91	-0.21	-0.00017	0	0	4424252	CID (Collision Induced Dissociation)	MS2	5.6578	1.5	1.74	67.8814	5215	5215	5208	170529_0692_097_S11-20_Fr_17.raw	0/0	6.03	626	0.0004428	0.0003361	0.62	145731	Used	Unique
High	Sequest HT	Sequest HT (A3)	A	3	Unambiguous	VIGAQSIEDLMGNLK	[K].vIGAQSIEDLmGNLk.[K]	N-Term(TMT6plex); M11(Oxidation); K15(TMT6plex)	FALSE	1	2	contig_118753_73_359_+	contig_118753_73_359_+; contig_118788_1_366_+	contig_118753_73_359_+; contig_118788_1_366_+	0	3	3	0.2599	0	1	1	688.059	2062.16	2062.16	-0.39	-0.00027	0	0	2478231	CID (Collision Induced Dissociation)	MS2	12.6135	0.4	2.017	72.5178	5571	5571	5558	170529_0692_097_S11-20_Fr_06.raw	0/0	3.04	663	0.00493	0.04582	0.066	129029	Used	Unique
High	Sequest HT	Sequest HT (A3)	A	3	Unambiguous	VIGAQSIEDLMGNLK	[K].vIGAQSIEDLmGNLk.[K]	N-Term(TMT6plex); M11(Oxidation); K15(TMT6plex)	FALSE	1	2	contig_118753_73_359_+	contig_118753_73_359_+; contig_118788_1_366_+	contig_118753_73_359_+; contig_118788_1_366_+	0	3	3	0.5154	0	1	1	688.059	2062.16	2062.16	0.14	0.0001	0	0	1.5089e+06	CID (Collision Induced Dissociation)	MS2	4.72007	11.5	2.652	72.62	5659	5659	5652	170529_0692_097_S11-20_Fr_05.raw	0/0	4.56	662	0	6.377e-05	0.808	127322	Used	Unique	10.2
High	Sequest HT	Sequest HT (A3)	A	3	Unambiguous	LTSAAVAAPAPAAAPAAAPPASE	[K].lTSAAVAAPAPAAAPAAAPPASE.[-]	N-Term(TMT6plex)	FALSE	1	1	contig_118773_1_433_+	contig_118773_1_433_+	contig_118773_1_433_+	0	3	3	0.6009	0	1	1	734.738	2202.2	2202.2	1.6	0.00118	0	0	5.38562e+06	CID (Collision Induced Dissociation)	MS2	3.52701	0.6	0.799	65.4736	4987	4987	4982	170529_0692_097_S11-20_Fr_18.raw	0/0	4.36	752	0.0004428	0.002276	0.404	147156	Used	Unique
High	Sequest HT	Sequest HT (A3)	A	3	Unambiguous	VGLLFGSEK	[R].vGLLFGSEk.[N]	N-Term(TMT6plex); K9(TMT6plex)	FALSE	1	1	contig_118967_1_851_+	contig_118967_1_851_+	contig_118967_1_851_+	0	2	2	0.2694	0	1	1	704.434	1407.86	1407.86	-0.03	-2e-05	0	0	645177	CID (Collision Induced Dissociation)	MS2	16.8355	10.7	11.817	74.6966	5671	5671	5656	170529_0692_097_S11-20_Fr_11.raw	0/0	3.86	435	0.0007302	0.008164	0.261	137847	Used	Unique	10.7
High	Sequest HT	Sequest HT (A3)	A	3	Unambiguous	LVGFLANDDK	[K].lVGFLANDDk.[A]	N-Term(TMT6plex); K10(TMT6plex)	FALSE	1	1	contig_11906_1_1075_+	contig_11906_1_1075_+	contig_11906_1_1075_+	0	2	2	0.384	0	1	1	775.451	1549.9	1549.9	-2.39	-0.00185	0	0	5.26222e+06	CID (Collision Induced Dissociation)	MS2	9.35401	0	1.414	72.98	5251	5251	5242	170529_0692_097_S11-20_Fr_08.raw	0/0	4.01	635	0.003329	0.03515	0.096		Not Used	No Quan Values
High	Sequest HT	Sequest HT (A3)	A	3	Unambiguous	VLEALPLAETA	[R].vLEALPLAETA.[-]	N-Term(TMT6plex)	FALSE	1	1	contig_119206_224_592_+	contig_119206_224_592_+	contig_119206_224_592_+	0	2	2	0.4176	0	1	1	678.402	1355.8	1355.8	-0.78	-0.00053	0	0	204996	CID (Collision Induced Dissociation)	MS2	14.0367	20.3	34.688	80.5311	6181	6181	6176	170529_0692_097_S11-20_Fr_06.raw	0/0	2.73	449	0.001785	0.02203	0.149	129313	Used	Unique
High	Sequest HT	Sequest HT (A3)	A	3	Unambiguous	KLAMTNPAK	[K].kLAmTNPAk.[F]	N-Term(TMT6plex); K1(TMT6plex); M4(Oxidation); K9(TMT6plex)	FALSE	1	2	contig_162599_1391_2111_-	contig_120373_1213_1800_-; contig_162599_1391_2111_-	contig_120373_1213_1800_-; contig_162599_1391_2111_-	1	3	3	0.3103	0	1	1	559.683	1677.03	1677.03	0.46	0.00026	0	0	9849693	CID (Collision Induced Dissociation)	MS2	6.27278	1.1	0.547	52.8726	3863	3863	3848	170529_0692_097_S11-20_Fr_18.raw	0/0	1.74	340	0.007616	0.06674	0.023	146621	Used	Unique
High	Sequest HT	Sequest HT (A3)	A	3	Unambiguous	FKEMQTK	[K].fkEmQTk.[E]	N-Term(TMT6plex); K2(TMT6plex); M4(Oxidation); K7(TMT6plex)	FALSE	1	2	contig_162599_1391_2111_-	contig_120373_1213_1800_-; contig_162599_1391_2111_-	contig_120373_1213_1800_-; contig_162599_1391_2111_-	1	3	3	0.0663	0	1	1	538.987	1614.95	1614.95	-2.06	-0.00111	0	0	30126888	CID (Collision Induced Dissociation)	MS2	9.48695	16	0.175	52.6625	3867	3867	3864	170529_0692_097_S11-20_Fr_17.raw	0/0	1.66	523	0.004744	0.04392	0.071	145089	Used	Unique	17.1
High	Sequest HT	Sequest HT (A3)	A	3	Unambiguous	IQFGGDEVVK	[R].iQFGGDEVVk.[A]	N-Term(TMT6plex); K10(TMT6plex)	FALSE	1	1	contig_12093_57_843_+	contig_12093_57_843_+	contig_12093_57_843_+	0	2	2	0.3858	0	1	1	775.454	1549.9	1549.9	1.55	0.0012	0	0	24135116	CID (Collision Induced Dissociation)	MS2	10.3852	2.2	0.298	66.0762	4977	4977	4972	170529_0692_097_S11-20_Fr_20.raw	0/0	4.64	581	0.0004428	0.002098	0.413	150202	Used	Unique
High	Sequest HT	Sequest HT (A3)	A	3	Unambiguous	GADVVVIPAGVPR	[R].gADVVVIPAGVPR.[K]	N-Term(TMT6plex)	FALSE	1	1	contig_12093_57_843_+	contig_12093_57_843_+	contig_12093_57_843_+	0	2	2	0.5475	0	1	1	739.948	1478.89	1478.89	-0.1	-7e-05	0	0	24347560	CID (Collision Induced Dissociation)	MS2	9.37561	0	0.303	66.6451	5033	5033	5030	170529_0692_097_S11-20_Fr_01.raw	0/0	4.95	440	0.0004428	0.001093	0.487		Not Used	No Quan Values
High	Sequest HT	Sequest HT (A3)	A	3	Unambiguous	VAVLGASGGIGQPLALLCK	[K].vAVLGASGGIGQPLALLck.[L]	N-Term(TMT6plex); C18(Carbamidomethyl); K19(TMT6plex)	FALSE	1	1	contig_12093_57_843_+	contig_12093_57_843_+	contig_12093_57_843_+	0	3	3	0.5495	0	1	1	761.459	2282.36	2282.37	-1.55	-0.00118	0	0	321936	CID (Collision Induced Dissociation)	MS2	7.41214	2.6	11.973	80.4367	6163	6163	6158	170529_0692_097_S11-20_Fr_15.raw	0/0	5.15	299	0	5.309e-05	0.828	142975	Used	Unique	2.9
High	Sequest HT	Sequest HT (A3)	A	3	Unambiguous	SQAQSEPAK	[K].sQAQSEPAk.[N]	N-Term(TMT6plex); K9(TMT6plex)	FALSE	1	1	contig_121055_316_858_-	contig_121055_316_858_-	contig_121055_316_858_-	0	2	2	0.3887	0	1	1	702.397	1403.79	1403.79	-1.99	-0.0014	0	0	24153628	CID (Collision Induced Dissociation)	MS2	6.66472	6.4	0.31	48.1225	3367	3367	3364	170529_0692_097_S11-20_Fr_09.raw	0/0	3.91	671	0.002236	0.02533	0.133	133144	Used	Unique	8.8
High	Sequest HT	Sequest HT (A3)	A	3	Unambiguous	EGTCGINKK	[R].eGTcGINkk.[C]	N-Term(TMT6plex); C4(Carbamidomethyl); K8(TMT6plex); K9(TMT6plex)	FALSE	1	1	contig_121055_316_858_-	contig_121055_316_858_-	contig_121055_316_858_-	1	3	3	0.405	0	1	1	565.332	1693.98	1693.99	-2.7	-0.00153	0	0	9799107	CID (Collision Induced Dissociation)	MS2	9.78238	161	0.505	52.9636	3949	3949	3942	170529_0692_097_S11-20_Fr_15.raw	0/0	3.21	565	0.002236	0.02631	0.129	141948	Used	Unique	206.6
High	Sequest HT	Sequest HT (A3)	A	3	Unambiguous	QMNTNDLFDLE	[K].qmNTNDLFDLE.[-]	N-Term(TMT6plex); M2(Oxidation)	FALSE	1	1	contig_121136_49_438_-	contig_121136_49_438_-	contig_121136_49_438_-	0	2	2	0.5623	0	1	1	792.874	1584.74	1584.74	-0.57	-0.00045	0	0	715538	CID (Collision Induced Dissociation)	MS2	4.71133	1.5	10.017	76.2181	5852	5852	5849	170529_0692_097_S11-20_Fr_18.raw	0/0	3.29	116	0.0004428	0.001115	0.485	147560	Used	Unique
High	Sequest HT	Sequest HT (A3)	A	3	Unambiguous	FADVPLGLYVIR	[R].fADVPLGLYVIR.[G]	N-Term(TMT6plex)	FALSE	1	1	contig_121136_49_438_-	contig_121136_49_438_-	contig_121136_49_438_-	0	2	2	0.2486	0	1	1	796.474	1591.94	1591.94	-0.74	-0.00059	0	0	137580	CID (Collision Induced Dissociation)	MS2	4.64241	0	51.303	81.9861	6343	6343	6332	170529_0692_097_S11-20_Fr_14.raw	0/0	3.7	531	0.001312	0.01588	0.186		Not Used	No Quan Values
High	Sequest HT	Sequest HT (A3)	A	3	Unambiguous	YAGLDGFTISEVAK	[R].yAGLDGFTISEVAk.[K]	N-Term(TMT6plex); K14(TMT6plex)	FALSE	1	1	contig_1215_168_914_-	contig_1215_168_914_-	contig_1215_168_914_-	0	3	3	0.203	0	1	1	643.696	1929.07	1929.07	0.4	0.00026	0	0	1.02919e+06	CID (Collision Induced Dissociation)	MS2	14.7074	3.8	4.247	73.5239	5657	5657	5642	170529_0692_097_S11-20_Fr_06.raw	0/0	2.66	712	0.001521	0.01985	0.161	129070	Used	Unique	3.5
High	Sequest HT	Sequest HT (A3)	A	3	Unambiguous	VLAFEAGRK	[R].vLAFEAGRk.[Y]	N-Term(TMT6plex); K9(TMT6plex)	FALSE	1	1	contig_1215_168_914_-	contig_1215_168_914_-	contig_1215_168_914_-	1	3	3	0.3004	0	1	1	483.637	1448.9	1448.9	-0.86	-0.00042	0	0	34614380	CID (Collision Induced Dissociation)	MS2	10.1958	17.4	0.147	61.0126	4650	4650	4649	170529_0692_097_S11-20_Fr_04.raw	0/0	2.63	392	0.0007302	0.007708	0.267	125071	Used	Unique	13.1
High	Sequest HT	Sequest HT (A3)	A	3	Unambiguous	VNTISAGPLK	[R].vNTISAGPLk.[S]	N-Term(TMT6plex); K10(TMT6plex)	FALSE	1	1	contig_1215_168_914_-	contig_1215_168_914_-	contig_1215_168_914_-	0	2	2	0.4505	0	1	1	729.458	1457.91	1457.91	0.2	0.00014	0	0	13744803	CID (Collision Induced Dissociation)	MS2	22.3019	19.7	0.546	62.8639	4697	4697	4694	170529_0692_097_S11-20_Fr_01.raw	0/0	4.24	412	0.0007302	0.009134	0.248	120389	Used	Unique	17.1
High	Sequest HT	Sequest HT (A3)	A	3	Unambiguous	AASAISEK	[R].aASAISEk.[G]	N-Term(TMT6plex); K8(TMT6plex)	FALSE	1	1	contig_1215_168_914_-	contig_1215_168_914_-	contig_1215_168_914_-	0	2	2	0.2402	0	1	1	617.873	1234.74	1234.74	-1.35	-0.00083	0	0	51173468	CID (Collision Induced Dissociation)	MS2	28.4938	3	0.144	56.0297	4173	4173	4172	170529_0692_097_S11-20_Fr_13.raw	0/0	4.08	630	0.006012	0.05838	0.038	138809	Used	Unique	2
High	Sequest HT	Sequest HT (A3)	A	3	Unambiguous	LVPTTLPAADDGR	[K].lVPTTLPAADDGR.[V]	N-Term(TMT6plex)	FALSE	1	2	contig_121605_1_989_+	contig_121605_1_989_+; contig_13158_382_996_-	contig_121605_1_989_+; contig_13158_382_996_-	0	2	2	0.4342	0	1	1	777.938	1554.87	1554.87	0.04	3e-05	0	0	18127820	CID (Collision Induced Dissociation)	MS2	8.45386	0	0.424	64.8896	4872	4872	4867	170529_0692_097_S11-20_Fr_20.raw	0/0	3.8	478	0.001028	0.01315	0.207		Not Used	No Quan Values
High	Sequest HT	Sequest HT (A3)	A	3	Unambiguous	LSAPQFLSSMLDTPDPAAQR	[R].lSAPQFLSSmLDTPDPAAQR.[L]	N-Term(TMT6plex); M10(Oxidation)	FALSE	1	1	contig_12172_37_738_+	contig_12172_37_738_+	contig_12172_37_738_+	0	3	3	0.6034	0	1	1	797.412	2390.22	2390.22	0	0	0	0	1.12146e+06	CID (Collision Induced Dissociation)	MS2	10.4709	1.9	3.709	72.268	5550	5550	5537	170529_0692_097_S11-20_Fr_06.raw	0/0	7.06	681	0	4.726e-05	0.842	129019	Used	Unique	2
High	Sequest HT	Sequest HT (A3)	A	3	Unambiguous	IDDTTEVVEAR	[R].iDDTTEVVEAR.[I]	N-Term(TMT6plex)	FALSE	1	1	contig_122469_1_982_+	contig_122469_1_982_+	contig_122469_1_982_+	0	2	2	0.2972	0	1	1	738.89	1476.77	1476.77	-1.23	-0.0009	0	0	2817865	CID (Collision Induced Dissociation)	MS2	2.13373	0	2.72	59.9574	4416	4416	4405	170529_0692_097_S11-20_Fr_10.raw	0/0	3.6	469	0.0004428	0.005206	0.311		Not Used	No Quan Values
High	Sequest HT	Sequest HT (A3)	A	3	Unambiguous	SAGAEAEAEYK	[K].sAGAEAEAEYk.[S]	N-Term(TMT6plex); K11(TMT6plex)	FALSE	1	1	contig_123380_1_656_+	contig_123380_1_656_+	contig_123380_1_656_+	0	2	2	0.5042	0	1	1	792.417	1583.83	1583.83	-2.7	-0.00214	0	0	10482446	CID (Collision Induced Dissociation)	MS2	5.38933	0	0.716	54.3103	3932	3932	3925	170529_0692_097_S11-20_Fr_10.raw	0/0	4.78	429	0.0004428	0.001223	0.474		Not Used	No Quan Values
High	Sequest HT	Sequest HT (A3)	A	3	Unambiguous	QAAASEANAAK	[K].qAAASEANAAk.[Q]	N-Term(TMT6plex); K11(TMT6plex)	FALSE	1	1	contig_123380_1_656_+	contig_123380_1_656_+	contig_123380_1_656_+	0	2	2	0.2033	0	1	1	745.422	1489.84	1489.84	-0.92	-0.00068	0	0	8143867	CID (Collision Induced Dissociation)	MS2	5.74737	0	0.947	49.3448	3491	3491	3484	170529_0692_097_S11-20_Fr_10.raw	0/0	4.18	686	0.0004428	0.003185	0.366		Not Used	No Quan Values
High	Sequest HT	Sequest HT (A3)	A	3	Unambiguous	SAGAEAEAEYK	[K].sAGAEAEAEYk.[S]	N-Term(TMT6plex); K11(TMT6plex)	FALSE	1	1	contig_123380_1_656_+	contig_123380_1_656_+	contig_123380_1_656_+	0	2	2	0.4217	0	1	1	792.419	1583.83	1583.83	-0.01	-1e-05	0	0	3.69437e+06	CID (Collision Induced Dissociation)	MS2	16.4975	3.7	2.023	55.172	3986	3986	3973	170529_0692_097_S11-20_Fr_09.raw	0/0	4.79	437	0.0004428	0.0003175	0.626	133439	Used	Unique	1.8
High	Sequest HT	Sequest HT (A3)	A	3	Unambiguous	WSPAFLDPSLR	[R].wSPAFLDPSLR.[I]	N-Term(TMT6plex)	FALSE	1	2	contig_12398_1_829_+	contig_12398_1_829_+; contig_153987_108_896_-	contig_12398_1_829_+; contig_153987_108_896_-	0	2	2	0.2087	0	1	1	759.418	1517.83	1517.83	-1.31	-0.00099	0	0	3.01282e+06	CID (Collision Induced Dissociation)	MS2	9.76936	10.3	2.36	76.7651	5811	5811	5806	170529_0692_097_S11-20_Fr_10.raw	0/0	2.54	667	0.001521	0.01813	0.171	136110	Used	Unique	8.9
High	Sequest HT	Sequest HT (A3)	A	3	Unambiguous	VVTLDELGAADAAALR	[R].vVTLDELGAADAAALR.[A]	N-Term(TMT6plex)	FALSE	1	2	contig_12398_1_829_+	contig_12398_1_829_+; contig_153987_108_896_-	contig_12398_1_829_+; contig_153987_108_896_-	0	2	2	0.3423	0	1	1	907.513	1814.02	1814.02	-2.4	-0.00217	0	0	1.39998e+06	CID (Collision Induced Dissociation)	MS2	5.13329	1.8	5.174	74.7471	5848	5848	5845	170529_0692_097_S11-20_Fr_04.raw	0/0	5.93	662	0.0004428	0.0007728	0.526	125641	Used	Unique	1.8
High	Sequest HT	Sequest HT (A3)	A	3	Unambiguous	VVTLDELGAADAAALR	[R].vVTLDELGAADAAALR.[A]	N-Term(TMT6plex)	FALSE	1	2	contig_12398_1_829_+	contig_12398_1_829_+; contig_153987_108_896_-	contig_12398_1_829_+; contig_153987_108_896_-	0	3	3	0.4336	0	1	1	605.344	1814.02	1814.02	-2.67	-0.00162	0	0	1.1514e+06	CID (Collision Induced Dissociation)	MS2	10.0123	7.7	4.242	74.7714	5850	5850	5845	170529_0692_097_S11-20_Fr_04.raw	0/0	4.59	649	0.0004428	0.0004223	0.594	125642	Used	Unique	5.6
High	Sequest HT	Sequest HT (A3)	A	3	Unambiguous	DGVTGYGEESSSR	[R].dGVTGYGEESSSR.[S]	N-Term(TMT6plex)	FALSE	1	2	contig_12398_1_829_+	contig_12398_1_829_+; contig_153987_108_896_-	contig_12398_1_829_+; contig_153987_108_896_-	0	2	2	0.6661	0	1	1	786.87	1572.73	1572.73	-1.3	-0.00103	0	0	2.1818e+06	CID (Collision Induced Dissociation)	MS2	7.69546	0	3.381	52.6835	3770	3770	3763	170529_0692_097_S11-20_Fr_09.raw	0/0	5.54	80	0.0004428	0.002179	0.409		Not Used	No Quan Values
High	Sequest HT	Sequest HT (A3)	A	3	Unambiguous	VKDNIDEIEFR	[K].vkDNIDEIEFR.[Y]	N-Term(TMT6plex); K2(TMT6plex)	FALSE	1	1	contig_124086_1_467_-	contig_124086_1_467_-	contig_124086_1_467_-	1	3	3	0.4783	0	1	1	612.681	1836.03	1836.03	0.88	0.00054	0	0	15084199	CID (Collision Induced Dissociation)	MS2	5.43765	13.5	0.343	65.7042	5048	5048	5041	170529_0692_097_S11-20_Fr_19.raw	0/0	2.76	647	0.0007302	0.01008	0.237	148642	Used	Unique	15.4
High	Sequest HT	Sequest HT (A3)	A	3	Unambiguous	NVDQVLMELK	[R].nVDQVLmELk.[E]	N-Term(TMT6plex); M7(Oxidation); K10(TMT6plex)	FALSE	1	1	contig_12531_1_1990_-	contig_12531_1_1990_-	contig_12531_1_1990_-	0	2	2	0.2481	0	1	1	831.976	1662.95	1662.95	-2.61	-0.00217	0	0	850092	CID (Collision Induced Dissociation)	MS2	9.26268	0	8.995	74.846	5856	5856	5845	170529_0692_097_S11-20_Fr_04.raw	0/0	2.62	661	0.0004428	0.0009558	0.502		Not Used	No Quan Values
High	Sequest HT	Sequest HT (A3)	A	3	Unambiguous	LLSTDPEAAK	[R].lLSTDPEAAk.[Q]	N-Term(TMT6plex); K10(TMT6plex)	FALSE	1	1	contig_12531_1_1990_-	contig_12531_1_1990_-	contig_12531_1_1990_-	0	2	2	0.2665	0	1	1	751.946	1502.88	1502.88	0.86	0.00065	0	0	37061884	CID (Collision Induced Dissociation)	MS2	9.69219	0.7	0.203	63.7845	4838	4838	4835	170529_0692_097_S11-20_Fr_18.raw	0/0	4.24	613	0.005698	0.05398	0.047	147085	Used	Unique
High	Sequest HT	Sequest HT (A3)	A	3	Unambiguous	LDASLAVAPVK	[R].lDASLAVAPVk.[R]	N-Term(TMT6plex); K11(TMT6plex)	FALSE	1	2	contig_91212_1_658_-	contig_125960_1_633_+; contig_91212_1_658_-	contig_125960_1_633_+; contig_91212_1_658_-	0	2	2	0.1625	0	1	1	771.486	1541.97	1541.97	-1.01	-0.00078	0	0	48778336	CID (Collision Induced Dissociation)	MS2	9.2866	10.1	0.153	65.7236	4951	4951	4946	170529_0692_097_S11-20_Fr_01.raw	0/0	2.83	233	0.006012	0.05848	0.038	120510	Used	Unique	9.7
High	Sequest HT	Sequest HT (A3)	A	3	Unambiguous	ELVLAGLLMASR	[K].eLVLAGLLmASR.[G]	N-Term(TMT6plex); M9(Oxidation)	FALSE	1	1	contig_126312_108_871_+	contig_126312_108_871_+	contig_126312_108_871_+	0	2	2	0.212	0	1	1	759.45	1517.89	1517.89	-0.08	-6e-05	0	0	96612.1	CID (Collision Induced Dissociation)	MS2	11.0669	0	75.245	79.4807	6050	6050	6038	170529_0692_097_S11-20_Fr_18.raw	0/0	2.83	652	0.004744	0.04215	0.075		Not Used	No Quan Values
High	Sequest HT	Sequest HT (A3)	A	3	Unambiguous	LQPDEVGASVR	[K].lQPDEVGASVR.[A]	N-Term(TMT6plex)	FALSE	1	1	contig_126312_108_871_+	contig_126312_108_871_+	contig_126312_108_871_+	0	2	2	0.3492	0	1	1	700.391	1399.77	1399.77	-0.2	-0.00014	0	0	26574118	CID (Collision Induced Dissociation)	MS2	5.21997	0	0.283	60.9706	4669	4669	4668	170529_0692_097_S11-20_Fr_14.raw	0/0	3.78	482	0.0007302	0.008294	0.259		Not Used	No Quan Values
High	Sequest HT	Sequest HT (A3)	A	3	Unambiguous	GVVEGIVHTQTK	[R].gVVEGIVHTQTk.[I]	N-Term(TMT6plex); K12(TMT6plex)	FALSE	1	1	contig_126312_108_871_+	contig_126312_108_871_+	contig_126312_108_871_+	0	3	3	0.3516	0	1	1	576.014	1726.03	1726.03	0.5	0.00028	0	0	20372494	CID (Collision Induced Dissociation)	MS2	11.2377	2.3	0.243	59.9823	4342	4342	4337	170529_0692_097_S11-20_Fr_02.raw	0/0	3.47	431	0.0007302	0.009657	0.242	121851	Used	Unique
High	Sequest HT	Sequest HT (A3)	A	3	Unambiguous	LIYTGSAAEGPASFYTK	[R].lIYTGSAAEGPASFYTk.[G]	N-Term(TMT6plex); K17(TMT6plex)	FALSE	1	1	contig_126345_176_928_-	contig_126345_176_928_-	contig_126345_176_928_-	0	3	3	0.5506	0	1	1	745.407	2234.21	2234.21	-1.45	-0.00108	0	0	5.09598e+06	CID (Collision Induced Dissociation)	MS2	7.04874	0.8	0.946	72.2304	5185	5185	5180	170529_0692_097_S11-20_Fr_08.raw	0/0	6.03	765	0	3.405e-05	0.879	132545	Used	Unique
High	Sequest HT	Sequest HT (A3)	A	3	Unambiguous	GDAAPLALLLK	[R].gDAAPLALLLk.[S]	N-Term(TMT6plex); K11(TMT6plex)	FALSE	1	1	contig_126410_1_562_-	contig_126410_1_562_-	contig_126410_1_562_-	0	2	2	0.2754	0	1	1	770.497	1539.99	1539.99	0.18	0.00014	0	0	640100	CID (Collision Induced Dissociation)	MS2	8.78655	0.6	10.233	81.2748	6299	6299	6290	170529_0692_097_S11-20_Fr_14.raw	0/0	2.76	154	0.001521	0.01792	0.172	141510	Used	Unique
High	Sequest HT	Sequest HT (A3)	A	3	Unambiguous	TLPELEEK	[K].tLPELEEk.[L]	N-Term(TMT6plex); K8(TMT6plex)	FALSE	1	1	contig_126493_1_211_+	contig_126493_1_211_+	contig_126493_1_211_+	0	2	2	0.4417	0	1	1	708.922	1416.84	1416.84	0.51	0.00036	0	0	44005728	CID (Collision Induced Dissociation)	MS2	8.90104	16.2	0.172	64.181	4896	4896	4893	170529_0692_097_S11-20_Fr_17.raw	0/0	3.69	640	0.002236	0.02638	0.129	145579	Used	Unique	14.8
High	Sequest HT	Sequest HT (A3)	A	3	Unambiguous	AVVAYYQK	[K].aVVAYYQk.[Y]	N-Term(TMT6plex); K8(TMT6plex)	FALSE	1	2	contig_33886_1_491_+	contig_127506_1_483_+; contig_33886_1_491_+	contig_127506_1_483_+; contig_33886_1_491_+	0	2	2	0.3542	0	1	1	700.421	1399.83	1399.83	-0.49	-0.00034	0	0	22431212	CID (Collision Induced Dissociation)	MS2	10.5364	2.9	0.323	60.6235	4492	4492	4489	170529_0692_097_S11-20_Fr_20.raw	0/0	3.67	525	0.003329	0.03435	0.099	149971	Used	Unique	2.4
High	Sequest HT	Sequest HT (A3)	A	3	Unambiguous	VFEPILLLGR	[K].vFEPILLLGR.[E]	N-Term(TMT6plex)	FALSE	1	2	contig_33886_1_491_+	contig_127506_1_483_+; contig_33886_1_491_+	contig_127506_1_483_+; contig_33886_1_491_+	0	2	2	0.3728	0	1	1	693.439	1385.87	1385.87	-0.38	-0.00026	0	0	657598	CID (Collision Induced Dissociation)	MS2	6.99399	0	10.794	83.6443	6229	6229	6228	170529_0692_097_S11-20_Fr_18.raw	0/0	3.46	250	0.005244	0.04949	0.057		Not Used	No Quan Values
High	Sequest HT	Sequest HT (A3)	A	3	Unambiguous	INGCPIELVEPEMLR	[K].inGcPIELVEPEmLR.[Y]	N-Term(TMT6plex); N2(Deamidated); C4(Carbamidomethyl); M13(Oxidation)	FALSE	1	2	contig_33886_1_491_+	contig_127506_1_483_+; contig_33886_1_491_+	contig_127506_1_483_+; contig_33886_1_491_+	0	2	2	0.3907	0	1	1	1008.52	2016.04	2016.03	0.68	0.00069	0	0	1.84975e+06	CID (Collision Induced Dissociation)	MS2	1.11213	0	3.903	74.1918	5578	5578	5575	170529_0692_097_S11-20_Fr_02.raw	0/0	3.02	557	0.0004428	0.005869	0.298		Not Used	No Quan Values
High	Sequest HT	Sequest HT (A3)	A	3	Unambiguous	EIKDILVTYDR	[R].eIkDILVTYDR.[T]	N-Term(TMT6plex); K3(TMT6plex)	FALSE	1	2	contig_33886_1_491_+	contig_127506_1_483_+; contig_33886_1_491_+	contig_127506_1_483_+; contig_33886_1_491_+	1	3	3	0.2308	0	1	1	608.361	1823.07	1823.07	0.25	0.00015	0	0	3.52496e+06	CID (Collision Induced Dissociation)	MS2	6.32786	5	1.315	70.8203	5426	5426	5411	170529_0692_097_S11-20_Fr_06.raw	0/0	2.6	471	0.003988	0.03823	0.087	128960	Used	Unique	5.8
High	Sequest HT	Sequest HT (A3)	A	3	Unambiguous	DFDGADQIFAEMR	[K].dFDGADQIFAEmR.[E]	N-Term(TMT6plex); M12(Oxidation)	FALSE	1	1	contig_128254_1_1602_-	contig_128254_1_1602_-	contig_128254_1_1602_-	0	2	2	0.4503	0	1	1	880.413	1759.82	1759.82	1.72	0.00151	0	0	1.51074e+06	CID (Collision Induced Dissociation)	MS2	3.51767	0	4.797	69.2111	5308	5308	5297	170529_0692_097_S11-20_Fr_18.raw	0/0	3.42	88	0.0007302	0.01233	0.214		Not Used	No Quan Values
High	Sequest HT	Sequest HT (A3)	A	3	Unambiguous	VPSEQDYER	[R].vPSEQDYER.[M]	N-Term(TMT6plex)	FALSE	1	1	contig_128254_1_1602_-	contig_128254_1_1602_-	contig_128254_1_1602_-	0	2	2	0.3262	0	1	1	676.337	1351.67	1351.67	-1.45	-0.00098	0	0	8.34194e+06	CID (Collision Induced Dissociation)	MS2	16.6981	0	0.902	53.8305	3890	3890	3883	170529_0692_097_S11-20_Fr_10.raw	0/0	2.79	216	0.002236	0.02714	0.125		Not Used	No Quan Values
High	Sequest HT	Sequest HT (A3)	A	3	Unambiguous	DADMSAAEK	[K].dADmSAAEk.[A]	N-Term(TMT6plex); M4(Oxidation); K9(TMT6plex)	FALSE	1	2	contig_128731_1_800_-	contig_128731_1_800_-; contig_171502_615_1316_+	contig_128731_1_800_-; contig_171502_615_1316_+	0	2	2	0.3269	0	1	1	706.36	1411.71	1411.71	-0.35	-0.00024	0	0	872456	CID (Collision Induced Dissociation)	MS2	12.1562	0	8.724	48.2854	3566	3566	3553	170529_0692_097_S11-20_Fr_06.raw	0/0	2.6	249	0.0007302	0.009773	0.24		Not Used	No Quan Values
High	Sequest HT	Sequest HT (A3)	A	3	Unambiguous	GIDLAESLAAPAAAAAVVR	[R].gIDLAESLAAPAAAAAVVR.[E]	N-Term(TMT6plex)	FALSE	1	1	contig_128885_1_1370_+	contig_128885_1_1370_+	contig_128885_1_1370_+	0	3	3	0.3858	0	1	1	665.72	1995.15	1995.14	0.79	0.00052	0	0	2.11146e+06	CID (Collision Induced Dissociation)	MS2	7.16307	0	2.323	76.1416	5736	5736	5729	170529_0692_097_S11-20_Fr_09.raw	0/0	3.37	595	0.0004428	0.001442	0.456		Not Used	No Quan Values
High	Sequest HT	Sequest HT (A3)	A	3	Unambiguous	CLFLAIAR	[R].cLFLAIAR.[M]	N-Term(TMT6plex); C1(Carbamidomethyl)	FALSE	1	1	contig_128885_1_1370_+	contig_128885_1_1370_+	contig_128885_1_1370_+	0	2	2	0.242	0	1	1	596.858	1192.71	1192.71	0.37	0.00022	0	0	757633	CID (Collision Induced Dissociation)	MS2	6.90843	7.8	8.824	74.6713	5669	5669	5656	170529_0692_097_S11-20_Fr_11.raw	0/0	3.43	523	0.00292	0.03171	0.108	137846	Used	Unique	3.4
High	Sequest HT	Sequest HT (A3)	A	3	Unambiguous	TLEAAIAR	[K].tLEAAIAR.[V]	N-Term(TMT6plex)	FALSE	1	1	contig_128885_1_1370_+	contig_128885_1_1370_+	contig_128885_1_1370_+	0	2	2	0.253	0	1	1	537.33	1073.65	1073.65	0.15	8e-05	0	0	21063762	CID (Collision Induced Dissociation)	MS2	13.3415	1.7	0.338	59.7797	4548	4548	4541	170529_0692_097_S11-20_Fr_16.raw	0/0	3.36	624	0.005889	0.05628	0.043	143824	Used	Unique
High	Sequest HT	Sequest HT (A3)	A	3	Unambiguous	GVVDSEDLPLNISR	[K].gVVDSEDLPLNISR.[E]	N-Term(TMT6plex)	FALSE	2	4	contig_83695_1_1521_+; contig_110308_1046_2020_+	contig_12894_1_963_-; contig_83695_1_1521_+; contig_110308_1046_2020_+; contig_171483_966_1438_-	contig_12894_1_963_-; contig_83695_1_1521_+; contig_110308_1046_2020_+; contig_171483_966_1438_-	0	2	2	0.5366	0	1	1	871.977	1742.95	1742.95	-0.73	-0.00064	0	0	5315552	CID (Collision Induced Dissociation)	MS2	1.3819	1.9	1.355	69.4217	5276	5276	5261	170529_0692_097_S11-20_Fr_01.raw	0/0	5.46	586	0.0004428	0.001053	0.491	120665	Used	Not Unique
High	Sequest HT	Sequest HT (A3)	A	3	Unambiguous	LLNLVGK	[R].lLNLVGk.[L]	N-Term(TMT6plex); K7(TMT6plex)	FALSE	1	1	contig_128947_1_447_-	contig_128947_1_447_-	contig_128947_1_447_-	0	2	2	0.2153	0	1	1	607.916	1214.82	1214.82	0.29	0.00018	0	0	2253199	CID (Collision Induced Dissociation)	MS2	20.5895	2.3	3.3	74.5759	5661	5661	5656	170529_0692_097_S11-20_Fr_11.raw	0/0	3.39	176	0.007447	0.06603	0.024	137842	Used	Unique	2.1
High	Sequest HT	Sequest HT (A3)	A	3	Unambiguous	AFVELLSDER	[R].aFVELLSDER.[L]	N-Term(TMT6plex)	FALSE	1	1	contig_129602_1_701_-	contig_129602_1_701_-	contig_129602_1_701_-	0	2	2	0.2923	0	1	1	704.387	1407.77	1407.77	-0.43	-0.0003	0	0	1.56267e+06	CID (Collision Induced Dissociation)	MS2	9.8456	4.1	4.624	73.9263	5689	5689	5684	170529_0692_097_S11-20_Fr_06.raw	0/0	3.66	580	0.001521	0.02094	0.155	129085	Used	Unique	3.8
High	Sequest HT	Sequest HT (A3)	A	3	Unambiguous	GTGGFLAQIK	[R].gTGGFLAQIk.[S]	N-Term(TMT6plex); K10(TMT6plex)	FALSE	1	1	contig_13002_1_534_+	contig_13002_1_534_+	contig_13002_1_534_+	0	2	2	0.0837	0	1	1	725.444	1449.88	1449.88	-1.42	-0.00103	0	0	4.58898e+06	CID (Collision Induced Dissociation)	MS2	6.81166	0.2	1.705	68.4014	5291	5291	5274	170529_0692_097_S11-20_Fr_05.raw	0/0	2.51	451	0.0004428	0.005866	0.298	127147	Used	Unique
High	Sequest HT	Sequest HT (A3)	A	3	Unambiguous	ATGTQIEGALEDAR	[R].aTGTQIEGALEDAR.[N]	N-Term(TMT6plex)	FALSE	1	1	contig_13223_1_1632_+	contig_13223_1_1632_+	contig_13223_1_1632_+	0	2	2	0.387	0	1	1	830.939	1660.87	1660.87	0.7	0.00058	0	0	5.16213e+06	CID (Collision Induced Dissociation)	MS2	4.93487	4.7	1.517	65.3113	5050	5050	5045	170529_0692_097_S11-20_Fr_14.raw	0/0	6.46	535	0.0004428	8.197e-05	0.779	140923	Used	Unique	3.9
High	Sequest HT	Sequest HT (A3)	A	3	Unambiguous	LRPEAPSFAPPR	[R].lRPEAPSFAPPR.[S]	N-Term(TMT6plex)	FALSE	1	1	contig_132727_1906_2379_-	contig_132727_1906_2379_-	contig_132727_1906_2379_-	0	3	3	0.3887	0	1	1	522.97	1566.89	1566.9	-0.83	-0.00043	0	0	6788214	CID (Collision Induced Dissociation)	MS2	10.8561	0.4	0.673	59.1677	4367	4367	4358	170529_0692_097_S11-20_Fr_01.raw	0/0	3.55	524	0.001312	0.01545	0.189	120232	Used	Unique
High	Sequest HT	Sequest HT (A3)	A	3	Unambiguous	IGCELAVDAAK	[K].iGcELAVDAAk.[E]	N-Term(TMT6plex); C3(Carbamidomethyl); K11(TMT6plex)	FALSE	1	1	contig_132734_59_4027_+	contig_132734_59_4027_+	contig_132734_59_4027_+	0	2	2	0.4276	0	1	1	802.958	1604.91	1604.91	0.03	3e-05	0	0	9557599	CID (Collision Induced Dissociation)	MS2	9.95615	5.2	0.807	65.9561	5029	5029	5024	170529_0692_097_S11-20_Fr_18.raw	0/0	4.63	682	0.002236	0.0269	0.126	147176	Used	Unique	4.1
High	Sequest HT	Sequest HT (A3)	A	3	Unambiguous	ISGLEPITIDK	[R].iSGLEPITIDk.[N]	N-Term(TMT6plex); K11(TMT6plex)	FALSE	1	1	contig_132734_59_4027_+	contig_132734_59_4027_+	contig_132734_59_4027_+	0	2	2	0.357	0	1	1	822.502	1644	1644	-0.7	-0.00058	0	0	9622218	CID (Collision Induced Dissociation)	MS2	8.96157	3.5	0.783	71.1343	5531	5531	5526	170529_0692_097_S11-20_Fr_05.raw	0/0	3.81	459	0.0007302	0.01294	0.209	127261	Used	Unique	2.8
High	Sequest HT	Sequest HT (A3)	A	3	Unambiguous	KPEVAALVAK	[K].kPEVAALVAk.[K]	N-Term(TMT6plex); K1(TMT6plex); K10(TMT6plex)	FALSE	1	1	contig_132734_59_4027_+	contig_132734_59_4027_+	contig_132734_59_4027_+	0	3	3	0.5267	0	1	1	571.712	1713.12	1713.12	-2.26	-0.00129	0	0	4.74643e+06	CID (Collision Induced Dissociation)	MS2	14.1306	12.9	1.089	63.3294	4842	4842	4833	170529_0692_097_S11-20_Fr_05.raw	0/0	4.5	101	0.0004428	0.006112	0.293	126933	Used	Unique	13.3
High	Sequest HT	Sequest HT (A3)	A	3	Unambiguous	TGLTVPLLIGGATTSK	[R].tGLTVPLLIGGATTSk.[M]	N-Term(TMT6plex); K16(TMT6plex)	FALSE	1	1	contig_132734_59_4027_+	contig_132734_59_4027_+	contig_132734_59_4027_+	0	3	3	0.4561	0	1	1	663.078	1987.22	1987.22	-0.54	-0.00036	0	0	1.06471e+06	CID (Collision Induced Dissociation)	MS2	15.4433	1.6	4.635	77.2058	5983	5983	5980	170529_0692_097_S11-20_Fr_14.raw	0/0	3.42	299	0.001521	0.01828	0.17	141362	Used	Unique	1.7
High	Sequest HT	Sequest HT (A3)	A	3	Unambiguous	EGEEEFVK	[K].eGEEEFVk.[K]	N-Term(TMT6plex); K8(TMT6plex)	FALSE	1	1	contig_132734_59_4027_+	contig_132734_59_4027_+	contig_132734_59_4027_+	0	2	2	0.4439	0	1	1	712.887	1424.77	1424.77	-0.22	-0.00016	0	0	1.43148e+06	CID (Collision Induced Dissociation)	MS2	6.01824	4	5.32	59.4757	4375	4375	4364	170529_0692_097_S11-20_Fr_10.raw	0/0	4.01	473	0.0007302	0.008507	0.256	135430	Used	Unique	3
High	Sequest HT	Sequest HT (A3)	A	3	Unambiguous	DILQAVK	[R].dILQAVk.[D]	N-Term(TMT6plex); K7(TMT6plex)	FALSE	1	1	contig_132734_59_4027_+	contig_132734_59_4027_+	contig_132734_59_4027_+	0	2	2	0.2608	0	1	1	622.903	1244.8	1244.8	-0.05	-3e-05	0	0	5045294	CID (Collision Induced Dissociation)	MS2	15.2563	2.6	1.511	67.4969	5108	5108	5093	170529_0692_097_S11-20_Fr_01.raw	0/0	3.72	506	0.004215	0.03884	0.085	120585	Used	Unique	2.4
High	Sequest HT	Sequest HT (A3)	A	3	Unambiguous	IHDYIVAQCK	[K].iHDYIVAQck.[E]	N-Term(TMT6plex); C9(Carbamidomethyl); K10(TMT6plex)	FALSE	1	1	contig_132734_59_4027_+	contig_132734_59_4027_+	contig_132734_59_4027_+	0	3	3	0.5221	0	1	1	568.988	1704.95	1704.95	-0.9	-0.00051	0	0	2.74192e+06	CID (Collision Induced Dissociation)	MS2	27.6191	1.2	1.93	60.2962	4511	4511	4506	170529_0692_097_S11-20_Fr_03.raw	0/0	3.39	721	0.0004428	0.004354	0.331	123374	Used	Unique
High	Sequest HT	Sequest HT (A3)	A	3	Unambiguous	GMAEFIDEDTEEAR	[K].gmAEFIDEDTEEAR.[H]	N-Term(TMT6plex); M2(Oxidation)	FALSE	1	1	contig_132734_59_4027_+	contig_132734_59_4027_+	contig_132734_59_4027_+	0	2	2	0.5578	0	1	1	929.422	1857.84	1857.84	-0.1	-9e-05	0	0	1.95548e+06	CID (Collision Induced Dissociation)	MS2	2.57793	0	3.646	59.9834	4160	4160	4153	170529_0692_097_S11-20_Fr_08.raw	0/0	2.51	74	0.0007302	0.01049	0.232		Not Used	No Quan Values
High	Sequest HT	Sequest HT (A3)	A	3	Unambiguous	FHIVEAGLK	[K].fHIVEAGLk.[C]	N-Term(TMT6plex); K9(TMT6plex)	FALSE	1	1	contig_132734_59_4027_+	contig_132734_59_4027_+	contig_132734_59_4027_+	0	3	3	0.4348	0	1	1	491.306	1471.9	1471.9	0.82	0.0004	0	0	4944961	CID (Collision Induced Dissociation)	MS2	13.4977	27.5	1.016	64.3809	4831	4831	4828	170529_0692_097_S11-20_Fr_07.raw	0/0	3.91	388	0.0004428	0.006015	0.295	130457	Used	Unique	23.3
High	Sequest HT	Sequest HT (A3)	A	3	Unambiguous	TGLTVPLLIGGATTSK	[R].tGLTVPLLIGGATTSk.[M]	N-Term(TMT6plex); K16(TMT6plex)	FALSE	1	1	contig_132734_59_4027_+	contig_132734_59_4027_+	contig_132734_59_4027_+	0	3	3	0.5833	0	1	1	663.077	1987.22	1987.22	-1.37	-0.00091	0	0	10503972	CID (Collision Induced Dissociation)	MS2	9.9009	11.5	0.414	77.1579	5960	5960	5951	170529_0692_097_S11-20_Fr_13.raw	0/0	3.36	314	0.0004428	0.0002189	0.668	139657	Used	Unique	10
High	Sequest HT	Sequest HT (A3)	A	3	Unambiguous	EDSVYYALSDFVAPK	[R].eDSVYYALSDFVAPk.[D]	N-Term(TMT6plex); K15(TMT6plex)	FALSE	1	1	contig_132734_59_4027_+	contig_132734_59_4027_+	contig_132734_59_4027_+	0	3	3	0.4963	0	1	1	721.385	2162.14	2162.14	-0.61	-0.00044	0	0	237108	CID (Collision Induced Dissociation)	MS2	11.3437	0.3	19.197	80.4813	6099	6099	6094	170529_0692_097_S11-20_Fr_10.raw	0/0	4.09	694	0.0004428	0.0008985	0.509	136244	Used	Unique
High	Sequest HT	Sequest HT (A3)	A	3	Unambiguous	TLSISPSVEDPGFR	[R].tLSISPSVEDPGFR.[N]	N-Term(TMT6plex)	FALSE	1	1	contig_132734_59_4027_+	contig_132734_59_4027_+	contig_132734_59_4027_+	0	2	2	0.56	0	1	1	867.467	1733.93	1733.93	-0.75	-0.00065	0	0	20442196	CID (Collision Induced Dissociation)	MS2	7.14139	12.6	0.366	68.3225	5180	5180	5177	170529_0692_097_S11-20_Fr_01.raw	0/0	4.75	612	0.0007302	0.01211	0.216	120619	Used	Unique	8.3
High	Sequest HT	Sequest HT (A3)	A	3	Unambiguous	LRADAGLPPITAK	[K].lRADAGLPPITAk.[G]	N-Term(TMT6plex); K13(TMT6plex)	FALSE	1	1	contig_132734_59_4027_+	contig_132734_59_4027_+	contig_132734_59_4027_+	1	3	3	0.3937	0	1	1	594.372	1781.1	1781.1	-1.94	-0.00115	0	0	13120557	CID (Collision Induced Dissociation)	MS2	10.5897	3.6	0.384	63.0737	4830	4830	4817	170529_0692_097_S11-20_Fr_04.raw	0/0	3.48	233	0.001785	0.02181	0.15	125157	Used	Unique	2.4
High	Sequest HT	Sequest HT (A3)	A	3	Unambiguous	AVAYLLPYMEEEK	[K].aVAYLLPYmEEEk.[A]	N-Term(TMT6plex); M9(Oxidation); K13(TMT6plex)	FALSE	1	1	contig_132734_59_4027_+	contig_132734_59_4027_+	contig_132734_59_4027_+	0	3	3	0.3982	0	1	1	677.369	2030.09	2030.09	0.32	0.00022	0	0	5400824	CID (Collision Induced Dissociation)	MS2	3.9771	15.2	0.798	71.594	5466	5466	5457	170529_0692_097_S11-20_Fr_07.raw	0/0	3.29	722	0	5.999e-05	0.815	130759	Used	Unique	10.7
High	Sequest HT	Sequest HT (A3)	A	3	Unambiguous	KFITLEK	[R].kFITLEk.[A]	N-Term(TMT6plex); K1(TMT6plex); K7(TMT6plex)	FALSE	1	1	contig_132734_59_4027_+	contig_132734_59_4027_+	contig_132734_59_4027_+	1	3	3	0.5847	0	1	1	522.679	1566.02	1566.02	0.26	0.00013	0	0	9440256	CID (Collision Induced Dissociation)	MS2	10.023	55.8	0.56	65.0606	4916	4916	4907	170529_0692_097_S11-20_Fr_06.raw	0/0	3.01	77	0.003753	0.03711	0.09	128717	Used	Unique	37.1
High	Sequest HT	Sequest HT (A3)	A	3	Unambiguous	ISGLEPITIDK	[R].iSGLEPITIDk.[N]	N-Term(TMT6plex); K11(TMT6plex)	FALSE	1	1	contig_132734_59_4027_+	contig_132734_59_4027_+	contig_132734_59_4027_+	0	3	3	0.3527	0	1	1	548.671	1644	1644	0.07	4e-05	0	0	4040369	CID (Collision Induced Dissociation)	MS2	13.9487	2.6	1.202	71.1567	5533	5533	5526	170529_0692_097_S11-20_Fr_05.raw	0/0	2.92	456	0.001785	0.02298	0.144	127262	Used	Unique	2
High	Sequest HT	Sequest HT (A3)	A	3	Unambiguous	FMADPTLEGMSVEDK	[K].fmADPTLEGmSVEDk.[S]	N-Term(TMT6plex); M2(Oxidation); M10(Oxidation); K15(TMT6plex)	FALSE	1	3	contig_132735_2162_3095_-	contig_132735_2162_3095_-; contig_120639_225_603_-; contig_200846_879_1606_-	contig_132735_2162_3095_-; contig_120639_225_603_-; contig_200846_879_1606_-	0	3	3	0.2845	0	1	1	720.691	2160.06	2160.06	-0.29	-0.00021	0	0	1.09688e+06	CID (Collision Induced Dissociation)	MS2	6.59313	0	3.419	66.1023	5116	5116	5097	170529_0692_097_S11-20_Fr_15.raw	0/0	3.62	334	0.0007302	0.009631	0.242		Not Used	No Quan Values
High	Sequest HT	Sequest HT (A3)	A	3	Unambiguous	LGALVDSAGGIPLTFGSGDAQLLER	[R].lGALVDSAGGIPLTFGSGDAQLLER.[C]	N-Term(TMT6plex)	FALSE	1	1	contig_132741_2135_2782_+	contig_132741_2135_2782_+	contig_132741_2135_2782_+	0	3	3	0.4282	0	1	1	896.158	2686.46	2686.46	-0.26	-0.00024	0	0	269495	CID (Collision Induced Dissociation)	MS2	6.99905	0.7	11.549	84.4759	6567	6567	6556	170529_0692_097_S11-20_Fr_13.raw	0/0	3.83	786	0.0004428	0.005324	0.309	139944	Used	Unique
High	Sequest HT	Sequest HT (A3)	A	3	Unambiguous	TLLYGGIFAYPGDTK	[R].tLLYGGIFAYPGDTk.[N]	N-Term(TMT6plex); K15(TMT6plex)	FALSE	1	1	contig_132741_72_1363_+	contig_132741_72_1363_+	contig_132741_72_1363_+	0	2	2	0.687	0	1	1	1037.58	2074.16	2074.16	-0.87	-0.0009	0	0	925045	CID (Collision Induced Dissociation)	MS2	0	2.4	5.327	79.6472	6172	6172	6169	170529_0692_097_S11-20_Fr_14.raw	0/0	6.23	671	0	8.015e-06	1.042	141452	Used	Unique
High	Sequest HT	Sequest HT (A3)	A	3	Unambiguous	TLLYGGIFAYPGDTK	[R].tLLYGGIFAYPGDTk.[N]	N-Term(TMT6plex); K15(TMT6plex)	FALSE	1	1	contig_132741_72_1363_+	contig_132741_72_1363_+	contig_132741_72_1363_+	0	3	3	0.4099	0	1	1	692.059	2074.16	2074.16	0.01	0	0	0	230252	CID (Collision Induced Dissociation)	MS2	6.53427	0	20.899	79.1302	6070	6070	6063	170529_0692_097_S11-20_Fr_15.raw	0/0	2.83	667	0.004215	0.03874	0.085		Not Used	No Quan Values
High	Sequest HT	Sequest HT (A3)	A	3	Unambiguous	GEGETGQQYTSR	[K].gEGETGQQYTSR.[Y]	N-Term(TMT6plex)	FALSE	1	1	contig_132741_72_1363_+	contig_132741_72_1363_+	contig_132741_72_1363_+	0	2	2	0.5991	0	1	1	771.372	1541.74	1541.74	-2.31	-0.00178	0	0	53905260	CID (Collision Induced Dissociation)	MS2	7.18483	1.7	0.141	48.3324	3386	3386	3385	170529_0692_097_S11-20_Fr_09.raw	0/0	4.24	141	0.002236	0.02749	0.124	133153	Used	Unique
High	Sequest HT	Sequest HT (A3)	A	3	Unambiguous	VPIFLGSTDDVTEMR	[R].vPIFLGSTDDVTEmR.[S]	N-Term(TMT6plex); M14(Oxidation)	FALSE	1	1	contig_132741_72_1363_+	contig_132741_72_1363_+	contig_132741_72_1363_+	0	2	2	0.5491	0	1	1	962.998	1924.99	1924.99	0.04	4e-05	0	0	25130596	CID (Collision Induced Dissociation)	MS2	6.27349	0	0.288	71.9	5519	5519	5516	170529_0692_097_S11-20_Fr_06.raw	0/0	3.97	564	0.0004428	0.002847	0.379		Not Used	No Quan Values
High	Sequest HT	Sequest HT (A3)	A	3	Unambiguous	VPIFLGSTDDVTEMR	[R].vPIFLGSTDDVTEmR.[S]	N-Term(TMT6plex); M14(Oxidation)	FALSE	1	1	contig_132741_72_1363_+	contig_132741_72_1363_+	contig_132741_72_1363_+	0	3	3	0.6617	0	1	1	642.335	1924.99	1924.99	0.63	0.00041	0	0	46386580	CID (Collision Induced Dissociation)	MS2	7.79904	4.2	0.103	71.8751	5517	5517	5516	170529_0692_097_S11-20_Fr_06.raw	0/0	5.41	565	0.0004428	0.005951	0.296	129003	Used	Unique
High	Sequest HT	Sequest HT (A3)	A	3	Unambiguous	VLDIDPTDDPTGR	[R].vLDIDPTDDPTGR.[G]	N-Term(TMT6plex)	FALSE	1	1	contig_132741_72_1363_+	contig_132741_72_1363_+	contig_132741_72_1363_+	0	2	2	0.4136	0	1	1	821.928	1642.85	1642.85	0.23	0.00019	0	0	61788940	CID (Collision Induced Dissociation)	MS2	8.93223	4.8	0.121	68.1447	5277	5277	5276	170529_0692_097_S11-20_Fr_16.raw	0/0	3.53	351	0.0004428	0.0051	0.313	144171	Used	Unique
High	Sequest HT	Sequest HT (A3)	A	3	Unambiguous	MGVLASEEEDDPVATR	[K].mGVLASEEEDDPVATR.[N]	N-Term(TMT6plex); M1(Oxidation)	FALSE	1	1	contig_132741_72_1363_+	contig_132741_72_1363_+	contig_132741_72_1363_+	0	2	2	0.3385	0	1	1	982.483	1963.96	1963.95	5.62	0.00551	0	0	622487	CID (Collision Induced Dissociation)	MS2	0	10.7	8.168	60.6801	4548	4548	4529	170529_0692_097_S11-20_Fr_11.raw	0/0	2.57	311	0.0004428	0.00127	0.47	137316	Used	Unique
High	Sequest HT	Sequest HT (A3)	A	3	Unambiguous	VLDIDPTDDPTGR	[R].vLDIDPTDDPTGR.[G]	N-Term(TMT6plex)	FALSE	1	1	contig_132741_72_1363_+	contig_132741_72_1363_+	contig_132741_72_1363_+	0	2	2	0.3778	0	1	1	821.928	1642.85	1642.85	0.68	0.00056	0	0	59626284	CID (Collision Induced Dissociation)	MS2	12.8731	5.8	0.125	67.8117	5209	5209	5208	170529_0692_097_S11-20_Fr_17.raw	0/0	3.6	364	0.0007302	0.01295	0.209	145728	Used	Unique
High	Sequest HT	Sequest HT (A3)	A	3	Unambiguous	EVILEESGK	[K].eVILEESGk.[Y]	N-Term(TMT6plex); K9(TMT6plex)	FALSE	1	1	contig_132741_72_1363_+	contig_132741_72_1363_+	contig_132741_72_1363_+	0	2	2	0.5587	0	1	1	731.432	1461.86	1461.86	-0.33	-0.00024	0	0	30690328	CID (Collision Induced Dissociation)	MS2	7.93032	23.2	0.245	64.3194	4964	4964	4961	170529_0692_097_S11-20_Fr_14.raw	0/0	4.6	652	0.001028	0.01456	0.196	140882	Used	Unique
High	Sequest HT	Sequest HT (A3)	A	3	Unambiguous	KLDLITNTVLK	[K].kLDLITNTVLk.[N]	N-Term(TMT6plex); K1(TMT6plex); K11(TMT6plex)	FALSE	1	1	contig_132741_72_1363_+	contig_132741_72_1363_+	contig_132741_72_1363_+	1	3	3	0.3579	0	1	1	649.094	1945.27	1945.27	-0.16	-0.0001	0	0	3333.4	CID (Collision Induced Dissociation)	MS2	9.14342	0	100	77.9965	5046	5046	5039	170529_0692_097_S11-20_Fr_12.raw	0/0	2.85	78	0.0004428	0.001915	0.424		Not Used	No Quan Values
High	Sequest HT	Sequest HT (A3)	A	3	Unambiguous	KLDLITNTVLK	[K].kLDLITNTVLk.[N]	N-Term(TMT6plex); K1(TMT6plex); K11(TMT6plex)	FALSE	1	1	contig_132741_72_1363_+	contig_132741_72_1363_+	contig_132741_72_1363_+	1	3	3	0.3624	0	1	1	649.093	1945.27	1945.27	-0.44	-0.00029	0	0	900586	CID (Collision Induced Dissociation)	MS2	15.2492	2.2	5.505	77.4676	5894	5894	5887	170529_0692_097_S11-20_Fr_11.raw	0/0	3.78	80	0.0004428	0.0006472	0.546	137953	Used	Unique
High	Sequest HT	Sequest HT (A3)	A	3	Unambiguous	TLLYGGIFAYPGDTK	[R].tLLYGGIFAYPGDTk.[N]	N-Term(TMT6plex); K15(TMT6plex)	FALSE	1	1	contig_132741_72_1363_+	contig_132741_72_1363_+	contig_132741_72_1363_+	0	3	3	0.6145	0	1	1	692.058	2074.16	2074.16	-1.14	-0.00079	0	0	2993995	CID (Collision Induced Dissociation)	MS2	8.56658	1.8	1.384	79.622	6170	6170	6169	170529_0692_097_S11-20_Fr_14.raw	0/0	3.32	655	0.0004428	0.00154	0.448	141451	Used	Unique
High	Sequest HT	Sequest HT (A3)	A	3	Unambiguous	VAQLESLVER	[K].vAQLESLVER.[V]	N-Term(TMT6plex)	FALSE	1	1	contig_132763_45_2982_+	contig_132763_45_2982_+	contig_132763_45_2982_+	0	2	2	0.164	0	1	1	686.904	1372.8	1372.8	0.7	0.00048	0	0	2.22581e+06	CID (Collision Induced Dissociation)	MS2	11.8008	0	3.243	71.9841	5542	5542	5535	170529_0692_097_S11-20_Fr_03.raw	0/0	3.72	637	0.005389	0.05123	0.053		Not Used	No Quan Values
High	Sequest HT	Sequest HT (A3)	A	3	Unambiguous	ANAGGNADVK	[K].aNAGGNADVk.[K]	N-Term(TMT6plex); K10(TMT6plex)	FALSE	1	1	contig_132775_1_608_+	contig_132775_1_608_+	contig_132775_1_608_+	0	2	2	0.3928	0	1	1	687.89	1374.77	1374.77	-0.93	-0.00064	0	0	17288058	CID (Collision Induced Dissociation)	MS2	7.43017	12.8	0.438	49.3006	3487	3487	3484	170529_0692_097_S11-20_Fr_10.raw	0/0	4.71	658	0.0007302	0.01069	0.23	135008	Used	Unique	7.7
High	Sequest HT	Sequest HT (A3)	A	3	Unambiguous	EVEAAAEAEAAAAR	[R].eVEAAAEAEAAAAR.[R]	N-Term(TMT6plex)	FALSE	1	1	contig_132781_1_1331_+	contig_132781_1_1331_+	contig_132781_1_1331_+	0	3	3	0.3727	0	1	1	529.944	1587.82	1587.82	0.09	5e-05	0	0	19837.4	CID (Collision Induced Dissociation)	MS2	0	0	100	62.988	4377	4377	4372	170529_0692_097_S11-20_Fr_12.raw	0/0	4.4	372	0.0004428	0.0003887	0.604		Not Used	No Quan Values
High	Sequest HT	Sequest HT (A3)	A	3	Unambiguous	EVEAAAEAEAAAAR	[R].eVEAAAEAEAAAAR.[R]	N-Term(TMT6plex)	FALSE	1	1	contig_132781_1_1331_+	contig_132781_1_1331_+	contig_132781_1_1331_+	0	2	2	0.2421	0	1	1	794.413	1587.82	1587.82	0.14	0.00011	0	0	22616.8	CID (Collision Induced Dissociation)	MS2	0	0	100	62.9763	4376	4376	4372	170529_0692_097_S11-20_Fr_12.raw	0/0	3.8	372	0.0004428	0.003387	0.359		Not Used	No Quan Values
High	Sequest HT	Sequest HT (A3)	A	3	Unambiguous	DISCSVK	[K].dIScSVk.[D]	N-Term(TMT6plex); C4(Carbamidomethyl); K7(TMT6plex)	FALSE	1	1	contig_132794_83_1045_+	contig_132794_83_1045_+	contig_132794_83_1045_+	0	2	2	0.125	0	1	2	633.858	1266.71	1266.71	-3.07	-0.00194	0	0	40442228	CID (Collision Induced Dissociation)	MS2	7.93623	1	0.187	57.6593	4371	4371	4362	170529_0692_097_S11-20_Fr_15.raw	0/0	3.12	449	0.005389	0.05075	0.054	142149	Used	Unique
High	Sequest HT	Sequest HT (A3)	A	3	Unambiguous	DNTPEENMEALR	[R].dNTPEENmEALR.[V]	N-Term(TMT6plex); M8(Oxidation)	FALSE	1	1	contig_132829_2500_3000_+	contig_132829_2500_3000_+	contig_132829_2500_3000_+	0	2	2	0.4958	0	1	1	832.393	1663.78	1663.78	-0.67	-0.00056	0	0	545259	CID (Collision Induced Dissociation)	MS2	7.00758	0	13.511	51.3159	3805	3805	3798	170529_0692_097_S11-20_Fr_06.raw	0/0	2.36	110	0.0004428	0.0002856	0.638		Not Used	No Quan Values
High	Sequest HT	Sequest HT (A3)	A	3	Unambiguous	WAELGTVYR	[R].wAELGTVYR.[Y]	N-Term(TMT6plex)	FALSE	1	2	contig_32286_1_2095_+	contig_132833_47_1681_+; contig_32286_1_2095_+	contig_132833_47_1681_+; contig_32286_1_2095_+	0	2	2	0.4298	0	1	1	662.366	1323.72	1323.73	-1.55	-0.00102	0	0	9071153	CID (Collision Induced Dissociation)	MS2	12.6592	0	0.818	69.1963	5361	5361	5358	170529_0692_097_S11-20_Fr_05.raw	0/0	3.42	475	0.002409	0.03042	0.112		Not Used	No Quan Values
High	Sequest HT	Sequest HT (A3)	A	3	Unambiguous	STVLADVNGGR	[R].sTVLADVnGGR.[S]	N-Term(TMT6plex); N8(Deamidated)	FALSE	1	1	contig_132918_86_448_+	contig_132918_86_448_+	contig_132918_86_448_+	0	2	2	0.1782	0	1	1	659.862	1318.72	1318.72	-0.13	-9e-05	0	0	1.71231e+06	CID (Collision Induced Dissociation)	MS2	10.028	3.9	4.144	63.4724	4891	4891	4878	170529_0692_097_S11-20_Fr_14.raw	0/0	3.31	585	0.001521	0.02121	0.153	140848	Used	Unique
High	Sequest HT	Sequest HT (A3)	A	3	Unambiguous	LPPYLAVQFVR	[R].lPPYLAVQFVR.[F]	N-Term(TMT6plex)	FALSE	1	1	contig_132984_324_1864_-	contig_132984_324_1864_-	contig_132984_324_1864_-	0	2	2	0.2431	0	1	1	766.463	1531.92	1531.92	-0.37	-0.00028	0	0	1.03407e+06	CID (Collision Induced Dissociation)	MS2	3.73753	0	6.953	78.2779	6069	6069	6064	170529_0692_097_S11-20_Fr_14.raw	0/0	2.55	540	0.0004428	0.002574	0.39		Not Used	No Quan Values
High	Sequest HT	Sequest HT (A3)	A	3	Unambiguous	AQLFALTSVPIER	[K].aQLFALTSVPIER.[Q]	N-Term(TMT6plex)	FALSE	1	1	contig_132984_324_1864_-	contig_132984_324_1864_-	contig_132984_324_1864_-	0	2	2	0.2958	0	1	1	837.492	1673.98	1673.98	-1.44	-0.0012	0	0	2.77279e+06	CID (Collision Induced Dissociation)	MS2	4.67554	0	2.785	76.3916	5808	5808	5803	170529_0692_097_S11-20_Fr_11.raw	0/0	4.8	639	0.0007302	0.009972	0.238		Not Used	No Quan Values
High	Sequest HT	Sequest HT (A3)	A	3	Unambiguous	CVETDAEEPYTVR	[R].cVETDAEEPYTVR.[E]	N-Term(TMT6plex); C1(Carbamidomethyl)	FALSE	1	1	contig_132984_324_1864_-	contig_132984_324_1864_-	contig_132984_324_1864_-	0	2	2	0.3378	0	1	1	899.431	1797.85	1797.85	0.78	0.0007	0	0	3474682	CID (Collision Induced Dissociation)	MS2	3.94243	0.2	2.13	59.1148	4414	4414	4403	170529_0692_097_S11-20_Fr_11.raw	0/0	3.73	164	0.0007302	0.01156	0.221	137252	Used	Unique
High	Sequest HT	Sequest HT (A3)	A	3	Unambiguous	FDALGIKPGQK	[K].fDALGIkPGQk.[L]	N-Term(TMT6plex); K7(TMT6plex); K11(TMT6plex)	FALSE	1	1	contig_132984_324_1864_-	contig_132984_324_1864_-	contig_132984_324_1864_-	0	3	3	0.3312	0	1	1	621.054	1861.15	1861.15	-2.11	-0.00131	0	0	1.8664e+06	CID (Collision Induced Dissociation)	MS2	14.9869	44.7	2.563	67.0271	4957	4957	4952	170529_0692_097_S11-20_Fr_09.raw	0/0	3.08	338	0.0004428	0.00171	0.436	133897	Used	Unique	33
High	Sequest HT	Sequest HT (A3)	A	3	Unambiguous	FDALGIKPGQK	[K].fDALGIkPGQk.[L]	N-Term(TMT6plex); K7(TMT6plex); K11(TMT6plex)	FALSE	1	1	contig_132984_324_1864_-	contig_132984_324_1864_-	contig_132984_324_1864_-	0	3	3	0.3333	0	1	1	621.055	1861.15	1861.15	-0.25	-0.00015	0	0	4357829	CID (Collision Induced Dissociation)	MS2	10.4574	4.5	1.157	66.9364	4723	4723	4718	170529_0692_097_S11-20_Fr_08.raw	0/0	2.19	296	0.003329	0.03446	0.098	132325	Used	Unique	3.2
High	Sequest HT	Sequest HT (A3)	A	3	Unambiguous	LQPQTTDFIK	[K].lQPQTTDFIk.[I]	N-Term(TMT6plex); K10(TMT6plex)	FALSE	1	1	contig_132992_201_974_-	contig_132992_201_974_-	contig_132992_201_974_-	0	2	2	0.0735	0	1	1	824.988	1648.97	1648.97	0.68	0.00056	0	0	4.96797e+06	CID (Collision Induced Dissociation)	MS2	9.69803	0	1.504	67.1899	5081	5081	5072	170529_0692_097_S11-20_Fr_01.raw	0/0	2.45	517	0.002236	0.02447	0.137		Not Used	No Quan Values
High	Sequest HT	Sequest HT (A3)	A	3	Unambiguous	TLEDIFDEK	[K].tLEDIFDEk.[M]	N-Term(TMT6plex); K9(TMT6plex)	FALSE	1	1	contig_133022_2472_3826_-	contig_133022_2472_3826_-	contig_133022_2472_3826_-	0	2	2	0.3368	0	1	1	784.433	1567.86	1567.86	-1.54	-0.00121	0	0	474826	CID (Collision Induced Dissociation)	MS2	21.3963	3.8	14.926	75.0211	5778	5778	5767	170529_0692_097_S11-20_Fr_06.raw	0/0	3.8	565	0.002409	0.02763	0.123	129127	Used	Unique	2.9
High	Sequest HT	Sequest HT (A3)	A	3	Unambiguous	FDTEDAAEVIR	[R].fDTEDAAEVIR.[T]	N-Term(TMT6plex)	FALSE	1	2	contig_157367_413_1683_-	contig_133087_944_1999_-; contig_157367_413_1683_-	contig_133087_944_1999_-; contig_157367_413_1683_-	0	2	2	0.4861	0	1	1	747.884	1494.76	1494.76	-2.55	-0.00191	0	0	4336493	CID (Collision Induced Dissociation)	MS2	8.06522	4.8	1.725	67.6537	5249	5249	5242	170529_0692_097_S11-20_Fr_15.raw	0/0	3.95	362	0.0004428	0.002679	0.386	142566	Used	Unique	3.1
High	Sequest HT	Sequest HT (A3)	A	3	Unambiguous	VQASDATDASR	[R].vQASDATDASR.[G]	N-Term(TMT6plex)	FALSE	1	1	contig_133266_1_1022_+	contig_133266_1_1022_+	contig_133266_1_1022_+	0	2	2	0.1107	0	1	1	675.346	1349.68	1349.69	-0.99	-0.00067	0	0	3.33625e+06	CID (Collision Induced Dissociation)	MS2	20.0616	0.2	2.295	49.7049	3507	3507	3490	170529_0692_097_S11-20_Fr_09.raw	0/0	2.89	300	0.001521	0.02077	0.156	133211	Used	Unique
High	Sequest HT	Sequest HT (A3)	A	3	Unambiguous	EGLFGLIITPTR	[R].eGLFGLIITPTR.[E]	N-Term(TMT6plex)	FALSE	1	1	contig_133318_26_2159_+	contig_133318_26_2159_+	contig_133318_26_2159_+	0	2	2	0.2792	0	1	1	773.463	1545.92	1545.92	-0.7	-0.00054	0	0	72813.3	CID (Collision Induced Dissociation)	MS2	0	1.9	68.597	81.0946	6142	6142	6141	170529_0692_097_S11-20_Fr_16.raw	0/0	4.37	637	0.0004428	0.001998	0.419	144552	Used	Unique
High	Sequest HT	Sequest HT (A3)	A	3	Unambiguous	TLAFGLPILQR	[K].tLAFGLPILQR.[W]	N-Term(TMT6plex)	FALSE	1	1	contig_133318_26_2159_+	contig_133318_26_2159_+	contig_133318_26_2159_+	0	2	2	0.1644	0	1	1	729.456	1457.9	1457.9	-0.03	-3e-05	0	0	58794.3	CID (Collision Induced Dissociation)	MS2	10.2142	1.5	100	79.8396	6086	6086	6075	170529_0692_097_S11-20_Fr_16.raw	0/0	3.71	445	0.00493	0.04564	0.066	144534	Used	Unique
High	Sequest HT	Sequest HT (A3)	A	3	Unambiguous	MGGILEPYVDAPR	[R].mGGILEPYVDAPR.[G]	N-Term(TMT6plex); M1(Oxidation)	FALSE	1	1	contig_133342_321_950_-	contig_133342_321_950_-	contig_133342_321_950_-	0	2	2	0.4505	0	1	1	831.94	1662.87	1662.87	0.28	0.00023	0	0	8394470	CID (Collision Induced Dissociation)	MS2	4.97835	9.8	0.878	67.1448	5077	5077	5072	170529_0692_097_S11-20_Fr_01.raw	0/0	2.22	552	0.0004428	0.00376	0.348	120570	Used	Unique	8.1
High	Sequest HT	Sequest HT (A3)	A	3	Selected	FDVDPGVYDVK	[K].fDVDPGVYDVk.[F]	N-Term(TMT6plex); K11(TMT6plex)	FALSE	1	1	contig_133342_321_950_-	contig_133342_321_950_-	contig_133342_321_950_-	0	2	2	0.0381	0	1	1	856.467	1711.93	1711.93	-2.21	-0.00189	0	0	5.1251e+06	CID (Collision Induced Dissociation)	MS2	66.0675	1.9	1.463	71.3235	5440	5440	5429	170529_0692_097_S11-20_Fr_01.raw	0/0	3.15	582	0.006012	0.05845	0.038	120743	Used	Unique	2.7
High	Sequest HT	Sequest HT (A3)	A	3	Unambiguous	FDVDPGVYDVK	[K].fDVDPGVYDVk.[F]	N-Term(TMT6plex); K11(TMT6plex)	FALSE	1	1	contig_133342_321_950_-	contig_133342_321_950_-	contig_133342_321_950_-	0	2	2	0.2077	0	1	1	856.469	1711.93	1711.93	0.43	0.00037	0	0	1630575	CID (Collision Induced Dissociation)	MS2	5.33198	23.3	4.613	70.1628	5331	5331	5328	170529_0692_097_S11-20_Fr_20.raw	0/0	3.9	608	0.0007302	0.01073	0.23	150370	Used	Unique	26.9
High	Sequest HT	Sequest HT (A3)	A	3	Unambiguous	LLKPSGWNK	[K].lLkPSGWNk.[F]	N-Term(TMT6plex); K3(TMT6plex); K9(TMT6plex)	FALSE	1	1	contig_133342_321_950_-	contig_133342_321_950_-	contig_133342_321_950_-	0	3	3	0.165	0	1	1	577.369	1730.09	1730.09	-0.5	-0.00029	0	0	3.8251e+06	CID (Collision Induced Dissociation)	MS2	12.6146	40.4	1.337	66.1166	4656	4656	4655	170529_0692_097_S11-20_Fr_08.raw	0/0	2.06	256	0.0004428	0.005617	0.303	132293	Used	Unique	38.3
High	Sequest HT	Sequest HT (A3)	A	3	Unambiguous	LVSWYDNEWGYSNR	[K].lVSWYDNEWGYSNR.[L]	N-Term(TMT6plex)	FALSE	1	1	contig_133357_114_1132_+	contig_133357_114_1132_+	contig_133357_114_1132_+	0	2	2	0.628	0	1	1	1009.48	2017.96	2017.96	-0.94	-0.00095	0	0	1.6849e+06	CID (Collision Induced Dissociation)	MS2	1.73567	0	4.289	75.8196	5733	5733	5722	170529_0692_097_S11-20_Fr_10.raw	0/0	5	189	0.0004428	0.00156	0.447		Not Used	No Quan Values
High	Sequest HT	Sequest HT (A3)	A	3	Unambiguous	LVSWYDNEWGYSNR	[K].lVSWYDNEWGYSNR.[L]	N-Term(TMT6plex)	FALSE	1	1	contig_133357_114_1132_+	contig_133357_114_1132_+	contig_133357_114_1132_+	0	2	2	0.4228	0	1	1	1009.49	2017.96	2017.96	1.72	0.00174	0	0	6010.89	CID (Collision Induced Dissociation)	MS2	20.4794	0	100	89.1988	6490	6490	6487	170529_0692_097_S11-20_Fr_09.raw	0/0	3.69	200	0.001521	0.01828	0.17		Not Used	No Quan Values
High	Sequest HT	Sequest HT (A3)	A	3	Unambiguous	YAAYLFK	[K].yAAYLFk.[Y]	N-Term(TMT6plex); K7(TMT6plex)	FALSE	1	1	contig_133357_114_1132_+	contig_133357_114_1132_+	contig_133357_114_1132_+	0	2	2	0.3071	0	1	1	667.4	1333.79	1333.79	0.01	0	0	0	28347.9	CID (Collision Induced Dissociation)	MS2	18.325	0	100	74.1651	4882	4882	4876	170529_0692_097_S11-20_Fr_12.raw	0/0	2.54	629	0.004215	0.0389	0.085		Not Used	No Quan Values
High	Sequest HT	Sequest HT (A3)	A	3	Unambiguous	LVSWYDNEWGYSNR	[K].lVSWYDNEWGYSNR.[L]	N-Term(TMT6plex)	FALSE	1	1	contig_133357_114_1132_+	contig_133357_114_1132_+	contig_133357_114_1132_+	0	2	2	0.5262	0	1	1	1009.48	2017.96	2017.96	-1.78	-0.0018	0	0	4231.35	CID (Collision Induced Dissociation)	MS2	0	0	100	91.6222	6626	6626	6625	170529_0692_097_S11-20_Fr_09.raw	0/0	3.63	183	0.0004428	0.006126	0.293		Not Used	No Quan Values
High	Sequest HT	Sequest HT (A3)	A	3	Unambiguous	YAAYLFK	[K].yAAYLFk.[Y]	N-Term(TMT6plex); K7(TMT6plex)	FALSE	1	1	contig_133357_114_1132_+	contig_133357_114_1132_+	contig_133357_114_1132_+	0	2	2	0.2929	0	1	1	667.401	1333.79	1333.79	1.93	0.00129	0	0	6353.5	CID (Collision Induced Dissociation)	MS2	31.8436	0	100	103.505	7289	7289	7288	170529_0692_097_S11-20_Fr_09.raw	0/0	2.97	618	0.005698	0.05542	0.044		Not Used	No Quan Values
High	Sequest HT	Sequest HT (A3)	A	3	Unambiguous	AVNDPFCDVK	[K].aVNDPFcDVk.[Y]	N-Term(TMT6plex); C7(Carbamidomethyl); K10(TMT6plex)	FALSE	1	1	contig_133357_114_1132_+	contig_133357_114_1132_+	contig_133357_114_1132_+	0	3	3	0.3921	0	1	1	541.626	1622.86	1622.86	0.52	0.00028	0	0	7181347	CID (Collision Induced Dissociation)	MS2	7.89595	0	0.682	66.4785	5075	5075	5066	170529_0692_097_S11-20_Fr_18.raw	0/0	3.8	522	0.008053	0.06945	0.018		Not Used	No Quan Values
High	Sequest HT	Sequest HT (A3)	A	3	Unambiguous	VPTPDVSVVDLTCK	[R].vPTPDVSVVDLTck.[L]	N-Term(TMT6plex); C13(Carbamidomethyl); K14(TMT6plex)	FALSE	1	1	contig_133357_114_1132_+	contig_133357_114_1132_+	contig_133357_114_1132_+	0	3	3	0.4828	0	1	1	663.375	1988.11	1988.11	-1.24	-0.00082	0	0	39895668	CID (Collision Induced Dissociation)	MS2	8.11947	4.3	0.122	71.4861	5573	5573	5572	170529_0692_097_S11-20_Fr_04.raw	0/0	4.37	672	0.0004428	0.0005837	0.558	125510	Used	Unique	3.1
High	Sequest HT	Sequest HT (A3)	A	3	Unambiguous	YAAYLFK	[K].yAAYLFk.[Y]	N-Term(TMT6plex); K7(TMT6plex)	FALSE	1	1	contig_133357_114_1132_+	contig_133357_114_1132_+	contig_133357_114_1132_+	0	2	2	0.1891	0	1	1	667.4	1333.79	1333.79	0.92	0.00061	0	0	15482.6	CID (Collision Induced Dissociation)	MS2	32.8242	0	100	99.3077	7008	7008	7007	170529_0692_097_S11-20_Fr_09.raw	0/0	3.12	613	0.006012	0.05715	0.041		Not Used	No Quan Values
High	Sequest HT	Sequest HT (A3)	A	3	Unambiguous	YAAYLFK	[K].yAAYLFk.[Y]	N-Term(TMT6plex); K7(TMT6plex)	FALSE	1	1	contig_133357_114_1132_+	contig_133357_114_1132_+	contig_133357_114_1132_+	0	2	2	0.2643	0	1	1	667.4	1333.79	1333.79	0.37	0.00025	0	0	15455.9	CID (Collision Induced Dissociation)	MS2	35.5175	0	100	87.7162	6433	6433	6423	170529_0692_097_S11-20_Fr_09.raw	0/0	3.33	629	0.003524	0.03535	0.095		Not Used	No Quan Values
High	Sequest HT	Sequest HT (A3)	A	3	Unambiguous	LVSWYDNEWGYSNR	[K].lVSWYDNEWGYSNR.[L]	N-Term(TMT6plex)	FALSE	1	1	contig_133357_114_1132_+	contig_133357_114_1132_+	contig_133357_114_1132_+	0	2	2	0.5394	0	1	1	1009.48	2017.96	2017.96	-0.15	-0.00015	0	0	4159.6	CID (Collision Induced Dissociation)	MS2	18.5227	0	100	94.033	6831	6831	6830	170529_0692_097_S11-20_Fr_10.raw	0/0	3.17	193	0.001312	0.01532	0.19		Not Used	No Quan Values
High	Sequest HT	Sequest HT (A3)	A	3	Unambiguous	YAAYLFK	[K].yAAYLFk.[Y]	N-Term(TMT6plex); K7(TMT6plex)	FALSE	1	1	contig_133357_114_1132_+	contig_133357_114_1132_+	contig_133357_114_1132_+	0	2	2	0.3069	0	1	1	667.401	1333.79	1333.79	1.56	0.00104	0	0	16557.2	CID (Collision Induced Dissociation)	MS2	64.7741	0	100	89.5208	6506	6506	6499	170529_0692_097_S11-20_Fr_09.raw	0/0	2.77	645	0.0051	0.04786	0.061		Not Used	No Quan Values
High	Sequest HT	Sequest HT (A3)	A	3	Unambiguous	YAAYLFK	[K].yAAYLFk.[Y]	N-Term(TMT6plex); K7(TMT6plex)	FALSE	1	1	contig_133357_114_1132_+	contig_133357_114_1132_+	contig_133357_114_1132_+	0	2	2	0.2968	0	1	1	667.398	1333.79	1333.79	-2.1	-0.0014	0	0	9402.84	CID (Collision Induced Dissociation)	MS2	10.1868	0	100	91.4208	6609	6609	6608	170529_0692_097_S11-20_Fr_09.raw	0/0	3.47	674	0.008226	0.07342	0.012		Not Used	No Quan Values
High	Sequest HT	Sequest HT (A3)	A	3	Unambiguous	AACERGDEVNVK	[R].aAcERGDEVNVk.[A]	N-Term(TMT6plex); C3(Carbamidomethyl); K12(TMT6plex)	FALSE	1	1	contig_133357_114_1132_+	contig_133357_114_1132_+	contig_133357_114_1132_+	1	3	3	0.199	0	1	1	602.657	1805.96	1805.96	-0.08	-5e-05	0	0	22356.9	CID (Collision Induced Dissociation)	MS2	5.92318	18.3	100	54.4886	4003	4003	3999	170529_0692_097_S11-20_Fr_12.raw	0/0	3.82	602	0.0004428	0.00304	0.372	138280	Used	Unique	10.1
High	Sequest HT	Sequest HT (A3)	A	3	Selected	LVSWYDNEWGYSNR	[K].lVSWYDNEWGYSnR.[L]	N-Term(TMT6plex); N13(Deamidated)	FALSE	1	1	contig_133357_114_1132_+	contig_133357_114_1132_+	contig_133357_114_1132_+	0	2	2	0.0264	0	1	1	1009.98	2018.95	2018.94	4.2	0.00424	0	0	7216.07	CID (Collision Induced Dissociation)	MS2	0	0	100	90.2964	6543	6543	6537	170529_0692_097_S11-20_Fr_09.raw	0/0	4.54	154	0.003753	0.03718	0.09		Not Used	No Quan Values
High	Sequest HT	Sequest HT (A3)	A	3	Unambiguous	GAGQNIIPSATGAAK	[R].gAGQNIIPSATGAAk.[A]	N-Term(TMT6plex); K15(TMT6plex)	FALSE	1	1	contig_133357_114_1132_+	contig_133357_114_1132_+	contig_133357_114_1132_+	0	3	3	0.4486	0	1	1	605.356	1814.05	1814.05	0.14	8e-05	0	0	64928944	CID (Collision Induced Dissociation)	MS2	13.0789	35.2	0.076	60.2646	4563	4563	4558	170529_0692_097_S11-20_Fr_19.raw	0/0	4.57	545	0.0004428	0.0002109	0.673	148411	Used	Unique	30.8
High	Sequest HT	Sequest HT (A3)	A	3	Unambiguous	YAAYLFK	[K].yAAYLFk.[Y]	N-Term(TMT6plex); K7(TMT6plex)	FALSE	1	1	contig_133357_114_1132_+	contig_133357_114_1132_+	contig_133357_114_1132_+	0	2	2	0.3131	0	1	1	667.399	1333.79	1333.79	-1.37	-0.00091	0	0	21036.6	CID (Collision Induced Dissociation)	MS2	13.1235	0	100	93.5859	6710	6710	6708	170529_0692_097_S11-20_Fr_09.raw	0/0	2.97	657	0.008053	0.07128	0.015		Not Used	No Quan Values
High	Sequest HT	Sequest HT (A3)	A	3	Unambiguous	YAAYLFK	[K].yAAYLFk.[Y]	N-Term(TMT6plex); K7(TMT6plex)	FALSE	1	1	contig_133357_114_1132_+	contig_133357_114_1132_+	contig_133357_114_1132_+	0	2	2	0.4543	0	1	1	667.4	1333.79	1333.79	0.01	0	0	0	1.75573e+06	CID (Collision Induced Dissociation)	MS2	14.854	8.2	4.011	72.885	5518	5518	5509	170529_0692_097_S11-20_Fr_11.raw	0/0	3.72	629	0.003329	0.03474	0.097	137774	Used	Unique	8.4
High	Sequest HT	Sequest HT (A3)	A	3	Unambiguous	AVNDPFCDVK	[K].aVNDPFcDVk.[Y]	N-Term(TMT6plex); C7(Carbamidomethyl); K10(TMT6plex)	FALSE	1	1	contig_133357_114_1132_+	contig_133357_114_1132_+	contig_133357_114_1132_+	0	2	2	0.5383	0	1	1	811.935	1622.86	1622.86	0.3	0.00025	0	0	72935720	CID (Collision Induced Dissociation)	MS2	11.8326	9.5	0.105	66.3872	5067	5067	5066	170529_0692_097_S11-20_Fr_18.raw	0/0	3.92	522	0.0004428	0.001338	0.464	147194	Used	Unique	7.4
High	Sequest HT	Sequest HT (A3)	A	3	Unambiguous	LKTGASMADIK	[K].lkTGASmADIk.[A]	N-Term(TMT6plex); K2(TMT6plex); M7(Oxidation); K11(TMT6plex)	FALSE	1	1	contig_133357_114_1132_+	contig_133357_114_1132_+	contig_133357_114_1132_+	1	3	3	0.2793	0	1	1	613.372	1838.1	1838.1	-0.22	-0.00014	0	0	26785802	CID (Collision Induced Dissociation)	MS2	9.16856	2	0.195	56.5884	4193	4193	4184	170529_0692_097_S11-20_Fr_18.raw	0/0	2.22	363	0.005389	0.05004	0.056	146778	Used	Unique	1.7
High	Sequest HT	Sequest HT (A3)	A	3	Unambiguous	AVNDPFCDVK	[K].aVNDPFcDVk.[Y]	N-Term(TMT6plex); C7(Carbamidomethyl); K10(TMT6plex)	FALSE	1	1	contig_133357_114_1132_+	contig_133357_114_1132_+	contig_133357_114_1132_+	0	3	3	0.451	0	1	1	541.625	1622.86	1622.86	-0.83	-0.00045	0	0	7820981	CID (Collision Induced Dissociation)	MS2	5.69752	7.7	0.645	66.1165	5064	5064	5061	170529_0692_097_S11-20_Fr_17.raw	0/0	3.88	487	0.0007302	0.01127	0.224	145659	Used	Unique	4.8
High	Sequest HT	Sequest HT (A3)	A	3	Unambiguous	AVNDPFCDVK	[K].aVNDPFcDVk.[Y]	N-Term(TMT6plex); C7(Carbamidomethyl); K10(TMT6plex)	FALSE	1	1	contig_133357_114_1132_+	contig_133357_114_1132_+	contig_133357_114_1132_+	0	2	2	0.5325	0	1	1	811.933	1622.86	1622.86	-1.13	-0.00091	0	0	71198928	CID (Collision Induced Dissociation)	MS2	10.5915	19.2	0.106	66.0921	5062	5062	5061	170529_0692_097_S11-20_Fr_17.raw	0/0	4	492	0.0004428	0.001491	0.452	145658	Used	Unique	14.3
High	Sequest HT	Sequest HT (A3)	A	3	Unambiguous	YAAYLFK	[K].yAAYLFk.[Y]	N-Term(TMT6plex); K7(TMT6plex)	FALSE	1	1	contig_133357_114_1132_+	contig_133357_114_1132_+	contig_133357_114_1132_+	0	2	2	0.3457	0	1	1	667.4	1333.79	1333.79	0.1	7e-05	0	0	3722.12	CID (Collision Induced Dissociation)	MS2	79.2263	0	100	105.962	7472	7472	7466	170529_0692_097_S11-20_Fr_09.raw	0/0	2.69	629	0.001521	0.01821	0.17		Not Used	No Quan Values
High	Sequest HT	Sequest HT (A3)	A	3	Unambiguous	AACERGDEVNVK	[R].aAcERGDEVNVk.[A]	N-Term(TMT6plex); C3(Carbamidomethyl); K12(TMT6plex)	FALSE	1	1	contig_133357_114_1132_+	contig_133357_114_1132_+	contig_133357_114_1132_+	1	3	3	0.1909	0	1	1	602.658	1805.96	1805.96	0.83	0.0005	0	0	14276308	CID (Collision Induced Dissociation)	MS2	23.8136	20.5	0.352	51.5804	3748	3748	3731	170529_0692_097_S11-20_Fr_11.raw	0/0	4.61	616	0.0004428	0.001341	0.464	136935	Used	Unique	14.6
High	Sequest HT	Sequest HT (A3)	A	3	Unambiguous	AKSESPEYK	[K].akSESPEYk.[G]	N-Term(TMT6plex); K2(TMT6plex); K9(TMT6plex)	FALSE	1	1	contig_133357_114_1132_+	contig_133357_114_1132_+	contig_133357_114_1132_+	1	3	3	0.5524	0	1	1	576.003	1725.99	1726	-3.09	-0.00178	0	0	89079784	CID (Collision Induced Dissociation)	MS2	16.1498	22.1	0.059	53.4622	3942	3942	3941	170529_0692_097_S11-20_Fr_13.raw	0/0	3.15	539	0.0004428	0.005967	0.296	138699	Used	Unique	21.7
High	Sequest HT	Sequest HT (A3)	A	3	Unambiguous	AADICNIVALR	[K].aADIcNIVALR.[G]	N-Term(TMT6plex); C5(Carbamidomethyl)	FALSE	1	1	contig_133393_84_1498_+	contig_133393_84_1498_+	contig_133393_84_1498_+	0	2	2	0.2901	0	1	1	722.909	1444.81	1444.81	-2.01	-0.00145	0	0	11303595	CID (Collision Induced Dissociation)	MS2	7.46811	0	0.651	69.4563	5384	5384	5379	170529_0692_097_S11-20_Fr_05.raw	0/0	3.62	641	0.0007302	0.009718	0.241		Not Used	No Quan Values
High	Sequest HT	Sequest HT (A3)	A	3	Unambiguous	TPEQVEK	[R].tPEQVEk.[L]	N-Term(TMT6plex); K7(TMT6plex)	FALSE	1	1	contig_133393_84_1498_+	contig_133393_84_1498_+	contig_133393_84_1498_+	0	2	2	0.372	0	1	1	644.88	1288.75	1288.75	1.12	0.00072	0	0	10367837	CID (Collision Induced Dissociation)	MS2	9.47794	11.4	0.71	52.9041	3866	3866	3857	170529_0692_097_S11-20_Fr_11.raw	0/0	3.36	648	0.005389	0.05061	0.055	136991	Used	Unique	9.4
High	Sequest HT	Sequest HT (A3)	A	3	Unambiguous	LWLPPVDVR	[K].lWLPPVDVR.[G]	N-Term(TMT6plex)	FALSE	1	1	contig_133393_84_1498_+	contig_133393_84_1498_+	contig_133393_84_1498_+	0	2	2	0.2708	0	1	1	662.403	1323.8	1323.8	0.1	7e-05	0	0	1.43393e+06	CID (Collision Induced Dissociation)	MS2	11.2612	97.8	4.684	76.673	5831	5831	5824	170529_0692_097_S11-20_Fr_11.raw	0/0	2.77	340	0.005564	0.05247	0.051	137923	Used	Unique	66.5
High	Sequest HT	Sequest HT (A3)	A	3	Unambiguous	VWDFQTK	[K].vWDFQTk.[Q]	N-Term(TMT6plex); K7(TMT6plex)	FALSE	1	1	contig_133427_56_2783_+	contig_133427_56_2783_+	contig_133427_56_2783_+	0	2	2	0.1837	0	1	1	691.398	1381.79	1381.79	0.09	6e-05	0	0	5244604	CID (Collision Induced Dissociation)	MS2	18.4657	0	1.447	68.9633	5262	5262	5243	170529_0692_097_S11-20_Fr_06.raw	0/0	2.94	508	0.00445	0.03923	0.084		Not Used	No Quan Values
High	Sequest HT	Sequest HT (A3)	A	3	Unambiguous	VWEGLAQNK	[K].vWEGLAQNk.[Q]	N-Term(TMT6plex); K9(TMT6plex)	FALSE	1	1	contig_133447_272_976_-	contig_133447_272_976_-	contig_133447_272_976_-	0	2	2	0.083	0	1	1	751.939	1502.87	1502.87	-1.08	-0.00081	0	0	9560281	CID (Collision Induced Dissociation)	MS2	12.2141	1	0.811	66.7961	5162	5162	5153	170529_0692_097_S11-20_Fr_04.raw	0/0	2.77	660	0.001521	0.01737	0.176	125315	Used	Unique
High	Sequest HT	Sequest HT (A3)	A	3	Unambiguous	SEAQAEAER	[R].sEAQAEAER.[I]	N-Term(TMT6plex)	FALSE	1	1	contig_133447_272_976_-	contig_133447_272_976_-	contig_133447_272_976_-	0	2	2	0.2812	0	1	1	610.311	1219.61	1219.61	1.81	0.0011	0	0	19630244	CID (Collision Induced Dissociation)	MS2	7.4892	4.3	0.376	46.9617	3300	3300	3299	170529_0692_097_S11-20_Fr_02.raw	0/0	4.16	265	0.001312	0.01545	0.189	121361	Used	Unique	4.1
High	Sequest HT	Sequest HT (A3)	A	3	Unambiguous	ADTELFESTK	[K].aDTELFESTk.[L]	N-Term(TMT6plex); K10(TMT6plex)	FALSE	1	1	contig_133447_272_976_-	contig_133447_272_976_-	contig_133447_272_976_-	0	2	2	0.5345	0	1	1	799.937	1598.87	1598.87	-0.18	-0.00015	0	0	6343450	CID (Collision Induced Dissociation)	MS2	13.9492	0.7	1.189	64.9217	4961	4961	4956	170529_0692_097_S11-20_Fr_17.raw	0/0	4.49	450	0.0004428	0.004077	0.339	145610	Used	Unique
High	Sequest HT	Sequest HT (A3)	A	3	Unambiguous	QGEEVETLK	[K].qGEEVETLk.[Q]	N-Term(TMT6plex); K9(TMT6plex)	FALSE	1	1	contig_133447_272_976_-	contig_133447_272_976_-	contig_133447_272_976_-	0	2	2	0.2157	0	1	1	745.927	1490.85	1490.85	-0.44	-0.00032	0	0	31757374	CID (Collision Induced Dissociation)	MS2	9.20879	1.7	0.238	58.5143	4362	4362	4361	170529_0692_097_S11-20_Fr_11.raw	0/0	4.45	677	0.0007302	0.01289	0.209	137227	Used	Unique	2.8
High	Sequest HT	Sequest HT (A3)	A	3	Unambiguous	VEFLVTK	[K].vEFLVTk.[Q]	N-Term(TMT6plex); K7(TMT6plex)	FALSE	1	1	contig_133447_988_1743_-	contig_133447_988_1743_-	contig_133447_988_1743_-	0	2	2	0.3599	0	1	1	647.411	1293.82	1293.82	-2.42	-0.00157	0	0	4472361	CID (Collision Induced Dissociation)	MS2	13.4324	1.8	1.644	70.6563	5048	5048	5033	170529_0692_097_S11-20_Fr_08.raw	0/0	3.39	180	0.005244	0.04941	0.057	132480	Used	Unique	2.1
High	Sequest HT	Sequest HT (A3)	A	3	Unambiguous	GAGDADAPPEELDPETDQALR	[K].gAGDADAPPEELDPETDQALR.[N]	N-Term(TMT6plex)	FALSE	1	1	contig_133447_988_1743_-	contig_133447_988_1743_-	contig_133447_988_1743_-	0	3	3	0.6263	0	1	1	799.384	2396.14	2396.14	-1.11	-0.00089	0	0	3.13801e+06	CID (Collision Induced Dissociation)	MS2	2.64438	0	1.203	63.4684	4665	4665	4660	170529_0692_097_S11-20_Fr_09.raw	0/0	5.7	273	0	5.718e-05	0.82		Not Used	No Quan Values
High	Sequest HT	Sequest HT (A3)	A	3	Unambiguous	ISAPGEETEAFK	[K].iSAPGEETEAFk.[A]	N-Term(TMT6plex); K12(TMT6plex)	FALSE	1	1	contig_133464_275_742_+	contig_133464_275_742_+	contig_133464_275_742_+	0	2	2	0.561	0	1	1	868.977	1736.95	1736.95	-0.71	-0.00062	0	0	7055449	CID (Collision Induced Dissociation)	MS2	3.38441	1.6	1.077	64.2688	4945	4945	4940	170529_0692_097_S11-20_Fr_16.raw	0/0	5.08	618	0.0004428	9.214e-05	0.766	144013	Used	Unique
High	Sequest HT	Sequest HT (A3)	A	3	Unambiguous	KVTLAASK	[R].kVTLAASk.[F]	N-Term(TMT6plex); K1(TMT6plex); K8(TMT6plex)	FALSE	1	1	contig_133486_49_1158_+	contig_133486_49_1158_+	contig_133486_49_1158_+	1	3	3	0.3881	0	1	1	502.339	1505	1505	-1.35	-0.00068	0	0	7650580	CID (Collision Induced Dissociation)	MS2	19.5833	55.8	0.699	56.1066	4091	4091	4090	170529_0692_097_S11-20_Fr_20.raw	0/0	3.71	130	0.004744	0.04147	0.077	149780	Used	Unique	68.2
High	Sequest HT	Sequest HT (A3)	A	3	Unambiguous	ITMAIAELR	[K].iTmAIAELR.[H]	N-Term(TMT6plex); M3(Oxidation)	FALSE	1	1	contig_133545_423_977_-	contig_133545_423_977_-	contig_133545_423_977_-	0	2	2	0.1943	0	1	1	631.87	1262.73	1262.73	-0.32	-0.0002	0	0	4583830	CID (Collision Induced Dissociation)	MS2	10.2343	0.9	1.586	69.6602	5297	5297	5282	170529_0692_097_S11-20_Fr_01.raw	0/0	2.47	699	0.004744	0.04125	0.078	120675	Used	Unique
High	Sequest HT	Sequest HT (A3)	A	3	Unambiguous	LVVFEEPLEFDEK	[R].lVVFEEPLEFDEk.[S]	N-Term(TMT6plex); K13(TMT6plex)	FALSE	1	1	contig_133664_1_876_+	contig_133664_1_876_+	contig_133664_1_876_+	0	2	2	0.3662	0	1	1	1026.57	2052.13	2052.13	1.02	0.00104	0	0	522502	CID (Collision Induced Dissociation)	MS2	0	0	9.901	80.9249	6128	6128	6115	170529_0692_097_S11-20_Fr_10.raw	0/0	2.84	690	0.0004428	0.001751	0.434		Not Used	No Quan Values
High	Sequest HT	Sequest HT (A3)	A	3	Unambiguous	LDPNNDALVAVR	[K].lDPNNDALVAVR.[Y]	N-Term(TMT6plex)	FALSE	1	1	contig_133681_48_914_+	contig_133681_48_914_+	contig_133681_48_914_+	0	2	2	0.4459	0	1	1	763.43	1525.85	1525.85	0.07	6e-05	0	0	4.55007e+06	CID (Collision Induced Dissociation)	MS2	7.30105	0	1.691	65.2775	4970	4970	4961	170529_0692_097_S11-20_Fr_18.raw	0/0	3.79	508	0.001028	0.01462	0.195		Not Used	No Quan Values
High	Sequest HT	Sequest HT (A3)	A	3	Unambiguous	QAEPVLAGDPVAAK	[K].qAEPVLAGDPVAAk.[-]	N-Term(TMT6plex); K14(TMT6plex)	FALSE	1	1	contig_133833_2159_2404_+	contig_133833_2159_2404_+	contig_133833_2159_2404_+	0	3	3	0.399	0	1	1	608.693	1824.06	1824.06	0.11	7e-05	0	0	1.60838e+06	CID (Collision Induced Dissociation)	MS2	17.2052	0.7	2.65	63.8728	4923	4923	4908	170529_0692_097_S11-20_Fr_15.raw	0/0	4.21	513	0.0004428	0.002136	0.411	142412	Used	Unique
High	Sequest HT	Sequest HT (A3)	A	3	Unambiguous	IDDVIQPGAYE	[K].iDDVIQPGAYE.[-]	N-Term(TMT6plex)	FALSE	1	1	contig_134012_136_1745_+	contig_134012_136_1745_+	contig_134012_136_1745_+	0	2	2	0.3822	0	1	1	724.877	1448.75	1448.75	-0.62	-0.00045	0	0	772276	CID (Collision Induced Dissociation)	MS2	3.30138	56.9	9.059	73.3408	5653	5653	5644	170529_0692_097_S11-20_Fr_17.raw	0/0	2.25	429	0.002236	0.0255	0.132	145937	Used	Unique	39.3
High	Sequest HT	Sequest HT (A3)	A	3	Unambiguous	VFETLIGK	[K].vFETLIGk.[V]	N-Term(TMT6plex); K8(TMT6plex)	FALSE	1	1	contig_134012_136_1745_+	contig_134012_136_1745_+	contig_134012_136_1745_+	0	2	2	0.4545	0	1	1	682.931	1364.85	1364.86	-1.05	-0.00071	0	0	1.05077e+06	CID (Collision Induced Dissociation)	MS2	17.9915	2.9	7.229	76.9543	5854	5854	5845	170529_0692_097_S11-20_Fr_11.raw	0/0	3.63	292	0.00493	0.04509	0.068	137934	Used	Unique
High	Sequest HT	Sequest HT (A3)	A	3	Unambiguous	LIEVAMTTLSSK	[K].lIEVAmTTLSSk.[I]	N-Term(TMT6plex); M6(Oxidation); K12(TMT6plex)	FALSE	1	1	contig_134012_136_1745_+	contig_134012_136_1745_+	contig_134012_136_1745_+	0	3	3	0.429	0	1	1	589.682	1767.03	1767.03	-1.21	-0.00071	0	0	2826802	CID (Collision Induced Dissociation)	MS2	16.8329	0	1.747	73.6632	5530	5530	5519	170529_0692_097_S11-20_Fr_09.raw	0/0	3.38	505	0.0004428	0.004541	0.327		Not Used	No Quan Values
High	Sequest HT	Sequest HT (A3)	A	3	Unambiguous	DVNLDLIK	[K].dVNLDLIk.[M]	N-Term(TMT6plex); K8(TMT6plex)	FALSE	1	1	contig_134012_136_1745_+	contig_134012_136_1745_+	contig_134012_136_1745_+	0	2	2	0.2253	0	1	1	694.432	1387.86	1387.86	1.08	0.00075	0	0	5134311	CID (Collision Induced Dissociation)	MS2	9.02754	23.8	1.459	71.6592	5371	5371	5366	170529_0692_097_S11-20_Fr_02.raw	0/0	3.64	552	0.006201	0.05964	0.036	122341	Used	Unique	15.8
High	Sequest HT	Sequest HT (A3)	A	3	Unambiguous	IDDVIQPGAYE	[K].iDDVIQPGAYE.[-]	N-Term(TMT6plex)	FALSE	1	1	contig_134012_136_1745_+	contig_134012_136_1745_+	contig_134012_136_1745_+	0	2	2	0.4818	0	1	1	724.877	1448.75	1448.75	0.31	0.00022	0	0	9409639	CID (Collision Induced Dissociation)	MS2	9.93989	29.1	0.788	73.4332	5649	5649	5648	170529_0692_097_S11-20_Fr_18.raw	0/0	2.47	413	0.0004428	0.005677	0.301	147468	Used	Unique	19.7
High	Sequest HT	Sequest HT (A3)	A	3	Unambiguous	VISNNSDILAPLAVDAILK	[K].vISNNSDILAPLAVDAILk.[V]	N-Term(TMT6plex); K19(TMT6plex)	FALSE	1	1	contig_134039_1025_2406_+	contig_134039_1025_2406_+	contig_134039_1025_2406_+	0	3	3	0.5374	0	1	1	808.821	2424.45	2424.45	0.03	2e-05	0	0	5230613	CID (Collision Induced Dissociation)	MS2	5.37935	1.9	0.735	85.6348	6656	6656	6655	170529_0692_097_S11-20_Fr_13.raw	0/0	3.74	258	0.0004428	8.012e-05	0.782	139983	Used	Unique	1.6
High	Sequest HT	Sequest HT (A3)	A	3	Unambiguous	VISNNSDILAPLAVDAILK	[K].vISnNSDILAPLAVDAILk.[V]	N-Term(TMT6plex); N4(Deamidated); K19(TMT6plex)	FALSE	1	1	contig_134039_1025_2406_+	contig_134039_1025_2406_+	contig_134039_1025_2406_+	0	3	3		0.0041	2	2	809.149	2425.43	2425.43	0.55	0.00045	0	0	203011	CID (Collision Induced Dissociation)	MS2	6.92387	2.1	17.193	86.8783	6745	6745	6732	170529_0692_097_S11-20_Fr_13.raw	0/0	2.4	348	0.0007302	0.01041	0.233	140022	Not Used	Redundant	1.4
High	Sequest HT	Sequest HT (A3)	A	3	Unambiguous	VISNNSDILAPLAVDAILK	[K].vISNNSDILAPLAVDAILk.[V]	N-Term(TMT6plex); K19(TMT6plex)	FALSE	1	1	contig_134039_1025_2406_+	contig_134039_1025_2406_+	contig_134039_1025_2406_+	0	3	3	0.4621	0	1	1	808.82	2424.45	2424.45	-1.11	-0.00089	0	0	82122.8	CID (Collision Induced Dissociation)	MS2	9.21093	1.1	43.959	85.6028	6549	6549	6546	170529_0692_097_S11-20_Fr_14.raw	0/0	3.96	268	0.0004428	9.748e-05	0.76	141609	Used	Unique
High	Sequest HT	Sequest HT (A3)	A	3	Unambiguous	VISNNSDILAPLAVDAILK	[K].vISNNSDILAPLAVDAILk.[V]	N-Term(TMT6plex); K19(TMT6plex)	FALSE	1	1	contig_134039_1025_2406_+	contig_134039_1025_2406_+	contig_134039_1025_2406_+	0	3	3	0.1453	0	1	1	808.821	2424.45	2424.45	0.33	0.00027	0	0	12390.5	CID (Collision Induced Dissociation)	MS2	48.6208	0	100	84.7665	6282	6282	6280	170529_0692_097_S11-20_Fr_16.raw	0/0	2.89	251	0.0004428	0.004229	0.335		Not Used	No Quan Values
High	Sequest HT	Sequest HT (A3)	A	3	Unambiguous	VISNNSDILAPLAVDAILK	[K].vISNnSDILAPLAVDAILk.[V]	N-Term(TMT6plex); N5(Deamidated); K19(TMT6plex)	FALSE	1	1	contig_134039_1025_2406_+	contig_134039_1025_2406_+	contig_134039_1025_2406_+	0	3	3	0.0041	0	1	1	809.149	2425.43	2425.43	0.55	0.00045	0	0	203011	CID (Collision Induced Dissociation)	MS2	6.92387	2.1	17.193	86.8783	6745	6745	6732	170529_0692_097_S11-20_Fr_13.raw	0/0	2.41	348	0.0007302	0.01038	0.234	140022	Used	Unique	1.4
High	Sequest HT	Sequest HT (A3)	A	3	Unambiguous	ADSEADLLSK	[R].aDSEADLLSk.[M]	N-Term(TMT6plex); K10(TMT6plex)	FALSE	1	1	contig_134049_36_959_-	contig_134049_36_959_-	contig_134049_36_959_-	0	2	2	0.2099	0	1	1	753.924	1506.84	1506.84	-1.19	-0.00089	0	0	6.1376e+06	CID (Collision Induced Dissociation)	MS2	51.2682	12.8	1.274	64.9468	5016	5016	5013	170529_0692_097_S11-20_Fr_15.raw	0/0	3.43	575	0.0004428	0.0008374	0.517	142456	Used	Unique	5.5
High	Sequest HT	Sequest HT (A3)	A	3	Unambiguous	AAAAEAAK	[KR].aAAAEAAk.[HS]	N-Term(TMT6plex); K8(TMT6plex)	FALSE	1	2	contig_134061_1_2642_+	contig_134061_1_2642_+; contig_101396_1_487_+	contig_134061_1_2642_+; contig_101396_1_487_+	0	2	2	0.1432	0	1	1	580.857	1160.71	1160.7	1.54	0.0009	0	0	11084930	CID (Collision Induced Dissociation)	MS2	11.4294	4.4	0.68	50.5804	3658	3658	3647	170529_0692_097_S11-20_Fr_11.raw	0/0	3.98	681	0.005698	0.05359	0.048	136892	Used	Unique	3
High	Sequest HT	Sequest HT (A3)	A	3	Unambiguous	TTPAWHLVPK	[K].tTPAWHLVPk.[N]	N-Term(TMT6plex); K10(TMT6plex)	FALSE	1	1	contig_134097_1098_2844_+	contig_134097_1098_2844_+	contig_134097_1098_2844_+	0	3	3	0.3891	0	1	1	536.661	1607.97	1607.97	0.23	0.00013	0	0	2.9755e+06	CID (Collision Induced Dissociation)	MS2	9.59076	4.1	1.703	62.3469	4683	4683	4676	170529_0692_097_S11-20_Fr_06.raw	0/0	2.21	447	0.001521	0.02071	0.156	128606	Used	Unique
High	Sequest HT	Sequest HT (A3)	A	3	Unambiguous	AASSANGAANGATGAV	[R].aASSAnGAAnGATGAV.[-]	N-Term(TMT6plex); N6(Deamidated); N10(Deamidated)	FALSE	1	1	contig_134181_173_889_-	contig_134181_173_889_-	contig_134181_173_889_-	0	2	2	0.4955	0	1	1	760.873	1520.74	1520.74	0.2	0.00015	0	0	709354	CID (Collision Induced Dissociation)	MS2	3.9003	0	11.658	54.3174	4033	4033	4026	170529_0692_097_S11-20_Fr_06.raw	0/0	3.37	207	0.001312	0.017	0.178		Not Used	No Quan Values
High	Sequest HT	Sequest HT (A3)	A	3	Unambiguous	DLSGMDAQSAALLMAFVK	[K].dLSGmDAQSAALLmAFVk.[F]	N-Term(TMT6plex); M5(Oxidation); M14(Oxidation); K18(TMT6plex)	FALSE	1	2	contig_134181_173_889_-	contig_134181_173_889_-; contig_87734_1_835_+	contig_134181_173_889_-; contig_87734_1_835_+	0	3	3	0.6052	0	1	1	786.753	2358.25	2358.24	0.25	0.0002	0	0	997198	CID (Collision Induced Dissociation)	MS2	3.52873	0.8	3.482	79.0486	5996	5996	5993	170529_0692_097_S11-20_Fr_10.raw	0/0	5.04	763	0	2.963e-05	0.894	136197	Used	Unique
High	Sequest HT	Sequest HT (A3)	A	3	Unambiguous	ALNTGLTLPSLAIK	[K].aLNTGLTLPSLAIk.[V]	N-Term(TMT6plex); K14(TMT6plex)	FALSE	1	1	contig_134181_925_1920_-	contig_134181_925_1920_-	contig_134181_925_1920_-	0	3	3	0.4514	0	1	1	624.063	1870.18	1870.18	-1.2	-0.00075	0	0	1.81796e+06	CID (Collision Induced Dissociation)	MS2	26.004	16.3	2.843	78.2327	6052	6052	6035	170529_0692_097_S11-20_Fr_13.raw	0/0	2.57	180	0.0007302	0.01014	0.236	139701	Used	Unique	10.6
High	Sequest HT	Sequest HT (A3)	A	3	Unambiguous	EFLGASNGNK	[K].eFLGASnGNk.[A]	N-Term(TMT6plex); N7(Deamidated); K10(TMT6plex)	FALSE	1	2	contig_134181_925_1920_-	contig_134181_925_1920_-; contig_87734_1_835_+	contig_134181_925_1920_-; contig_87734_1_835_+	0	2	2	0.0874	0	1	1	748.414	1495.82	1495.82	3.13	0.00234	0	0	4535648	CID (Collision Induced Dissociation)	MS2	53.002	7.2	1.652	61.9654	4700	4700	4683	170529_0692_097_S11-20_Fr_17.raw	0/0	3.66	493	0.007058	0.06412	0.028	145486	Used	Unique	5.3
High	Sequest HT	Sequest HT (A3)	A	3	Unambiguous	TGGVDNIPK	[K].tGGVDNIPk.[D]	N-Term(TMT6plex); K9(TMT6plex)	FALSE	1	1	contig_134211_1_1306_+	contig_134211_1_1306_+	contig_134211_1_1306_+	0	2	2	0.1362	0	1	1	679.903	1358.8	1358.8	-3.88	-0.00263	0	0	48552396	CID (Collision Induced Dissociation)	MS2	32.6231	0	0.166	58.8987	4484	4484	4479	170529_0692_097_S11-20_Fr_14.raw	0/0	2.79	574	0.003329	0.03309	0.103		Not Used	No Quan Values
High	Sequest HT	Sequest HT (A3)	A	3	Unambiguous	GLFGDWK	[K].gLFGDWk.[T]	N-Term(TMT6plex); K7(TMT6plex)	FALSE	1	1	contig_134211_1_1306_+	contig_134211_1_1306_+	contig_134211_1_1306_+	0	2	2	0.21	0	1	1	640.873	1280.74	1280.74	-1.56	-0.001	0	0	31233002	CID (Collision Induced Dissociation)	MS2	12.9274	23.9	0.234	74.2171	5597	5597	5596	170529_0692_097_S11-20_Fr_10.raw	0/0	3	475	0.005698	0.05568	0.044	136008	Used	Unique	12.1
High	Sequest HT	Sequest HT (A3)	A	3	Unambiguous	NTPTFPFANLCK	[K].nTPTFPFANLck.[G]	N-Term(TMT6plex); C11(Carbamidomethyl); K12(TMT6plex)	FALSE	1	1	contig_134211_1_1306_+	contig_134211_1_1306_+	contig_134211_1_1306_+	0	3	3	0.5337	0	1	1	623.342	1868.01	1868.01	-1.63	-0.00101	0	0	12995244	CID (Collision Induced Dissociation)	MS2	8.25669	2.7	0.369	73.5575	5540	5540	5533	170529_0692_097_S11-20_Fr_10.raw	0/0	4.01	624	0.0004428	0.001462	0.454	135981	Used	Unique
High	Sequest HT	Sequest HT (A3)	A	3	Unambiguous	DLLQNGK	[R].dLLQnGk.[C]	N-Term(TMT6plex); N5(Deamidated); K7(TMT6plex)	FALSE	1	1	contig_134211_1_1306_+	contig_134211_1_1306_+	contig_134211_1_1306_+	0	2	2	0.2376	0	1	1	623.874	1246.74	1246.74	-0.06	-4e-05	0	0	66504192	CID (Collision Induced Dissociation)	MS2	10.7501	25.4	0.112	63.0981	4858	4858	4857	170529_0692_097_S11-20_Fr_14.raw	0/0	3.03	763	0.005698	0.05376	0.048	140832	Used	Unique	15.6
High	Sequest HT	Sequest HT (A3)	A	3	Unambiguous	NTPTFPFANLCK	[K].nTPTFPFANLck.[G]	N-Term(TMT6plex); C11(Carbamidomethyl); K12(TMT6plex)	FALSE	1	1	contig_134211_1_1306_+	contig_134211_1_1306_+	contig_134211_1_1306_+	0	3	3	0.5532	0	1	1	623.343	1868.01	1868.01	-0.45	-0.00028	0	0	5.52076e+06	CID (Collision Induced Dissociation)	MS2	11.6035	6.4	0.887	74.3034	5638	5638	5635	170529_0692_097_S11-20_Fr_11.raw	0/0	3.29	631	0.0004428	0.0001786	0.691	137831	Used	Unique	3.4
High	Sequest HT	Sequest HT (A3)	A	3	Unambiguous	HGPNNFATLGDAAR	[K].hGPNNFATLGDAAR.[V]	N-Term(TMT6plex)	FALSE	2	2	contig_134211_1_1306_+; contig_84443_1_798_-	contig_134211_1_1306_+; contig_84443_1_798_-	contig_134211_1_1306_+; contig_84443_1_798_-	0	3	3	0.5934	0	1	1	557.293	1669.86	1669.86	1.48	0.00082	0	0	84839368	CID (Collision Induced Dissociation)	MS2	11.1768	0	0.057	55.3537	4082	4082	4079	170529_0692_097_S11-20_Fr_18.raw	0/0	4.23	386	0.0004428	0.0007252	0.533		Not Used	No Quan Values
High	Sequest HT	Sequest HT (A3)	A	3	Unambiguous	VACDVDGGPFCNQDNTGVDPVVK	[K].vAcDVDGGPFcNQDNTGVDPVVk.[F]	N-Term(TMT6plex); C3(Carbamidomethyl); C11(Carbamidomethyl); K23(TMT6plex)	FALSE	1	2	contig_134266_283_1177_-	contig_134266_283_1177_-; contig_163452_343_903_-	contig_134266_283_1177_-; contig_163452_343_903_-	0	3	3	0.6573	0	1	1	974.478	2921.42	2921.42	0.3	0.00029	0	0	980423	CID (Collision Induced Dissociation)	MS2	0	0	3.366	68.0207	5227	5227	5208	170529_0692_097_S11-20_Fr_17.raw	0/0	6.04	378	0.0004428	0.0001292	0.728		Not Used	No Quan Values
High	Sequest HT	Sequest HT (A3)	A	3	Unambiguous	TVLGLPEVMLGLLPGSGGTQR	[K].tVLGLPEVmLGLLPGSGGTQR.[L]	N-Term(TMT6plex); M9(Oxidation)	FALSE	1	1	contig_134307_133_2000_-	contig_134307_133_2000_-	contig_134307_133_2000_-	0	3	3	0.4195	0	1	1	780.776	2340.31	2340.32	-0.94	-0.00073	0	0	292812	CID (Collision Induced Dissociation)	MS2	0	0	13.34	80.6392	6179	6179	6174	170529_0692_097_S11-20_Fr_15.raw	0/0	3.48	597	0.0004428	0.0001544	0.708		Not Used	No Quan Values
High	Sequest HT	Sequest HT (A3)	A	3	Unambiguous	GLFFGQTASK	[R].gLFFGQTASk.[K]	N-Term(TMT6plex); K10(TMT6plex)	FALSE	1	1	contig_134307_133_2000_-	contig_134307_133_2000_-	contig_134307_133_2000_-	0	2	2	0.4828	0	1	1	757.441	1513.87	1513.88	-2.2	-0.00166	0	0	8052032	CID (Collision Induced Dissociation)	MS2	13.9526	1.7	0.952	69.5209	5167	5167	5162	170529_0692_097_S11-20_Fr_09.raw	0/0	4.37	537	0.005389	0.05013	0.056	133997	Used	Unique
High	Sequest HT	Sequest HT (A3)	A	3	Unambiguous	SNTQVLINCR	[K].sNTQVLINcR.[N]	N-Term(TMT6plex); C9(Carbamidomethyl)	FALSE	1	2	contig_134322_135_461_-	contig_134322_135_461_-; contig_185853_1983_2273_-	contig_134322_135_461_-; contig_185853_1983_2273_-	0	2	2	0.381	0	1	1	717.39	1433.77	1433.77	-0.75	-0.00054	0	0	14592312	CID (Collision Induced Dissociation)	MS2	5.19863	0	0.504	56.5236	4256	4256	4247	170529_0692_097_S11-20_Fr_16.raw	0/0	3.78	598	0.0007302	0.009077	0.249		Not Used	No Quan Values
High	Sequest HT	Sequest HT (A3)	A	3	Unambiguous	VDEMVGGDPQK	[K].vDEmVGGDPQk.[L]	N-Term(TMT6plex); M4(Oxidation); K11(TMT6plex)	FALSE	1	2	contig_134345_342_787_-	contig_134345_342_787_-; contig_82718_385_786_-	contig_134345_342_787_-; contig_82718_385_786_-	0	2	2	0.3571	0	1	1	824.934	1648.86	1648.86	-1.12	-0.00093	0	0	1.99003e+06	CID (Collision Induced Dissociation)	MS2	3.88305	31.3	3.503	54.6833	3965	3965	3946	170529_0692_097_S11-20_Fr_10.raw	0/0	2.8	493	0.001312	0.01591	0.186	135236	Used	Unique	38.6
High	Sequest HT	Sequest HT (A3)	A	3	Unambiguous	LLPTFGGCVITASTAK	[K].lLPTFGGcVITASTAk.[L]	N-Term(TMT6plex); C8(Carbamidomethyl); K16(TMT6plex)	FALSE	1	1	contig_13453_134_991_+	contig_13453_134_991_+	contig_13453_134_991_+	0	3	3	0.4554	0	1	1	698.739	2094.2	2094.2	-1.1	-0.00077	0	0	1.6149e+06	CID (Collision Induced Dissociation)	MS2	6.38024	0.3	3.072	76.9111	5939	5939	5930	170529_0692_097_S11-20_Fr_13.raw	0/0	3.36	581	0.001028	0.01459	0.195	139647	Used	Unique
High	Sequest HT	Sequest HT (A3)	A	3	Unambiguous	LAFGELGWGDAEVK	[K].lAFGELGWGDAEVk.[L]	N-Term(TMT6plex); K14(TMT6plex)	FALSE	1	1	contig_134739_596_1947_-	contig_134739_596_1947_-	contig_134739_596_1947_-	0	3	3	0.3113	0	1	1	650.697	1950.08	1950.07	0.7	0.00045	0	0	640388	CID (Collision Induced Dissociation)	MS2	18.9945	0.2	7.537	78.6422	5964	5964	5951	170529_0692_097_S11-20_Fr_10.raw	0/0	3.79	694	0.006012	0.05741	0.04	136182	Used	Unique
High	Sequest HT	Sequest HT (A3)	A	3	Unambiguous	VQDVEQALEK	[K].vQDVEQALEk.[Q]	N-Term(TMT6plex); K10(TMT6plex)	FALSE	1	1	contig_134739_596_1947_-	contig_134739_596_1947_-	contig_134739_596_1947_-	0	2	2	0.4168	0	1	1	808.965	1616.92	1616.93	-1.59	-0.00129	0	0	11665493	CID (Collision Induced Dissociation)	MS2	12.01	3.7	0.642	68.754	5315	5315	5314	170529_0692_097_S11-20_Fr_19.raw	0/0	4.63	674	0.004744	0.04324	0.073	148769	Used	Unique
High	Sequest HT	Sequest HT (A3)	A	3	Unambiguous	LAFGELGWGDAEVK	[K].lAFGELGWGDAEVk.[L]	N-Term(TMT6plex); K14(TMT6plex)	FALSE	1	1	contig_134739_596_1947_-	contig_134739_596_1947_-	contig_134739_596_1947_-	0	3	3	0.2518	0	1	1	650.696	1950.07	1950.07	0.42	0.00027	0	0	5320.67	CID (Collision Induced Dissociation)	MS2	53.6515	1.1	100	79.258	5105	5105	5104	170529_0692_097_S11-20_Fr_12.raw	0/0	2.82	695	0.0004428	0.007039	0.277	138482	Used	Unique
High	Sequest HT	Sequest HT (A3)	A	3	Unambiguous	LEVTGYELSPAAAGLK	[K].lEVTGYELSPAAAGLk.[E]	N-Term(TMT6plex); K16(TMT6plex)	FALSE	1	1	contig_134861_579_1163_-	contig_134861_579_1163_-	contig_134861_579_1163_-	0	2	2	0.545	0	1	1	1039.1	2077.2	2077.19	0.28	0.00029	0	0	2.35794e+06	CID (Collision Induced Dissociation)	MS2	2.59372	0	2.234	72.6378	5556	5556	5541	170529_0692_097_S11-20_Fr_07.raw	0/0	3.89	537	0.0004428	0.001477	0.453		Not Used	No Quan Values
High	Sequest HT	Sequest HT (A3)	A	3	Unambiguous	LEVTGYELSPAAAGLK	[K].lEVTGYELSPAAAGLk.[E]	N-Term(TMT6plex); K16(TMT6plex)	FALSE	1	1	contig_134861_579_1163_-	contig_134861_579_1163_-	contig_134861_579_1163_-	0	3	3	0.4797	0	1	1	693.07	2077.19	2077.19	0.1	7e-05	0	0	7.82166e+06	CID (Collision Induced Dissociation)	MS2	16.1174	2.4	0.548	72.5012	5544	5544	5541	170529_0692_097_S11-20_Fr_07.raw	0/0	3.94	539	0.0004428	0.004223	0.335	130796	Used	Unique	1.8
High	Sequest HT	Sequest HT (A3)	A	3	Unambiguous	ELGNAEFK	[K].eLGNAEFk.[A]	N-Term(TMT6plex); K8(TMT6plex)	FALSE	1	1	contig_135119_1011_2721_-	contig_135119_1011_2721_-	contig_135119_1011_2721_-	0	2	2	0.2818	0	1	1	683.392	1365.78	1365.78	-0.42	-0.00028	0	0	21988352	CID (Collision Induced Dissociation)	MS2	7.66311	3	0.336	62.1002	4754	4754	4751	170529_0692_097_S11-20_Fr_16.raw	0/0	4.01	523	0.002236	0.02444	0.137	143922	Used	Unique	1.6
High	Sequest HT	Sequest HT (A3)	A	3	Unambiguous	AFEDSLMEDR	[R].aFEDSLmEDR.[T]	N-Term(TMT6plex); M7(Oxidation)	FALSE	1	1	contig_135119_1011_2721_-	contig_135119_1011_2721_-	contig_135119_1011_2721_-	0	2	2	0.5683	0	1	1	729.343	1457.68	1457.68	1.12	0.00082	0	0	5.94357e+06	CID (Collision Induced Dissociation)	MS2	7.79969	1.4	1.26	62.2252	4678	4678	4675	170529_0692_097_S11-20_Fr_11.raw	0/0	3.15	69	0.0007302	0.01126	0.224	137377	Used	Unique
High	Sequest HT	Sequest HT (A3)	A	3	Unambiguous	AIAAYEDGLK	[K].aIAAYEDGLk.[I]	N-Term(TMT6plex); K10(TMT6plex)	FALSE	1	1	contig_135119_1011_2721_-	contig_135119_1011_2721_-	contig_135119_1011_2721_-	0	2	2	0.1536	0	1	1	754.938	1508.87	1508.87	-2.17	-0.00164	0	0	2649786	CID (Collision Induced Dissociation)	MS2	9.00439	0	2.888	64.7942	4950	4950	4935	170529_0692_097_S11-20_Fr_17.raw	0/0	3.19	542	0.005389	0.05159	0.052		Not Used	No Quan Values
High	Sequest HT	Sequest HT (A3)	A	3	Unambiguous	AMADPEIQAILGDPQMR	[R].amADPEIQAILGDPQmR.[S]	N-Term(TMT6plex); M2(Oxidation); M16(Oxidation)	FALSE	1	1	contig_135119_1011_2721_-	contig_135119_1011_2721_-	contig_135119_1011_2721_-	0	3	3	0.511	0	1	1	706.357	2117.06	2117.06	-0.28	-0.0002	0	0	3347177	CID (Collision Induced Dissociation)	MS2	5.94661	0	1.225	69.9104	5310	5310	5307	170529_0692_097_S11-20_Fr_20.raw	0/0	3.64	382	0.0004428	0.003589	0.353		Not Used	No Quan Values
High	Sequest HT	Sequest HT (A3)	A	3	Unambiguous	LIAAGVLQVR	[K].lIAAGVLQVR.[-]	N-Term(TMT6plex)	FALSE	1	1	contig_135119_1011_2721_-	contig_135119_1011_2721_-	contig_135119_1011_2721_-	0	2	2	0.1899	0	1	1	634.915	1268.82	1268.83	-2.16	-0.00137	0	0	5.68559e+06	CID (Collision Induced Dissociation)	MS2	24.3916	0	1.337	70.9669	5295	5295	5288	170529_0692_097_S11-20_Fr_09.raw	0/0	3.16	147	0.003329	0.03199	0.107		Not Used	No Quan Values
High	Sequest HT	Sequest HT (A3)	A	3	Unambiguous	TATVTGITR	[K].tATVTGITR.[T]	N-Term(TMT6plex)	FALSE	1	1	contig_135153_1376_1936_-	contig_135153_1376_1936_-	contig_135153_1376_1936_-	0	2	2	0.4358	0	1	1	574.844	1148.68	1148.68	-1.71	-0.00098	0	0	85461232	CID (Collision Induced Dissociation)	MS2	10.6367	5.5	0.084	55.696	4195	4195	4194	170529_0692_097_S11-20_Fr_15.raw	0/0	4.13	526	0.002409	0.02842	0.12	142065	Used	Unique	5.3
High	Sequest HT	Sequest HT (A3)	A	3	Unambiguous	VGGIPITTELASAMEAQR	[R].vGGIPITTELASAmEAQR.[V]	N-Term(TMT6plex); M14(Oxidation)	FALSE	1	2	contig_135153_1376_1936_-	contig_135153_1376_1936_-; contig_32679_284_577_-	contig_135153_1376_1936_-; contig_32679_284_577_-	0	3	3	0.6612	0	1	1	697.044	2089.12	2089.12	0.05	4e-05	0	0	11847250	CID (Collision Induced Dissociation)	MS2	6.08824	0	0.402	70.7485	5435	5435	5430	170529_0692_097_S11-20_Fr_03.raw	0/0	5.49	668	0.0004428	0.00089	0.51		Not Used	No Quan Values
High	Sequest HT	Sequest HT (A3)	A	3	Unambiguous	ESASQEAAAK	[K].eSASQEAAAk.[K]	N-Term(TMT6plex); K10(TMT6plex)	FALSE	1	1	contig_135347_277_1005_+	contig_135347_277_1005_+	contig_135347_277_1005_+	0	2	2	0.1847	0	1	1	725.401	1449.79	1449.79	-0.66	-0.00048	0	0	4628145	CID (Collision Induced Dissociation)	MS2	8.88159	0.6	1.692	49.8754	3522	3522	3511	170529_0692_097_S11-20_Fr_09.raw	0/0	4.06	592	0.005244	0.04921	0.058	133218	Used	Unique
High	Sequest HT	Sequest HT (A3)	A	3	Unambiguous	EAMSTLYK	[R].eAmSTLYk.[Q]	N-Term(TMT6plex); M3(Oxidation); K8(TMT6plex)	FALSE	1	1	contig_135468_1_1045_+	contig_135468_1_1045_+	contig_135468_1_1045_+	0	2	2	0.3302	0	1	1	708.894	1416.78	1416.78	-0.48	-0.00034	0	0	16852018	CID (Collision Induced Dissociation)	MS2	8.64584	0	0.43	58.4965	4448	4448	4437	170529_0692_097_S11-20_Fr_14.raw	0/0	2.12	656	0.002409	0.02817	0.121		Not Used	No Quan Values
High	Sequest HT	Sequest HT (A3)	A	3	Unambiguous	TAIASLAGSLWR	[R].tAIASLAGSLWR.[I]	N-Term(TMT6plex)	FALSE	1	1	contig_135468_1_1045_+	contig_135468_1_1045_+	contig_135468_1_1045_+	0	3	3	0.3791	0	1	1	492.291	1474.86	1474.86	-0.18	-9e-05	0	0	1.36666e+06	CID (Collision Induced Dissociation)	MS2	6.10626	0	3.664	78.8269	6111	6111	6106	170529_0692_097_S11-20_Fr_14.raw	0/0	2.77	655	0.001785	0.02213	0.148		Not Used	No Quan Values
High	Sequest HT	Sequest HT (A3)	A	3	Unambiguous	TAIASLAGSLWR	[R].tAIASLAGSLWR.[I]	N-Term(TMT6plex)	FALSE	1	1	contig_135468_1_1045_+	contig_135468_1_1045_+	contig_135468_1_1045_+	0	2	2	0.4331	0	1	1	737.932	1474.86	1474.86	-0.39	-0.00029	0	0	7075591	CID (Collision Induced Dissociation)	MS2	9.53568	0	1.014	78.7782	6107	6107	6106	170529_0692_097_S11-20_Fr_14.raw	0/0	5.08	655	0.0004428	0.003359	0.36		Not Used	No Quan Values
High	Sequest HT	Sequest HT (A3)	A	3	Unambiguous	EAMTQLSAK	[K].eAmTQLSAk.[I]	N-Term(TMT6plex); M3(Oxidation); K9(TMT6plex)	FALSE	1	1	contig_135468_1_1045_+	contig_135468_1_1045_+	contig_135468_1_1045_+	0	2	2	0.509	0	1	1	726.908	1452.81	1452.81	-2.91	-0.00211	0	0	34310592	CID (Collision Induced Dissociation)	MS2	7.5718	0.2	0.225	55.6759	4141	4141	4130	170529_0692_097_S11-20_Fr_13.raw	0/0	2.79	515	0.0004428	0.006306	0.29	138794	Used	Unique
High	Sequest HT	Sequest HT (A3)	A	3	Unambiguous	ILITPIDTLK	[R].iLITPIDTLk.[T]	N-Term(TMT6plex); K10(TMT6plex)	FALSE	1	2	contig_135468_1_1045_+	contig_135468_1_1045_+; contig_157726_108_1044_-	contig_135468_1_1045_+; contig_157726_108_1044_-	0	2	2	0.5483	0	1	1	793.02	1585.03	1585.03	-1.35	-0.00107	0	0	2.82266e+06	CID (Collision Induced Dissociation)	MS2	20.8525	0.9	2.665	78.6088	6084	6084	6077	170529_0692_097_S11-20_Fr_13.raw	0/0	3.21	146	0.001028	0.01514	0.191	139716	Used	Unique
High	Sequest HT	Sequest HT (A3)	A	3	Unambiguous	VLEESFAAK	[K].vLEESFAAk.[G]	N-Term(TMT6plex); K9(TMT6plex)	FALSE	1	1	contig_135468_1069_1149_+	contig_135468_1069_1149_+	contig_135468_1069_1149_+	0	2	2	0.3591	0	1	1	726.429	1451.85	1451.85	0	0	0	0	63403332	CID (Collision Induced Dissociation)	MS2	14.8103	4.1	0.118	67.5762	5115	5115	5114	170529_0692_097_S11-20_Fr_01.raw	0/0	4.65	496	0.0007302	0.00816	0.261	120588	Used	Unique	3
High	Sequest HT	Sequest HT (A3)	A	3	Unambiguous	VLEESFAAK	[K].vLEESFAAk.[G]	N-Term(TMT6plex); K9(TMT6plex)	FALSE	1	1	contig_135468_1069_1149_+	contig_135468_1069_1149_+	contig_135468_1069_1149_+	0	3	3	0.2418	0	1	1	484.622	1451.85	1451.85	0.26	0.00013	0	0	5977987	CID (Collision Induced Dissociation)	MS2	5.51039	1.4	0.893	67.6897	5125	5125	5114	170529_0692_097_S11-20_Fr_01.raw	0/0	2.73	496	0.007058	0.06428	0.027	120593	Used	Unique
High	Sequest HT	Sequest HT (A3)	A	3	Unambiguous	NFGCTHFIVGR	[K].nFGcTHFIVGR.[D]	N-Term(TMT6plex); C4(Carbamidomethyl)	FALSE	1	1	contig_135469_134_880_-	contig_135469_134_880_-	contig_135469_134_880_-	0	3	3	0.5061	0	1	1	512.935	1536.79	1536.79	-2.38	-0.00122	0	0	7.29292e+06	CID (Collision Induced Dissociation)	MS2	10.0601	0	0.646	61.3498	4670	4670	4665	170529_0692_097_S11-20_Fr_05.raw	0/0	4.07	444	0.004744	0.04283	0.074		Not Used	No Quan Values
High	Sequest HT	Sequest HT (A3)	A	3	Unambiguous	TYIGGDVVGIDTPVR	[R].tYIGGDVVGIDTPVR.[D]	N-Term(TMT6plex)	FALSE	1	1	contig_135469_134_880_-	contig_135469_134_880_-	contig_135469_134_880_-	0	2	2	0.5455	0	1	1	895.995	1790.98	1790.98	-1.81	-0.00162	0	0	14894882	CID (Collision Induced Dissociation)	MS2	6.36251	2.8	0.492	68.7756	5220	5220	5219	170529_0692_097_S11-20_Fr_01.raw	0/0	5.17	655	0.0004428	0.0001448	0.715	120638	Used	Unique	3.1
High	Sequest HT	Sequest HT (A3)	A	3	Unambiguous	AGEEIPEWFAFK	[R].aGEEIPEWFAFk.[S]	N-Term(TMT6plex); K12(TMT6plex)	FALSE	1	1	contig_135469_134_880_-	contig_135469_134_880_-	contig_135469_134_880_-	0	2	2	0.1114	0	1	1	941.511	1882.02	1882.02	0.3	0.00028	0	0	52314.9	CID (Collision Induced Dissociation)	MS2	0	0	93.372	80.7997	6105	6105	6086	170529_0692_097_S11-20_Fr_11.raw	0/0	3.68	672	0.0007302	0.01009	0.237		Not Used	No Quan Values
High	Sequest HT	Sequest HT (A3)	A	3	Unambiguous	AKLPAGVDVVAFQCR	[R].akLPAGVDVVAFQcR.[N]	N-Term(TMT6plex); K2(TMT6plex); C14(Carbamidomethyl)	FALSE	1	1	contig_135469_134_880_-	contig_135469_134_880_-	contig_135469_134_880_-	1	3	3	0.4844	0	1	1	697.072	2089.2	2089.2	0.39	0.00027	0	0	2441846	CID (Collision Induced Dissociation)	MS2	31.3477	33.9	1.65	65.9847	4970	4970	4953	170529_0692_097_S11-20_Fr_07.raw	0/0	3.53	568	0.0004428	9.856e-05	0.759	130523	Used	Unique	23.7
High	Sequest HT	Sequest HT (A3)	A	3	Unambiguous	TYIGGDVVGIDTPVR	[R].tYIGGDVVGIDTPVR.[D]	N-Term(TMT6plex)	FALSE	1	1	contig_135469_134_880_-	contig_135469_134_880_-	contig_135469_134_880_-	0	3	3	0.3137	0	1	1	597.666	1790.98	1790.98	-1.44	-0.00086	0	0	4.79249e+06	CID (Collision Induced Dissociation)	MS2	6.55845	0	0.832	68.8455	5226	5226	5219	170529_0692_097_S11-20_Fr_01.raw	0/0	4.08	649	0.0004428	0.006068	0.294		Not Used	No Quan Values
High	Sequest HT	Sequest HT (A3)	A	3	Unambiguous	AHYELFTR	[R].aHYELFTR.[A]	N-Term(TMT6plex)	FALSE	1	1	contig_135469_134_880_-	contig_135469_134_880_-	contig_135469_134_880_-	0	2	2	0.4176	0	1	1	633.347	1265.69	1265.68	1.56	0.00099	0	0	7.37984e+06	CID (Collision Induced Dissociation)	MS2	10.2853	0.7	1.004	59.2824	4281	4281	4274	170529_0692_097_S11-20_Fr_02.raw	0/0	2.73	493	0.0051	0.04739	0.062	121822	Used	Unique
High	Sequest HT	Sequest HT (A3)	A	3	Unambiguous	LPAGVDVVAFQCR	[K].lPAGVDVVAFQcR.[N]	N-Term(TMT6plex); C12(Carbamidomethyl)	FALSE	1	1	contig_135469_134_880_-	contig_135469_134_880_-	contig_135469_134_880_-	0	2	2	0.308	0	1	1	830.956	1660.9	1660.9	0.07	6e-05	0	0	9348347	CID (Collision Induced Dissociation)	MS2	2.94712	0	0.753	70.5154	5399	5399	5390	170529_0692_097_S11-20_Fr_06.raw	0/0	2.63	656	0.0004428	0.007269	0.274		Not Used	No Quan Values
High	Sequest HT	Sequest HT (A3)	A	3	Unambiguous	QVPHGGTLINLFSEDK	[K].qVPHGGTLINLFSEDk.[A]	N-Term(TMT6plex); K16(TMT6plex)	FALSE	1	1	contig_135469_967_1383_-	contig_135469_967_1383_-	contig_135469_967_1383_-	0	3	3	0.6405	0	1	1	738.416	2213.23	2213.23	-0.37	-0.00028	0	0	2.53838e+06	CID (Collision Induced Dissociation)	MS2	3.51118	4.4	1.676	72.3447	5472	5472	5467	170529_0692_097_S11-20_Fr_11.raw	0/0	4.84	724	0	2.563e-05	0.911	137752	Used	Unique	5.2
High	Sequest HT	Sequest HT (A3)	A	3	Unambiguous	LSNNLIFGLPVVMDTDDDSIK	[R].lSNNLIFGLPVVmDTDDDSIk.[E]	N-Term(TMT6plex); M13(Oxidation); K21(TMT6plex)	FALSE	1	1	contig_135469_967_1383_-	contig_135469_967_1383_-	contig_135469_967_1383_-	0	3	3	0.5305	0	1	1	927.498	2780.48	2780.48	-0.2	-0.00018	0	0	347801	CID (Collision Induced Dissociation)	MS2	5.54972	2.4	9.013	83.1901	6468	6468	6455	170529_0692_097_S11-20_Fr_13.raw	0/0	5.41	694	0.0004428	7.829e-05	0.785	139899	Used	Unique	2.1
High	Sequest HT	Sequest HT (A3)	A	3	Unambiguous	ELLGFEPK	[K].eLLGFEPk.[H]	N-Term(TMT6plex); K8(TMT6plex)	FALSE	1	1	contig_13548_72_1176_-	contig_13548_72_1176_-	contig_13548_72_1176_-	0	2	2	0.1061	0	1	1	695.92	1390.83	1390.83	-1.04	-0.00072	0	0	4.6766e+06	CID (Collision Induced Dissociation)	MS2	5.46104	5	1.612	70.3814	5477	5477	5468	170529_0692_097_S11-20_Fr_04.raw	0/0	3.77	573	0.00292	0.03146	0.109	125465	Used	Unique	4.6
High	Sequest HT	Sequest HT (A3)	A	3	Unambiguous	QAEELLGEK	[R].qAEELLGEk.[G]	N-Term(TMT6plex); K9(TMT6plex)	FALSE	1	1	contig_13548_72_1176_-	contig_13548_72_1176_-	contig_13548_72_1176_-	0	2	2	0.3913	0	1	1	737.93	1474.85	1474.85	0.66	0.00049	0	0	5038616	CID (Collision Induced Dissociation)	MS2	12.3284	7.2	1.515	63.8341	4907	4907	4898	170529_0692_097_S11-20_Fr_16.raw	0/0	4.6	665	0.0004428	0.004563	0.326	143995	Used	Unique	5.7
High	Sequest HT	Sequest HT (A3)	A	3	Unambiguous	LASPLALLSEGGADSLASR	[R].lASPLALLSEGGADSLASR.[F]	N-Term(TMT6plex)	FALSE	1	1	contig_135527_440_946_-	contig_135527_440_946_-	contig_135527_440_946_-	0	3	3	0.6265	0	1	1	686.384	2057.14	2057.14	-2.6	-0.00178	0	0	1.8067e+06	CID (Collision Induced Dissociation)	MS2	4.90449	0	2.63	81.7855	6353	6353	6350	170529_0692_097_S11-20_Fr_13.raw	0/0	4.07	763	0	1.275e-05	0.99		Not Used	No Quan Values
High	Sequest HT	Sequest HT (A3)	A	3	Unambiguous	TTAGMQGVEGMDR	[K].tTAGmQGVEGmDR.[G]	N-Term(TMT6plex); M5(Oxidation); M11(Oxidation)	FALSE	1	1	contig_135790_26_1255_+	contig_135790_26_1255_+	contig_135790_26_1255_+	0	2	2	0.45	0	1	1	807.377	1613.75	1613.75	-0.11	-9e-05	0	0	3.49018e+06	CID (Collision Induced Dissociation)	MS2	9.2925	0.7	2.143	46.8615	3056	3056	3049	170529_0692_097_S11-20_Fr_08.raw	0/0	2	81	0.001028	0.01521	0.191	131537	Used	Unique
High	Sequest HT	Sequest HT (A3)	A	3	Unambiguous	RGLEVLGWR	[R].rGLEVLGWR.[VN]	N-Term(TMT6plex)	FALSE	1	2	contig_39724_1_882_-	contig_136056_47_928_+; contig_39724_1_882_-	contig_136056_47_928_+; contig_39724_1_882_-	1	3	3	0.2862	0	1	1	438.933	1314.78	1314.78	-0.75	-0.00033	0	0	950606	CID (Collision Induced Dissociation)	MS2	9.27074	2.2	4.859	66.0759	4879	4879	4868	170529_0692_097_S11-20_Fr_09.raw	0/0	2.97	627	0.005889	0.05646	0.042	133860	Used	Unique	2.9
High	Sequest HT	Sequest HT (A3)	A	3	Unambiguous	AFTPLLVETYK	[K].aFTPLLVETYk.[K]	N-Term(TMT6plex); K11(TMT6plex)	FALSE	2	2	contig_136462_270_1441_-; contig_84196_126_1052_+	contig_136462_270_1441_-; contig_84196_126_1052_+	contig_136462_270_1441_-; contig_84196_126_1052_+	0	3	3	0.3869	0	1	1	580.683	1740.03	1740.03	-0.33	-0.00019	0	0	1.2137e+06	CID (Collision Induced Dissociation)	MS2	6.37562	4.5	4.011	76.906	5850	5850	5845	170529_0692_097_S11-20_Fr_11.raw	0/0	3.36	436	0.0004428	0.002176	0.409	137932	Used	Not Unique	5.7
High	Sequest HT	Sequest HT (A3)	A	3	Unambiguous	AFTPLLVETYKK	[K].aFTPLLVETYkk.[V]	N-Term(TMT6plex); K11(TMT6plex); K12(TMT6plex)	FALSE	2	2	contig_136462_270_1441_-; contig_84196_126_1052_+	contig_136462_270_1441_-; contig_84196_126_1052_+	contig_136462_270_1441_-; contig_84196_126_1052_+	1	3	3	0.532	0	1	1	699.768	2097.29	2097.29	-1.88	-0.00131	0	0	4.82924e+06	CID (Collision Induced Dissociation)	MS2	6.9554	9.1	0.91	74.3542	5723	5723	5720	170529_0692_097_S11-20_Fr_13.raw	0/0	2.97	200	0.0004428	0.006432	0.287	139544	Used	Not Unique	9.9
High	Sequest HT	Sequest HT (A3)	A	3	Unambiguous	AFTPLLVETYK	[K].aFTPLLVETYk.[K]	N-Term(TMT6plex); K11(TMT6plex)	FALSE	2	2	contig_136462_270_1441_-; contig_84196_126_1052_+	contig_136462_270_1441_-; contig_84196_126_1052_+	contig_136462_270_1441_-; contig_84196_126_1052_+	0	2	2	0.6033	0	1	1	870.521	1740.03	1740.03	-0.53	-0.00046	0	0	2.71363e+06	CID (Collision Induced Dissociation)	MS2	7.10338	4.1	2.624	76.8568	5846	5846	5845	170529_0692_097_S11-20_Fr_11.raw	0/0	4.26	436	0.0004428	0.006582	0.285	137930	Used	Not Unique	4.4
High	Sequest HT	Sequest HT (A3)	A	3	Unambiguous	FEVEGIPALVLVDGATGETINAK	[R].fEVEGIPALVLVDGATGETInAk.[G]	N-Term(TMT6plex); N21(Deamidated); K23(TMT6plex)	FALSE	2	2	contig_136462_270_1441_-; contig_84196_126_1052_+	contig_136462_270_1441_-; contig_84196_126_1052_+	contig_136462_270_1441_-; contig_84196_126_1052_+	0	3	3	0.5064	0	1	1	934.857	2802.56	2802.55	0.57	0.00053	0	0	261258	CID (Collision Induced Dissociation)	MS2	9.81871	2.7	11.622	87.1003	6760	6760	6753	170529_0692_097_S11-20_Fr_13.raw	0/0	4.68	661	0	6.775e-06	1.061	140029	Used	Not Unique	3.7
High	Sequest HT	Sequest HT (A3)	A	3	Unambiguous	FEVEGIPALVLVDGATGETINAK	[R].fEVEGIPALVLVDGATGETINAk.[G]	N-Term(TMT6plex); K23(TMT6plex)	FALSE	2	2	contig_136462_270_1441_-; contig_84196_126_1052_+	contig_136462_270_1441_-; contig_84196_126_1052_+	contig_136462_270_1441_-; contig_84196_126_1052_+	0	3	3	0.4827	0	1	1	934.529	2801.57	2801.57	1.16	0.00109	0	0	147984	CID (Collision Induced Dissociation)	MS2	7.73893	1.8	20.802	86.5469	6722	6722	6713	170529_0692_097_S11-20_Fr_13.raw	0/0	4.62	618	0	1.689e-05	0.958	140012	Used	Not Unique	1.9
High	Sequest HT	Sequest HT (A3)	A	3	Unambiguous	GAVGGDPEGEEFPWRPK	[R].gAVGGDPEGEEFPWRPk.[A]	N-Term(TMT6plex); K17(TMT6plex)	FALSE	2	2	contig_136462_270_1441_-; contig_84196_126_1052_+	contig_136462_270_1441_-; contig_84196_126_1052_+	contig_136462_270_1441_-; contig_84196_126_1052_+	0	3	3	0.1592	0	1	1	762.736	2286.19	2286.19	0.55	0.00042	0	0	8819.31	CID (Collision Induced Dissociation)	MS2	72.209	0	100	93.5688	6699	6699	6696	170529_0692_097_S11-20_Fr_02.raw	0/0	3.77	646	0.0007302	0.01066	0.231		Not Used	No Quan Values
High	Sequest HT	Sequest HT (A3)	A	3	Unambiguous	DSEVVWENTR	[R].dSEVVWENTR.[V]	N-Term(TMT6plex)	FALSE	1	1	contig_136540_1_664_+	contig_136540_1_664_+	contig_136540_1_664_+	0	2	2	0.4047	0	1	1	732.368	1463.73	1463.73	-2.55	-0.00187	0	0	6011074	CID (Collision Induced Dissociation)	MS2	8.84672	0.2	1.215	62.2318	4725	4725	4718	170529_0692_097_S11-20_Fr_13.raw	0/0	3.41	250	0.001521	0.01928	0.164	139072	Used	Unique
High	Sequest HT	Sequest HT (A3)	A	3	Unambiguous	AAAMAAELAADGQ	[K].aAAMAAELAADGQ.[-]	N-Term(TMT6plex)	FALSE	1	1	contig_136548_257_955_-	contig_136548_257_955_-	contig_136548_257_955_-	0	2	2	0.6621	0	1	1	709.861	1418.71	1418.71	-0.12	-9e-05	0	0	978017	CID (Collision Induced Dissociation)	MS2	12.1639	3.9	7.656	71.2893	5387	5387	5384	170529_0692_097_S11-20_Fr_11.raw	0/0	3.67	253	0.0004428	0.006868	0.28	137712	Used	Unique	4.1
High	Sequest HT	Sequest HT (A3)	A	3	Unambiguous	AAAMAAELAADGQ	[K].aAAMAAELAADGQ.[-]	N-Term(TMT6plex)	FALSE	1	1	contig_136548_257_955_-	contig_136548_257_955_-	contig_136548_257_955_-	0	2	2	0.6675	0	1	1	709.86	1418.71	1418.71	-1.32	-0.00094	0	0	7864983	CID (Collision Induced Dissociation)	MS2	8.72138	4.7	0.972	70.6618	5485	5485	5484	170529_0692_097_S11-20_Fr_16.raw	0/0	4.24	238	0.0007302	0.01138	0.223	144269	Used	Unique	5.2
High	Sequest HT	Sequest HT (A3)	A	3	Unambiguous	GIYPAVDPLDSTSR	[K].gIYPAVDPLDSTSR.[I]	N-Term(TMT6plex)	FALSE	1	1	contig_136548_257_955_-	contig_136548_257_955_-	contig_136548_257_955_-	0	2	2	0.4065	0	1	1	860.459	1719.91	1719.91	-0.03	-3e-05	0	0	2.52759e+06	CID (Collision Induced Dissociation)	MS2	40.9581	247	2.774	67.6234	5113	5113	5098	170529_0692_097_S11-20_Fr_20.raw	0/0	4.28	594	0.0004428	0.0005557	0.563	150267	Used	Unique	173.2
High	Sequest HT	Sequest HT (A3)	A	3	Unambiguous	GIYPAVDPLDSTSR	[K].gIYPAVDPLDSTSR.[I]	N-Term(TMT6plex)	FALSE	1	1	contig_136548_257_955_-	contig_136548_257_955_-	contig_136548_257_955_-	0	2	2	0.4405	0	1	1	860.458	1719.91	1719.91	-1.74	-0.00149	0	0	9416030	CID (Collision Induced Dissociation)	MS2	8.13772	45.7	0.755	68.823	5224	5224	5219	170529_0692_097_S11-20_Fr_01.raw	0/0	4.54	597	0.0004428	0.0009781	0.499	120640	Used	Unique	32.1
High	Sequest HT	Sequest HT (A3)	A	3	Unambiguous	AAAMAAELAADGQ	[K].aAAmAAELAADGQ.[-]	N-Term(TMT6plex); M4(Oxidation)	FALSE	1	1	contig_136548_257_955_-	contig_136548_257_955_-	contig_136548_257_955_-	0	2	2	0.5482	0	1	1	717.858	1434.71	1434.71	-0.91	-0.00066	0	0	10900495	CID (Collision Induced Dissociation)	MS2	8.70049	7.5	0.699	59.5904	4385	4385	4384	170529_0692_097_S11-20_Fr_10.raw	0/0	3.94	235	0.002236	0.02415	0.139	135434	Used	Unique	4.6
High	Sequest HT	Sequest HT (A3)	A	3	Unambiguous	AAAMAAELAADGQ	[K].aAAmAAELAADGQ.[-]	N-Term(TMT6plex); M4(Oxidation)	FALSE	1	1	contig_136548_257_955_-	contig_136548_257_955_-	contig_136548_257_955_-	0	2	2	0.1838	0	1	1	717.859	1434.71	1434.71	0.96	0.00069	0	0	11181.6	CID (Collision Induced Dissociation)	MS2	53.4745	0	100	93.2756	6708	6708	6706	170529_0692_097_S11-20_Fr_11.raw	0/0	3.21	257	0.002409	0.02974	0.115		Not Used	No Quan Values
High	Sequest HT	Sequest HT (A3)	A	3	Unambiguous	FTQAGAEVSALLGR	[R].fTQAGAEVSALLGR.[I]	N-Term(TMT6plex)	FALSE	1	1	contig_136548_257_955_-	contig_136548_257_955_-	contig_136548_257_955_-	0	3	3	0.514	0	1	1	550.313	1648.92	1648.92	0.69	0.00038	0	0	2.33901e+06	CID (Collision Induced Dissociation)	MS2	6.44895	5.9	2.113	76.3759	5756	5756	5749	170529_0692_097_S11-20_Fr_09.raw	0/0	4.65	656	0	7.725e-06	1.046	134277	Used	Unique	5.4
High	Sequest HT	Sequest HT (A3)	A	3	Unambiguous	FTQAGAEVSALLGR	[R].fTQAGAEVSALLGR.[I]	N-Term(TMT6plex)	FALSE	1	1	contig_136548_257_955_-	contig_136548_257_955_-	contig_136548_257_955_-	0	2	2	0.5341	0	1	1	824.965	1648.92	1648.92	0.48	0.0004	0	0	6.82434e+06	CID (Collision Induced Dissociation)	MS2	8.11562	0	1.073	76.3058	5750	5750	5749	170529_0692_097_S11-20_Fr_09.raw	0/0	5.28	655	0.0004428	0.0004385	0.59		Not Used	No Quan Values
High	Sequest HT	Sequest HT (A3)	A	3	Unambiguous	AAAMAAELAADGQ	[K].aAAmAAELAADGQ.[-]	N-Term(TMT6plex); M4(Oxidation)	FALSE	1	1	contig_136548_257_955_-	contig_136548_257_955_-	contig_136548_257_955_-	0	2	2	0.5793	0	1	1	717.858	1434.71	1434.71	-0.15	-0.00011	0	0	10155027	CID (Collision Induced Dissociation)	MS2	6.69126	15.8	0.744	62.6942	4718	4718	4717	170529_0692_097_S11-20_Fr_11.raw	0/0	4.73	237	0.0007302	0.01071	0.23	137396	Used	Unique	11.1
High	Sequest HT	Sequest HT (A3)	A	3	Unambiguous	GIYPAVDPLDSTSR	[K].gIYPAVDPLDSTSR.[I]	N-Term(TMT6plex)	FALSE	1	1	contig_136548_257_955_-	contig_136548_257_955_-	contig_136548_257_955_-	0	3	3	0.29	0	1	1	573.975	1719.91	1719.91	0	0	0	0	12548235	CID (Collision Induced Dissociation)	MS2	11.3922	7.1	0.391	67.7515	5124	5124	5119	170529_0692_097_S11-20_Fr_20.raw	0/0	4	594	0.00493	0.04544	0.067	150272	Used	Unique	6.1
High	Sequest HT	Sequest HT (A3)	A	3	Unambiguous	AAAMAAELAADGQ	[K].aAAMAAELAADGQ.[-]	N-Term(TMT6plex)	FALSE	1	1	contig_136548_257_955_-	contig_136548_257_955_-	contig_136548_257_955_-	0	2	2	0.589	0	1	1	709.861	1418.71	1418.71	-0.55	-0.00039	0	0	10956.9	CID (Collision Induced Dissociation)	MS2	12.4503	0.5	100	71.8506	4785	4785	4781	170529_0692_097_S11-20_Fr_12.raw	0/0	3.65	249	0.0004428	0.00666	0.283	138424	Used	Unique
High	Sequest HT	Sequest HT (A3)	A	3	Unambiguous	IPSAVGYQPTLATDMGGLQER	[R].iPSAVGYQPTLATDmGGLQER.[I]	N-Term(TMT6plex); M15(Oxidation)	FALSE	1	1	contig_136548_257_955_-	contig_136548_257_955_-	contig_136548_257_955_-	0	3	3	0.6274	0	1	1	817.091	2449.26	2449.26	-0.78	-0.00063	0	0	14278779	CID (Collision Induced Dissociation)	MS2	6.8505	3.1	0.27	68.2079	5073	5073	5072	170529_0692_097_S11-20_Fr_02.raw	0/0	6.36	645	0.0004428	0.0001072	0.749	122199	Used	Unique	2.5
High	Sequest HT	Sequest HT (A3)	A	3	Unambiguous	AAAMAAELAADGQ	[K].aAAmAAELAADGQ.[-]	N-Term(TMT6plex); M4(Oxidation)	FALSE	1	1	contig_136548_257_955_-	contig_136548_257_955_-	contig_136548_257_955_-	0	2	2	0.5919	0	1	1	717.858	1434.71	1434.71	0.02	2e-05	0	0	274462	CID (Collision Induced Dissociation)	MS2	6.07038	6.8	27.836	64.4488	4440	4440	4439	170529_0692_097_S11-20_Fr_12.raw	0/0	4.19	237	0.0004428	0.007423	0.271	138367	Used	Unique	5.3
High	Sequest HT	Sequest HT (A3)	A	3	Unambiguous	FTQAGAEVSALLGR	[R].fTQAGAEVSALLGR.[I]	N-Term(TMT6plex)	FALSE	1	1	contig_136548_257_955_-	contig_136548_257_955_-	contig_136548_257_955_-	0	2	2	0.4773	0	1	1	824.964	1648.92	1648.92	-1.07	-0.00089	0	0	1.54793e+06	CID (Collision Induced Dissociation)	MS2	10.6983	0.6	5.138	76.8117	5815	5815	5806	170529_0692_097_S11-20_Fr_10.raw	0/0	5.07	645	0.0004428	0.006976	0.278	136112	Used	Unique
High	Sequest HT	Sequest HT (A3)	A	3	Unambiguous	AAAMAAELAADGQ	[K].aAAmAAELAADGQ.[-]	N-Term(TMT6plex); M4(Oxidation)	FALSE	1	1	contig_136548_257_955_-	contig_136548_257_955_-	contig_136548_257_955_-	0	2	2	0.3696	0	1	1	717.859	1434.71	1434.71	0.53	0.00038	0	0	37295.6	CID (Collision Induced Dissociation)	MS2	6.29059	0	100	62.4447	4349	4349	4345	170529_0692_097_S11-20_Fr_12.raw	0/0	3.03	253	0.004744	0.0421	0.076		Not Used	No Quan Values
High	Sequest HT	Sequest HT (A3)	A	3	Unambiguous	FTQAGAEVSALLGR	[R].fTQAGAEVSALLGR.[I]	N-Term(TMT6plex)	FALSE	1	1	contig_136548_257_955_-	contig_136548_257_955_-	contig_136548_257_955_-	0	2	2	0.2971	0	1	1	824.965	1648.92	1648.92	1	0.00082	0	0	12619.4	CID (Collision Induced Dissociation)	MS2	15.2951	0	100	77.6626	5030	5030	5026	170529_0692_097_S11-20_Fr_12.raw	0/0	3.5	642	0.0007302	0.01262	0.212		Not Used	No Quan Values
High	Sequest HT	Sequest HT (A3)	A	3	Unambiguous	IINVIGEPIDER	[R].iINVIGEPIDER.[G]	N-Term(TMT6plex)	FALSE	1	1	contig_136548_994_1838_-	contig_136548_994_1838_-	contig_136548_994_1838_-	0	2	2	0.4967	0	1	1	798.961	1596.92	1596.92	-0.32	-0.00025	0	0	69753312	CID (Collision Induced Dissociation)	MS2	9.97289	6.6	0.106	71.9717	5615	5615	5614	170529_0692_097_S11-20_Fr_04.raw	0/0	4.53	497	0.0004428	0.002821	0.38	125530	Used	Unique	4
High	Sequest HT	Sequest HT (A3)	A	3	Unambiguous	TVVIMELINNIAK	[K].tVVImELInNIAk.[A]	N-Term(TMT6plex); M5(Oxidation); N9(Deamidated); K13(TMT6plex)	FALSE	1	1	contig_136548_994_1838_-	contig_136548_994_1838_-	contig_136548_994_1838_-	0	2	2	0.0516	0	1	1	967.076	1933.14	1933.14	0.09	9e-05	0	0	23497.5	CID (Collision Induced Dissociation)	MS2	0	0	100	87.2259	6624	6624	6609	170529_0692_097_S11-20_Fr_14.raw	0/0	2.52	477	0.002236	0.02491	0.135		Not Used	No Quan Values
High	Sequest HT	Sequest HT (A3)	A	3	Unambiguous	VIDLIEPYPK	[K].vIDLIEPYPk.[G]	N-Term(TMT6plex); K10(TMT6plex)	FALSE	1	1	contig_136548_994_1838_-	contig_136548_994_1838_-	contig_136548_994_1838_-	0	2	2	0.4066	0	1	1	823.002	1645	1645	-0.48	-0.0004	0	0	21250472	CID (Collision Induced Dissociation)	MS2	9.71206	17.8	0.348	75.0354	5646	5646	5645	170529_0692_097_S11-20_Fr_09.raw	0/0	4.23	483	0.0004428	0.002312	0.402	134225	Used	Unique	16.5
High	Sequest HT	Sequest HT (A3)	A	3	Unambiguous	VIDLIEPYPK	[K].vIDLIEPYPk.[G]	N-Term(TMT6plex); K10(TMT6plex)	FALSE	1	1	contig_136548_994_1838_-	contig_136548_994_1838_-	contig_136548_994_1838_-	0	2	2	0.237	0	1	1	823.001	1645	1645	-1.22	-0.00101	0	0	1.85932e+06	CID (Collision Induced Dissociation)	MS2	25.784	0.4	3.972	75.7959	5731	5731	5722	170529_0692_097_S11-20_Fr_10.raw	0/0	2.7	490	0.001521	0.01898	0.166	136072	Used	Unique
High	Sequest HT	Sequest HT (A3)	A	3	Unambiguous	TVVIMELINNIAK	[K].tVVImELINNIAk.[A]	N-Term(TMT6plex); M5(Oxidation); K13(TMT6plex)	FALSE	1	1	contig_136548_994_1838_-	contig_136548_994_1838_-	contig_136548_994_1838_-	0	2	2	0.3488	0	1	1	966.587	1932.17	1932.16	3.44	0.00332	0	0	10352.7	CID (Collision Induced Dissociation)	MS2	0	0	100	84.0055	6252	6252	6245	170529_0692_097_S11-20_Fr_16.raw	0/0	3.44	363	0.0004428	0.0009332	0.505		Not Used	No Quan Values
High	Sequest HT	Sequest HT (A3)	A	3	Unambiguous	TIAMDATEGLVR	[R].tIAMDATEGLVR.[G]	N-Term(TMT6plex)	FALSE	1	1	contig_136548_994_1838_-	contig_136548_994_1838_-	contig_136548_994_1838_-	0	2	2	0.3708	0	1	1	753.413	1505.82	1505.82	-0.56	-0.00042	0	0	7.71901e+06	CID (Collision Induced Dissociation)	MS2	6.15305	0.7	0.99	67.0304	5061	5061	5056	170529_0692_097_S11-20_Fr_20.raw	0/0	3.83	588	0.001312	0.01564	0.188	150242	Used	Unique	1.8
High	Sequest HT	Sequest HT (A3)	A	3	Unambiguous	TVVIMELINNIAK	[K].tVVImELINNIAk.[A]	N-Term(TMT6plex); M5(Oxidation); K13(TMT6plex)	FALSE	1	1	contig_136548_994_1838_-	contig_136548_994_1838_-	contig_136548_994_1838_-	0	3	3	0.2301	0	1	1	644.725	1932.16	1932.16	0.37	0.00024	0	0	35427.5	CID (Collision Induced Dissociation)	MS2	75.393	9.1	100	83.8564	6248	6248	6245	170529_0692_097_S11-20_Fr_16.raw	0/0	3.26	392	0.002236	0.02672	0.127	144587	Used	Unique	6.7
High	Sequest HT	Sequest HT (A3)	A	3	Unambiguous	VIDLIEPYPK	[K].vIDLIEPYPk.[G]	N-Term(TMT6plex); K10(TMT6plex)	FALSE	1	1	contig_136548_994_1838_-	contig_136548_994_1838_-	contig_136548_994_1838_-	0	3	3	0.4601	0	1	1	549.004	1645	1645	0.03	2e-05	0	0	10132936	CID (Collision Induced Dissociation)	MS2	8.34652	33.4	0.487	75.0823	5650	5650	5645	170529_0692_097_S11-20_Fr_09.raw	0/0	3.26	490	0.0004428	0.002901	0.377	134227	Used	Unique	30.2
High	Sequest HT	Sequest HT (A3)	A	3	Unambiguous	IINVIGEPIDER	[R].iINVIGEPIDER.[G]	N-Term(TMT6plex)	FALSE	1	1	contig_136548_994_1838_-	contig_136548_994_1838_-	contig_136548_994_1838_-	0	2	2	0.4789	0	1	1	798.962	1596.92	1596.92	-0.01	-1e-05	0	0	33461770	CID (Collision Induced Dissociation)	MS2	9.47583	4.2	0.219	71.8453	5592	5592	5589	170529_0692_097_S11-20_Fr_05.raw	0/0	4.26	504	0.001521	0.02018	0.159	127290	Used	Unique	2.7
High	Sequest HT	Sequest HT (A3)	A	3	Unambiguous	TIAMDATEGLVR	[R].tIAmDATEGLVR.[G]	N-Term(TMT6plex); M4(Oxidation)	FALSE	1	1	contig_136548_994_1838_-	contig_136548_994_1838_-	contig_136548_994_1838_-	0	2	2	0.3214	0	1	1	761.411	1521.81	1521.81	-0.42	-0.00032	0	0	7516294	CID (Collision Induced Dissociation)	MS2	6.23668	10.7	0.993	64.0301	4924	4924	4919	170529_0692_097_S11-20_Fr_16.raw	0/0	2.24	559	0.0007302	0.0124	0.214	144003	Used	Unique	5.4
High	Sequest HT	Sequest HT (A3)	A	3	Unambiguous	VLDTESPIKVPVGEGCLGR	[K].vLDTESPIkVPVGEGcLGR.[I]	N-Term(TMT6plex); K9(TMT6plex); C16(Carbamidomethyl)	FALSE	1	1	contig_136548_994_1838_-	contig_136548_994_1838_-	contig_136548_994_1838_-	1	3	3	0.3731	0	1	1	828.801	2484.39	2484.39	-0.88	-0.00073	0	0	31798082	CID (Collision Induced Dissociation)	MS2	7.92701	0	0.121	67.982	5254	5254	5253	170529_0692_097_S11-20_Fr_05.raw	0/0	3.35	625	0.003753	0.03707	0.09		Not Used	No Quan Values
High	Sequest HT	Sequest HT (A3)	A	3	Unambiguous	WSSDPQVTYDAETATK	[K].wSSDPQVTYDAETATk.[TA]	N-Term(TMT6plex); K16(TMT6plex)	FALSE	1	4	contig_136600_1_1003_+	contig_136600_1_1003_+; contig_158439_2133_2402_+; contig_34614_1_907_-; contig_11583_610_1880_+	contig_136600_1_1003_+; contig_158439_2133_2402_+; contig_34614_1_907_-; contig_11583_610_1880_+	0	3	3	0.5915	0	1	1	753.051	2257.14	2257.14	-0.48	-0.00036	0	0	2.47307e+06	CID (Collision Induced Dissociation)	MS2	6.09859	1.9	1.49	64.9441	4963	4963	4956	170529_0692_097_S11-20_Fr_17.raw	0/0	3.99	542	0.0004428	0.002865	0.378	145611	Used	Unique
High	Sequest HT	Sequest HT (A3)	A	3	Unambiguous	FEGVFGEDWK	[K].fEGVFGEDWk.[T]	N-Term(TMT6plex); K10(TMT6plex)	FALSE	1	2	contig_136600_1_1003_+	contig_136600_1_1003_+; contig_34614_1_907_-	contig_136600_1_1003_+; contig_34614_1_907_-	0	2	2	0.3474	0	1	1	836.443	1671.88	1671.88	-0.25	-0.00021	0	0	1.1047e+06	CID (Collision Induced Dissociation)	MS2	5.3869	6.4	6.811	76.7885	5560	5560	5555	170529_0692_097_S11-20_Fr_08.raw	0/0	4.26	459	0.0004428	0.000891	0.51	132722	Used	Unique	5.5
High	Sequest HT	Sequest HT (A3)	A	3	Unambiguous	ALNALEFK	[R].aLNALEFk.[K]	N-Term(TMT6plex); K8(TMT6plex)	FALSE	1	2	contig_136600_1_1003_+	contig_136600_1_1003_+; contig_34614_1_907_-	contig_136600_1_1003_+; contig_34614_1_907_-	0	2	2	0.4073	0	1	1	682.421	1363.83	1363.83	-0.86	-0.00059	0	0	28077176	CID (Collision Induced Dissociation)	MS2	8.31626	2.7	0.262	69.978	5430	5430	5421	170529_0692_097_S11-20_Fr_05.raw	0/0	4.1	440	0.002236	0.02456	0.137	127213	Used	Unique	2.3
High	Sequest HT	Sequest HT (A3)	A	3	Unambiguous	GIIAADWEK	[R].gIIAADWEk.[L]	N-Term(TMT6plex); K9(TMT6plex)	FALSE	1	2	contig_136600_1_1003_+	contig_136600_1_1003_+; contig_34614_1_907_-	contig_136600_1_1003_+; contig_34614_1_907_-	0	2	2	0.3947	0	1	1	730.929	1460.85	1460.85	-1.07	-0.00078	0	0	18501642	CID (Collision Induced Dissociation)	MS2	18.238	0.9	0.418	69.5458	5330	5330	5325	170529_0692_097_S11-20_Fr_03.raw	0/0	3.42	619	0.0004428	0.005253	0.31	123764	Used	Unique
High	Sequest HT	Sequest HT (A3)	A	3	Unambiguous	TAAGELSADEAR	[K].tAAGELSADEAR.[A]	N-Term(TMT6plex)	FALSE	1	1	contig_136967_1_115_+	contig_136967_1_115_+	contig_136967_1_115_+	0	2	2	0.4897	0	1	1	710.367	1419.73	1419.73	-0.34	-0.00024	0	0	59701276	CID (Collision Induced Dissociation)	MS2	7.81612	7.6	0.124	54.0655	3890	3890	3889	170529_0692_097_S11-20_Fr_09.raw	0/0	5.35	367	0.0004428	0.002052	0.416	133393	Used	Unique	6.9
High	Sequest HT	Sequest HT (A3)	A	3	Unambiguous	TAAGELSADEAR	[K].tAAGELSADEAR.[A]	N-Term(TMT6plex)	FALSE	1	1	contig_136967_1_115_+	contig_136967_1_115_+	contig_136967_1_115_+	0	3	3	0.2874	0	1	1	473.914	1419.73	1419.73	0.08	4e-05	0	0	4082571	CID (Collision Induced Dissociation)	MS2	16.7178	2	1.327	54.1579	3898	3898	3889	170529_0692_097_S11-20_Fr_09.raw	0/0	3.34	368	0.007058	0.06509	0.026	133397	Used	Unique
High	Sequest HT	Sequest HT (A3)	A	3	Unambiguous	EVDAVELEER	[K].eVDAVELEER.[V]	N-Term(TMT6plex)	FALSE	1	1	contig_137077_110_3097_+	contig_137077_110_3097_+	contig_137077_110_3097_+	0	2	2	0.384	0	1	1	709.372	1417.74	1417.74	-0.5	-0.00035	0	0	2.57958e+06	CID (Collision Induced Dissociation)	MS2	6.73542	0.4	2.962	61.0935	4475	4475	4474	170529_0692_097_S11-20_Fr_09.raw	0/0	4.01	409	0.0004428	0.006764	0.282	133670	Used	Unique
High	Sequest HT	Sequest HT (A3)	A	3	Unambiguous	SDFSEIDLQK	[K].sDFSEIDLQk.[N]	N-Term(TMT6plex); K10(TMT6plex)	FALSE	1	1	contig_137182_850_1734_-	contig_137182_850_1734_-	contig_137182_850_1734_-	0	2	2	0.4447	0	1	1	820.452	1639.9	1639.89	1.57	0.00129	0	0	19636178	CID (Collision Induced Dissociation)	MS2	11.9885	5.9	0.385	67.3562	5151	5151	5150	170529_0692_097_S11-20_Fr_18.raw	0/0	4.43	531	0.0004428	0.002358	0.4	147234	Used	Unique	4.6
High	Sequest HT	Sequest HT (A3)	A	3	Unambiguous	LYEPVEAISIIK	[K].lYEPVEAISIIk.[K]	N-Term(TMT6plex); K12(TMT6plex)	FALSE	1	1	contig_137182_850_1734_-	contig_137182_850_1734_-	contig_137182_850_1734_-	0	2	2	0.3951	0	1	1	917.06	1833.11	1833.11	-0.1	-9e-05	0	0	273966	CID (Collision Induced Dissociation)	MS2	26.8001	1.1	27.483	78.8762	5999	5999	5990	170529_0692_097_S11-20_Fr_11.raw	0/0	4.48	389	0.0004428	0.0004907	0.577	138002	Used	Unique
High	Sequest HT	Sequest HT (A3)	A	3	Unambiguous	LYEPVEAISIIKK	[K].lYEPVEAISIIkk.[T]	N-Term(TMT6plex); K12(TMT6plex); K13(TMT6plex)	FALSE	1	1	contig_137182_850_1734_-	contig_137182_850_1734_-	contig_137182_850_1734_-	1	3	3	0.5414	0	1	1	730.793	2190.36	2190.37	-3.17	-0.00231	0	0	8786781	CID (Collision Induced Dissociation)	MS2	9.74659	22	0.459	75.6747	5832	5832	5825	170529_0692_097_S11-20_Fr_13.raw	0/0	4.47	161	0.0004428	0.0005488	0.565	139596	Used	Unique	17.8
High	Sequest HT	Sequest HT (A3)	A	3	Unambiguous	NLAAIYEVIEK	[K].nLAAIYEVIEk.[N]	N-Term(TMT6plex); K11(TMT6plex)	FALSE	1	1	contig_137182_850_1734_-	contig_137182_850_1734_-	contig_137182_850_1734_-	0	2	2	0.5113	0	1	1	861.015	1721.02	1721.02	-0.99	-0.00085	0	0	882660	CID (Collision Induced Dissociation)	MS2	5.01678	15.8	8.312	78.0884	5892	5892	5891	170529_0692_097_S11-20_Fr_09.raw	0/0	5.32	474	0.0007302	0.01169	0.22	134339	Used	Unique	11.6
High	Sequest HT	Sequest HT (A3)	A	3	Unambiguous	LYEPVEAISIIK	[K].lYEPVEAISIIk.[K]	N-Term(TMT6plex); K12(TMT6plex)	FALSE	1	1	contig_137182_850_1734_-	contig_137182_850_1734_-	contig_137182_850_1734_-	0	3	3	0.3943	0	1	1	611.709	1833.11	1833.11	-0.94	-0.00057	0	0	3.99729e+06	CID (Collision Induced Dissociation)	MS2	7.16091	0	1.236	78.3151	5937	5937	5930	170529_0692_097_S11-20_Fr_10.raw	0/0	2.79	395	0.004665	0.03999	0.081		Not Used	No Quan Values
High	Sequest HT	Sequest HT (A3)	A	3	Unambiguous	AGTVSADPAASVAEFK	[K].aGTVSADPAASVAEFk.[A]	N-Term(TMT6plex); K16(TMT6plex)	FALSE	1	1	contig_137182_850_1734_-	contig_137182_850_1734_-	contig_137182_850_1734_-	0	3	3	0.4663	0	1	1	660.367	1979.09	1979.08	0.66	0.00043	0	0	28936242	CID (Collision Induced Dissociation)	MS2	10.2574	2.3	0.171	67.5528	5210	5210	5209	170529_0692_097_S11-20_Fr_19.raw	0/0	3.41	694	0.0004428	0.0006825	0.54	148719	Used	Unique	1.5
High	Sequest HT	Sequest HT (A3)	A	3	Unambiguous	SDFSEIDLQK	[K].sDFSEIDLQk.[N]	N-Term(TMT6plex); K10(TMT6plex)	FALSE	1	1	contig_137182_850_1734_-	contig_137182_850_1734_-	contig_137182_850_1734_-	0	2	2	0.46	0	1	1	820.45	1639.89	1639.89	-1.18	-0.00097	0	0	27786814	CID (Collision Induced Dissociation)	MS2	7.68799	8	0.272	67.7935	5231	5231	5230	170529_0692_097_S11-20_Fr_19.raw	0/0	4	530	0.0004428	0.00105	0.491	148729	Used	Unique	7.1
High	Sequest HT	Sequest HT (A3)	A	3	Unambiguous	SDFSEIDLQK	[K].sDFSEIDLQk.[N]	N-Term(TMT6plex); K10(TMT6plex)	FALSE	1	1	contig_137182_850_1734_-	contig_137182_850_1734_-	contig_137182_850_1734_-	0	3	3	0.3692	0	1	1	547.302	1639.89	1639.89	-1.19	-0.00065	0	0	11478135	CID (Collision Induced Dissociation)	MS2	6.99149	9.6	0.446	67.818	5233	5233	5230	170529_0692_097_S11-20_Fr_19.raw	0/0	3.25	530	0.002409	0.02896	0.118	148730	Used	Unique	8.3
High	Sequest HT	Sequest HT (A3)	A	3	Unambiguous	SDFSEIDLQK	[K].sDFSEIDLQk.[N]	N-Term(TMT6plex); K10(TMT6plex)	FALSE	1	1	contig_137182_850_1734_-	contig_137182_850_1734_-	contig_137182_850_1734_-	0	3	3	0.3111	0	1	1	547.304	1639.9	1639.89	1.93	0.00106	0	0	8464010	CID (Collision Induced Dissociation)	MS2	11.3068	3.8	0.613	67.3807	5153	5153	5150	170529_0692_097_S11-20_Fr_18.raw	0/0	3.15	524	0.001312	0.01653	0.181	147235	Used	Unique	3.2
High	Sequest HT	Sequest HT (A3)	A	3	Unambiguous	AVLGLPLGGTALK	[R].aVLGLPLGGTALk.[V]	N-Term(TMT6plex); K13(TMT6plex)	FALSE	1	1	contig_137215_39_1711_+	contig_137215_39_1711_+	contig_137215_39_1711_+	0	2	2	0.3894	0	1	1	834.543	1668.08	1668.08	-2.53	-0.00211	0	0	2178474	CID (Collision Induced Dissociation)	MS2	11.4392	3.1	3.385	76.6904	5920	5920	5909	170529_0692_097_S11-20_Fr_13.raw	0/0	3.39	120	0.0004428	8.061e-05	0.781	139638	Used	Unique
High	Sequest HT	Sequest HT (A3)	A	3	Unambiguous	EVSTVAGNGAR	[R].eVSTVAGnGAR.[G]	N-Term(TMT6plex); N8(Deamidated)	FALSE	1	3	contig_135559_431_1437_-	contig_137337_274_516_-; contig_82367_483_1190_-; contig_135559_431_1437_-	contig_137337_274_516_-; contig_82367_483_1190_-; contig_135559_431_1437_-	0	2	2	0.2488	0	1	1	645.846	1290.68	1290.69	-0.29	-0.00019	0	0	11002532	CID (Collision Induced Dissociation)	MS2	8.1684	10.6	0.68	50.9973	3638	3638	3631	170529_0692_097_S11-20_Fr_10.raw	0/0	4.1	500	0.004744	0.04097	0.079	135080	Used	Unique	4.1
High	Sequest HT	Sequest HT (A3)	A	3	Unambiguous	TGTSFLPK	[R].tGTSFLPk.[E]	N-Term(TMT6plex); K8(TMT6plex)	FALSE	1	1	contig_137416_1_2181_+	contig_137416_1_2181_+	contig_137416_1_2181_+	0	2	2	0.3484	0	1	1	654.901	1308.79	1308.79	1.32	0.00086	0	0	19097974	CID (Collision Induced Dissociation)	MS2	8.09044	4.7	0.385	64.5006	4743	4743	4736	170529_0692_097_S11-20_Fr_02.raw	0/0	3.53	421	0.002236	0.02746	0.124	122042	Used	Unique	10.8
High	Sequest HT	Sequest HT (A3)	A	3	Unambiguous	VDDDDTLSR	[R].vDDDDTLSR.[I]	N-Term(TMT6plex)	FALSE	1	1	contig_137436_46_1161_+	contig_137436_46_1161_+	contig_137436_46_1161_+	0	2	2	0.3636	0	1	1	632.815	1264.62	1264.62	0.99	0.00063	0	0	767756	CID (Collision Induced Dissociation)	MS2	5.03703	0.9	8.588	53.4516	3947	3947	3933	170529_0692_097_S11-20_Fr_07.raw	0/0	3.85	223	0.002409	0.03001	0.114	130040	Used	Unique
High	Sequest HT	Sequest HT (A3)	A	3	Unambiguous	FAVQGNAADK	[K].fAVQGNAADk.[I]	N-Term(TMT6plex); K10(TMT6plex)	FALSE	1	1	contig_137631_1_1142_+	contig_137631_1_1142_+	contig_137631_1_1142_+	0	2	2	0.3093	0	1	1	739.92	1478.83	1478.84	-2.66	-0.00197	0	0	12821811	CID (Collision Induced Dissociation)	MS2	8.02549	0.1	0.571	58.6523	4404	4404	4389	170529_0692_097_S11-20_Fr_17.raw	0/0	2.91	590	0.006789	0.06138	0.033	145345	Used	Unique
High	Sequest HT	Sequest HT (A3)	A	3	Unambiguous	LVSQPDFAEGMVATATK	[R].lVSQPDFAEGmVATATk.[L]	N-Term(TMT6plex); M11(Oxidation); K17(TMT6plex)	FALSE	1	1	contig_137631_1_1142_+	contig_137631_1_1142_+	contig_137631_1_1142_+	0	3	3	0.5407	0	1	1	747.073	2239.21	2239.2	0.33	0.00024	0	0	16027820	CID (Collision Induced Dissociation)	MS2	6.30364	1.6	0.262	65.86	4958	4958	4951	170529_0692_097_S11-20_Fr_20.raw	0/0	4.42	751	0.0004428	0.003088	0.37	150193	Used	Unique
High	Sequest HT	Sequest HT (A3)	A	3	Unambiguous	FGGVEFFK	[K].fGGVEFFk.[I]	N-Term(TMT6plex); K8(TMT6plex)	FALSE	1	1	contig_137631_1_1142_+	contig_137631_1_1142_+	contig_137631_1_1142_+	0	2	2	0.4296	0	1	1	694.903	1388.8	1388.8	0.65	0.00045	0	0	5587649	CID (Collision Induced Dissociation)	MS2	6.61625	7.3	1.263	76.1463	5787	5787	5782	170529_0692_097_S11-20_Fr_11.raw	0/0	3.98	694	0.0007302	0.0115	0.222	137902	Used	Unique	5.7
High	Sequest HT	Sequest HT (A3)	A	3	Unambiguous	YIEEANPDGFTPALLDAK	[R].yIEEANPDGFTPALLDAk.[M]	N-Term(TMT6plex); K18(TMT6plex)	FALSE	1	1	contig_137846_169_2890_-	contig_137846_169_2890_-	contig_137846_169_2890_-	0	3	3	0.3719	0	1	1	808.102	2422.29	2422.29	-0.2	-0.00016	0	0	553168	CID (Collision Induced Dissociation)	MS2	19.0523	0.5	9.209	75.2409	5889	5889	5886	170529_0692_097_S11-20_Fr_04.raw	0/0	4.84	776	0.0004428	0.0001015	0.755	125660	Used	Unique
High	Sequest HT	Sequest HT (A3)	A	3	Unambiguous	VDPYIMYGYPNLK	[K].vDPYImYGYPNLk.[T]	N-Term(TMT6plex); M6(Oxidation); K13(TMT6plex)	FALSE	1	1	contig_137846_3621_3983_-	contig_137846_3621_3983_-	contig_137846_3621_3983_-	0	3	3	0.5734	0	1	1	683.036	2047.09	2047.1	-1.59	-0.00108	0	0	3.53888e+06	CID (Collision Induced Dissociation)	MS2	5.19598	0.7	1.195	70.5228	5478	5478	5463	170529_0692_097_S11-20_Fr_05.raw	0/0	3.61	720	0.0004428	0.003514	0.355	127236	Used	Unique	1.6
High	Sequest HT	Sequest HT (A3)	A	3	Unambiguous	SSVPESVLK	[K].sSVPESVLk.[K]	N-Term(TMT6plex); K9(TMT6plex)	FALSE	1	1	contig_137846_3986_4363_-	contig_137846_3986_4363_-	contig_137846_3986_4363_-	0	2	2	0.3819	0	1	1	702.429	1403.85	1403.85	0.26	0.00018	0	0	27402844	CID (Collision Induced Dissociation)	MS2	10.8109	22.2	0.272	61.2356	4611	4611	4604	170529_0692_097_S11-20_Fr_18.raw	0/0	4.32	584	0.0007302	0.01208	0.217	146977	Used	Unique	16.8
High	Sequest HT	Sequest HT (A3)	A	3	Unambiguous	SSVPESVLK	[K].sSVPESVLk.[K]	N-Term(TMT6plex); K9(TMT6plex)	FALSE	1	1	contig_137846_3986_4363_-	contig_137846_3986_4363_-	contig_137846_3986_4363_-	0	2	2	0.358	0	1	1	702.429	1403.85	1403.85	-0.26	-0.00018	0	0	40177056	CID (Collision Induced Dissociation)	MS2	7.94693	16.6	0.185	61.122	4625	4625	4620	170529_0692_097_S11-20_Fr_17.raw	0/0	4.05	585	0.0004428	0.004832	0.32	145450	Used	Unique	12.2
High	Sequest HT	Sequest HT (A3)	A	3	Unambiguous	SSVPESVLKK	[K].sSVPESVLkk.[R]	N-Term(TMT6plex); K9(TMT6plex); K10(TMT6plex)	FALSE	1	1	contig_137846_3986_4363_-	contig_137846_3986_4363_-	contig_137846_3986_4363_-	1	3	3	0.3558	0	1	1	587.707	1761.11	1761.11	-0.61	-0.00036	0	0	3624923	CID (Collision Induced Dissociation)	MS2	14.2527	54.7	1.373	59.4772	4394	4394	4379	170529_0692_097_S11-20_Fr_01.raw	0/0	3.12	282	0.0007302	0.01119	0.225	120245	Used	Unique	42.4
High	Sequest HT	Sequest HT (A3)	A	3	Unambiguous	KAGTFYVEPEQK	[R].kAGTFYVEPEQk.[V]	N-Term(TMT6plex); K1(TMT6plex); K12(TMT6plex)	FALSE	1	1	contig_137846_3986_4363_-	contig_137846_3986_4363_-	contig_137846_3986_4363_-	1	3	3	0.4547	0	1	1	695.404	2084.2	2084.2	-0.82	-0.00057	0	0	25570152	CID (Collision Induced Dissociation)	MS2	6.75506	4.6	0.189	59.2658	4370	4370	4363	170529_0692_097_S11-20_Fr_20.raw	0/0	4.53	561	0.0004428	0.0001779	0.692	149913	Used	Unique	2.8
High	Sequest HT	Sequest HT (A3)	A	3	Unambiguous	IGPPPDLPSLLLANR	[R].iGPPPDLPSLLLANR.[I]	N-Term(TMT6plex)	FALSE	1	1	contig_138116_219_941_-	contig_138116_219_941_-	contig_138116_219_941_-	0	2	2	0.3731	0	1	1	901.54	1802.07	1802.07	-0.79	-0.00071	0	0	200640	CID (Collision Induced Dissociation)	MS2	0	0	37.188	79.7991	6114	6114	6101	170529_0692_097_S11-20_Fr_15.raw	0/0	3.27	471	0.0004428	0.003991	0.341		Not Used	No Quan Values
High	Sequest HT	Sequest HT (A3)	A	3	Unambiguous	IGPPPDLPSLLLANR	[R].iGPPPDLPSLLLANR.[I]	N-Term(TMT6plex)	FALSE	1	1	contig_138116_219_941_-	contig_138116_219_941_-	contig_138116_219_941_-	0	3	3	0.3626	0	1	1	601.363	1802.07	1802.07	-0.25	-0.00015	0	0	235486	CID (Collision Induced Dissociation)	MS2	15.372	1.9	23.155	79.6663	6106	6106	6101	170529_0692_097_S11-20_Fr_15.raw	0/0	3.64	478	0.0007302	0.009317	0.246	142951	Used	Unique
High	Sequest HT	Sequest HT (A3)	A	3	Unambiguous	IGPPPDLPSLLLANR	[R].iGPPPDLPSLLLANR.[I]	N-Term(TMT6plex)	FALSE	1	1	contig_138116_219_941_-	contig_138116_219_941_-	contig_138116_219_941_-	0	3	3	0.4552	0	1	1	601.363	1802.08	1802.07	0.96	0.00058	0	0	1.13361e+06	CID (Collision Induced Dissociation)	MS2	16.8417	2.7	4.643	80.44	6235	6235	6230	170529_0692_097_S11-20_Fr_14.raw	0/0	4.02	492	0.0004428	0.0023	0.403	141481	Used	Unique	2.9
High	Sequest HT	Sequest HT (A3)	A	3	Unambiguous	SITNWAGVK	[K].sITNWAGVk.[V]	N-Term(TMT6plex); K9(TMT6plex)	FALSE	1	2	contig_65072_1_319_+	contig_138326_109_392_-; contig_65072_1_319_+	contig_138326_109_392_-; contig_65072_1_319_+	0	2	2	0.2393	0	1	1	717.429	1433.85	1433.85	-0.3	-0.00021	0	0	6.29512e+06	CID (Collision Induced Dissociation)	MS2	12.1869	0	1.185	66.4132	5115	5115	5106	170529_0692_097_S11-20_Fr_05.raw	0/0	2.8	587	0.0004428	0.006932	0.279		Not Used	No Quan Values
High	Sequest HT	Sequest HT (A3)	A	3	Unambiguous	AEAEGDNDGGPEWCFV	[K].aEAEGDNDGGPEWcFV.[-]	N-Term(TMT6plex); C14(Carbamidomethyl)	FALSE	1	1	contig_138481_175_944_-	contig_138481_175_944_-	contig_138481_175_944_-	0	2	2	0.5773	0	1	1	991.425	1981.84	1981.84	-0.05	-5e-05	0	0	79027.2	CID (Collision Induced Dissociation)	MS2	4.69782	0	96.455	78.598	5965	5965	5958	170529_0692_097_S11-20_Fr_17.raw	0/0	3.62	19	0.002409	0.02828	0.121		Not Used	No Quan Values
High	Sequest HT	Sequest HT (A3)	A	3	Unambiguous	NISSATGTK	[R].nISSATGTk.[D]	N-Term(TMT6plex); K9(TMT6plex)	FALSE	1	1	contig_1395_26_859_+	contig_1395_26_859_+	contig_1395_26_859_+	0	2	2	0.3455	0	1	1	668.896	1336.78	1336.78	0.07	4e-05	0	0	21845128	CID (Collision Induced Dissociation)	MS2	10.9359	3	0.352	54.9487	4129	4129	4122	170529_0692_097_S11-20_Fr_14.raw	0/0	3.56	466	0.0004428	0.006368	0.289	140485	Used	Unique	2.7
High	Sequest HT	Sequest HT (A3)	A	3	Unambiguous	SKFIVVK	[R].skFIVVk.[A]	N-Term(TMT6plex); K2(TMT6plex); K7(TMT6plex)	FALSE	1	1	contig_1395_26_859_+	contig_1395_26_859_+	contig_1395_26_859_+	1	3	3	0.5647	0	1	1	503.344	1508.02	1508.02	-0.43	-0.00022	0	0	4287198	CID (Collision Induced Dissociation)	MS2	26.9841	48.3	1.23	62.301	4679	4679	4676	170529_0692_097_S11-20_Fr_06.raw	0/0	3.17	46	0.001028	0.01369	0.203	128604	Used	Unique	37.5
High	Sequest HT	Sequest HT (A3)	A	3	Unambiguous	EIAETLSR	[K].eIAETLSR.[S]	N-Term(TMT6plex)	FALSE	1	1	contig_1395_26_859_+	contig_1395_26_859_+	contig_1395_26_859_+	0	2	2	0.3372	0	1	1	574.33	1147.65	1147.65	0.86	0.00049	0	0	13036094	CID (Collision Induced Dissociation)	MS2	25.2972	16.5	0.523	60.8483	4658	4658	4647	170529_0692_097_S11-20_Fr_14.raw	0/0	3.47	656	0.005698	0.05502	0.045	140737	Used	Unique	13.7
High	Sequest HT	Sequest HT (A3)	A	3	Unambiguous	QVMQQEAER	[K].qVmQQEAER.[S]	N-Term(TMT6plex); M3(Oxidation)	FALSE	1	1	contig_1395_26_859_+	contig_1395_26_859_+	contig_1395_26_859_+	0	2	2	0.2028	0	1	1	682.345	1363.68	1363.68	-0.33	-0.00023	0	0	6091296	CID (Collision Induced Dissociation)	MS2	7.44287	0.1	1.233	44.3661	3243	3243	3242	170529_0692_097_S11-20_Fr_06.raw	0/0	2.12	277	0.001521	0.01917	0.165	127928	Used	Unique
High	Sequest HT	Sequest HT (A3)	A	3	Unambiguous	EFLNAFGSFK	[R].eFLNAFGSFk.[VX]	N-Term(TMT6plex); K10(TMT6plex)	FALSE	1	2	contig_95186_567_1539_-	contig_139510_67_951_+; contig_95186_567_1539_-	contig_139510_67_951_+; contig_95186_567_1539_-	0	2	2	0.4323	0	1	1	809.456	1617.9	1617.9	-0.15	-0.00012	0	0	2.71313e+06	CID (Collision Induced Dissociation)	MS2	9.32688	2.6	2.69	79.0619	6128	6128	6127	170529_0692_097_S11-20_Fr_14.raw	0/0	4.58	682	0.0007302	0.01087	0.228	141431	Used	Unique	1.8
High	Sequest HT	Sequest HT (A3)	A	3	Unambiguous	LPAVGSGFGELDMPK	[K].lPAVGSGFGELDmPk.[T]	N-Term(TMT6plex); M13(Oxidation); K15(TMT6plex)	FALSE	1	2	contig_95186_567_1539_-	contig_139510_67_951_+; contig_95186_567_1539_-	contig_139510_67_951_+; contig_95186_567_1539_-	0	3	3	0.4649	0	1	1	664.701	1992.09	1992.09	0.12	8e-05	0	0	10615681	CID (Collision Induced Dissociation)	MS2	15.1024	5.6	0.45	71.3541	5550	5550	5547	170529_0692_097_S11-20_Fr_05.raw	0/0	5.98	693	0	5.495e-05	0.825	127270	Used	Unique	3.2
High	Sequest HT	Sequest HT (A3)	A	3	Unambiguous	VGESLGYGPNAAR	[K].vGESLGYGPNAAR.[A]	N-Term(TMT6plex)	FALSE	1	2	contig_95186_567_1539_-	contig_139510_67_951_+; contig_95186_567_1539_-	contig_139510_67_951_+; contig_95186_567_1539_-	0	2	2	0.4683	0	1	1	760.405	1519.8	1519.81	-2.85	-0.00216	0	0	24370750	CID (Collision Induced Dissociation)	MS2	3.81027	0	0.314	58.5428	4394	4394	4389	170529_0692_097_S11-20_Fr_17.raw	0/0	4.57	569	0.0004428	0.007171	0.275		Not Used	No Quan Values
High	Sequest HT	Sequest HT (A3)	A	3	Unambiguous	LNFGKPIAPTLK	[K].lNFGkPIAPTLk.[R]	N-Term(TMT6plex); K5(TMT6plex); K12(TMT6plex)	FALSE	1	2	contig_95186_567_1539_-	contig_139510_67_951_+; contig_95186_567_1539_-	contig_139510_67_951_+; contig_95186_567_1539_-	0	3	3	0.3659	0	1	1	662.762	1986.27	1986.27	-0.46	-0.0003	0	0	1.3001e+06	CID (Collision Induced Dissociation)	MS2	12.6782	8.1	3.344	71.2632	5385	5385	5384	170529_0692_097_S11-20_Fr_11.raw	0/0	2.46	127	0.0004428	0.007608	0.269	137711	Used	Unique	6.5
High	Sequest HT	Sequest HT (A3)	A	3	Unambiguous	GIGKPLPFPEAQR	[K].gIGkPLPFPEAQR.[L]	N-Term(TMT6plex); K4(TMT6plex)	FALSE	1	2	contig_95186_567_1539_-	contig_139510_67_951_+; contig_95186_567_1539_-	contig_139510_67_951_+; contig_95186_567_1539_-	0	3	3	0.5017	0	1	1	623.376	1868.11	1868.12	-1.31	-0.00082	0	0	20690764	CID (Collision Induced Dissociation)	MS2	17.7139	8.1	0.235	63.7189	4876	4876	4875	170529_0692_097_S11-20_Fr_05.raw	0/0	2.95	406	0.0007302	0.01135	0.224	126949	Used	Unique	7.1
High	Sequest HT	Sequest HT (A3)	A	3	Unambiguous	EFLNAFGSFK	[R].eFLNAFGSFk.[VX]	N-Term(TMT6plex); K10(TMT6plex)	FALSE	1	2	contig_95186_567_1539_-	contig_139510_67_951_+; contig_95186_567_1539_-	contig_139510_67_951_+; contig_95186_567_1539_-	0	3	3	0.2196	0	1	1	539.973	1617.9	1617.9	-0.08	-5e-05	0	0	519667	CID (Collision Induced Dissociation)	MS2	16.0311	0.2	9.708	79.1945	6138	6138	6127	170529_0692_097_S11-20_Fr_14.raw	0/0	2.55	681	0.003329	0.0325	0.105	141436	Used	Unique
High	Sequest HT	Sequest HT (A3)	A	3	Unambiguous	FEGYLSPTQDLK	[R].fEGYLSPTQDLk.[F]	N-Term(TMT6plex); K12(TMT6plex)	FALSE	1	2	contig_139634_164_696_-	contig_139634_164_696_-; contig_171518_1_460_+	contig_139634_164_696_-; contig_171518_1_460_+	0	3	3	0.3957	0	1	1	619.344	1856.02	1856.02	-1.31	-0.00081	0	0	21109292	CID (Collision Induced Dissociation)	MS2	9.07589	3.6	0.234	70.4551	5472	5472	5463	170529_0692_097_S11-20_Fr_05.raw	0/0	4.17	650	0.0004428	0.004264	0.334	127233	Used	Unique	2.8
High	Sequest HT	Sequest HT (A3)	A	3	Unambiguous	FEGYLSPTQDLK	[R].fEGYLSPTQDLk.[F]	N-Term(TMT6plex); K12(TMT6plex)	FALSE	1	2	contig_139634_164_696_-	contig_139634_164_696_-; contig_171518_1_460_+	contig_139634_164_696_-; contig_171518_1_460_+	0	2	2	0.5161	0	1	1	928.512	1856.02	1856.02	-1.6	-0.00148	0	0	25107494	CID (Collision Induced Dissociation)	MS2	8.62592	0.2	0.282	70.4328	5470	5470	5463	170529_0692_097_S11-20_Fr_05.raw	0/0	3.41	631	0.0004428	0.004103	0.338	127232	Used	Unique
High	Sequest HT	Sequest HT (A3)	A	3	Unambiguous	MSMGDPANMLVGLV	[K].mSmGDPANmLVGLV.[-]	N-Term(TMT6plex); M1(Oxidation); M3(Oxidation); M9(Oxidation)	FALSE	1	1	contig_139635_1_767_+	contig_139635_1_767_+	contig_139635_1_767_+	0	2	2	0.5886	0	1	1	856.417	1711.83	1711.83	-0.03	-2e-05	0	0	1.04609e+06	CID (Collision Induced Dissociation)	MS2	6.60154	0.6	6.709	75.3909	5747	5747	5742	170529_0692_097_S11-20_Fr_20.raw	0/0	3.33	214	0.00493	0.04468	0.069	150565	Used	Unique
High	Sequest HT	Sequest HT (A3)	A	3	Unambiguous	LLLLHVGEGEEAAVR	[K].lLLLHVGEGEEAAVR.[K]	N-Term(TMT6plex)	FALSE	1	1	contig_139759_18_697_+	contig_139759_18_697_+	contig_139759_18_697_+	0	3	3	0.3389	0	1	1	612.357	1835.06	1835.06	-0.5	-0.00031	0	0	11992.9	CID (Collision Induced Dissociation)	MS2	14.5902	3.6	100	72.1121	4797	4797	4794	170529_0692_097_S11-20_Fr_12.raw	0/0	2.98	601	0.002236	0.02476	0.136	138426	Used	Unique	2.9
High	Sequest HT	Sequest HT (A3)	A	3	Unambiguous	SICDETER	[R].sIcDETER.[F]	N-Term(TMT6plex); C3(Carbamidomethyl)	FALSE	1	2	contig_83786_131_1694_-	contig_139973_116_695_-; contig_83786_131_1694_-	contig_139973_116_695_-; contig_83786_131_1694_-	0	2	2	0.3692	0	1	1	619.798	1238.59	1238.59	-0.5	-0.00031	0	0	3.89451e+06	CID (Collision Induced Dissociation)	MS2	12.2036	9.4	1.978	50.7108	3392	3392	3383	170529_0692_097_S11-20_Fr_08.raw	0/0	3.44	107	0.002236	0.02698	0.126	131696	Used	Unique	6.3
High	Sequest HT	Sequest HT (A3)	A	3	Unambiguous	EVAEAFLGK	[K].eVAEAFLGk.[D]	N-Term(TMT6plex); K9(TMT6plex)	FALSE	2	2	contig_140076_66_583_+; contig_171671_1_1015_+	contig_140076_66_583_+; contig_171671_1_1015_+	contig_140076_66_583_+; contig_171671_1_1015_+	0	2	2	0.4884	0	1	1	711.424	1421.84	1421.84	-0.04	-3e-05	0	0	17303984	CID (Collision Induced Dissociation)	MS2	10.3255	5.4	0.427	70.0507	5448	5448	5447	170529_0692_097_S11-20_Fr_04.raw	0/0	4.3	507	0.002673	0.03126	0.109	125451	Used	Not Unique	4.5
High	Sequest HT	Sequest HT (A3)	A	3	Unambiguous	HFPFGVIQK	[K].hFPFGVIQk.[D]	N-Term(TMT6plex); K9(TMT6plex)	FALSE	2	2	contig_140076_66_583_+; contig_171671_1_1015_+	contig_140076_66_583_+; contig_171671_1_1015_+	contig_140076_66_583_+; contig_171671_1_1015_+	0	3	3	0.166	0	1	1	510.978	1530.92	1530.92	-0.58	-0.0003	0	0	319006	CID (Collision Induced Dissociation)	MS2	6.79366	13.2	16.376	69.425	5249	5249	5238	170529_0692_097_S11-20_Fr_11.raw	0/0	2.59	626	0.003329	0.03337	0.102	137647	Used	Not Unique	11.1
High	Sequest HT	Sequest HT (A3)	A	3	Unambiguous	MKEVAEAFLGK	[K].mkEVAEAFLGk.[D]	N-Term(TMT6plex); M1(Oxidation); K2(TMT6plex); K11(TMT6plex)	FALSE	2	2	contig_140076_66_583_+; contig_171671_1_1015_+	contig_140076_66_583_+; contig_171671_1_1015_+	contig_140076_66_583_+; contig_171671_1_1015_+	1	3	3	0.275	0	1	1	642.715	1926.13	1926.13	-2.33	-0.0015	0	0	2845248	CID (Collision Induced Dissociation)	MS2	9.48395	4.7	1.461	67.9177	5170	5170	5159	170529_0692_097_S11-20_Fr_06.raw	0/0	3.2	476	0.0004428	0.007142	0.276	128838	Used	Not Unique	3.5
High	Sequest HT	Sequest HT (A3)	A	3	Unambiguous	MKEVAEAFLGK	[K].mkEVAEAFLGk.[D]	N-Term(TMT6plex); K2(TMT6plex); K11(TMT6plex)	FALSE	2	2	contig_140076_66_583_+; contig_171671_1_1015_+	contig_140076_66_583_+; contig_171671_1_1015_+	contig_140076_66_583_+; contig_171671_1_1015_+	1	3	3	0.2731	0	1	1	637.385	1910.14	1910.14	0.2	0.00013	0	0	363667	CID (Collision Induced Dissociation)	MS2	8.13237	10.7	12.668	83.587	6446	6446	6443	170529_0692_097_S11-20_Fr_14.raw	0/0	4.32	385	0	4.977e-05	0.836	141572	Used	Not Unique	6.7
High	Sequest HT	Sequest HT (A3)	A	3	Unambiguous	DVPSAVITVPAYFNDSQR	[K].dVPSAVITVPAYFnDSQR.[A]	N-Term(TMT6plex); N14(Deamidated)	FALSE	2	2	contig_140076_66_583_+; contig_171671_1_1015_+	contig_140076_66_583_+; contig_171671_1_1015_+	contig_140076_66_583_+; contig_171671_1_1015_+	0	3	3	0.4403	0	1	1	737.049	2209.13	2209.13	-0.28	-0.00021	0	0	1.28967e+06	CID (Collision Induced Dissociation)	MS2	6.85955	0	3.237	73.9532	5771	5771	5756	170529_0692_097_S11-20_Fr_05.raw	0/0	4.02	582	0.0004428	0.0004102	0.597		Not Used	No Quan Values
High	Sequest HT	Sequest HT (A3)	A	3	Unambiguous	DVPSAVITVPAYFNDSQR	[K].dVPSAVITVPAYFNDSQR.[A]	N-Term(TMT6plex)	FALSE	2	2	contig_140076_66_583_+; contig_171671_1_1015_+	contig_140076_66_583_+; contig_171671_1_1015_+	contig_140076_66_583_+; contig_171671_1_1015_+	0	3	3	0.4495	0	1	1	736.721	2208.15	2208.15	0.06	4e-05	0	0	2.18826e+06	CID (Collision Induced Dissociation)	MS2	6.85751	0	1.96	72.1737	5542	5542	5537	170529_0692_097_S11-20_Fr_06.raw	0/0	3.96	642	0.0004428	0.001803	0.43		Not Used	No Quan Values
High	Sequest HT	Sequest HT (A3)	A	3	Unambiguous	DVPSAVITVPAYFNDSQR	[K].dVPSAVITVPAYFNDSQR.[A]	N-Term(TMT6plex)	FALSE	2	2	contig_140076_66_583_+; contig_171671_1_1015_+	contig_140076_66_583_+; contig_171671_1_1015_+	contig_140076_66_583_+; contig_171671_1_1015_+	0	2	2	0.4452	0	1	1	1104.58	2208.15	2208.15	0.28	0.00031	0	0	3924505	CID (Collision Induced Dissociation)	MS2	0.70221	0	1.265	72.4258	5563	5563	5558	170529_0692_097_S11-20_Fr_06.raw	0/0	4.47	640	0.0004428	0.001428	0.457		Not Used	No Quan Values
High	Sequest HT	Sequest HT (A3)	A	3	Unambiguous	HFPFGVIQK	[K].hFPFGVIQk.[D]	N-Term(TMT6plex); K9(TMT6plex)	FALSE	2	2	contig_140076_66_583_+; contig_171671_1_1015_+	contig_140076_66_583_+; contig_171671_1_1015_+	contig_140076_66_583_+; contig_171671_1_1015_+	0	3	3	0.2784	0	1	1	510.977	1530.92	1530.92	-1.78	-0.00091	0	0	735119	CID (Collision Induced Dissociation)	MS2	10.7556	10.6	6.661	69.5481	5340	5340	5324	170529_0692_097_S11-20_Fr_13.raw	0/0	2.91	574	0.0004428	0.006327	0.289	139363	Used	Not Unique	10.1
High	Sequest HT	Sequest HT (A3)	A	3	Unambiguous	GEEWGTEDIAEIAAK	[K].gEEWGTEDIAEIAAk.[L]	N-Term(TMT6plex); K15(TMT6plex)	FALSE	1	1	contig_140135_1_316_-	contig_140135_1_316_-	contig_140135_1_316_-	0	3	3	0.5439	0	1	1	693.034	2077.09	2077.09	0.38	0.00026	0	0	764509	CID (Collision Induced Dissociation)	MS2	4.86231	51.1	6.406	72.2006	5499	5499	5494	170529_0692_097_S11-20_Fr_20.raw	0/0	4.1	594	0.0004428	0.005565	0.304	150449	Used	Unique	32.5
High	Sequest HT	Sequest HT (A3)	A	3	Unambiguous	ELAEGQDVLSLR	[K].eLAEGQDVLSLR.[T]	N-Term(TMT6plex)	FALSE	1	1	contig_140153_1_444_+	contig_140153_1_444_+	contig_140153_1_444_+	0	2	2	0.2965	0	1	1	779.937	1558.87	1558.86	1.58	0.00123	0	0	2.82028e+06	CID (Collision Induced Dissociation)	MS2	3.45649	35.4	2.713	67.907	5199	5199	5192	170529_0692_097_S11-20_Fr_18.raw	0/0	4.52	634	0.0004428	0.003692	0.35	147257	Used	Unique	14.3
High	Sequest HT	Sequest HT (A3)	A	3	Unambiguous	QVHPDTGISSK	[K].qVHPDTGISSk.[A]	N-Term(TMT6plex); K11(TMT6plex)	FALSE	1	1	contig_140162_1_291_+	contig_140162_1_291_+	contig_140162_1_291_+	0	3	3	0.5747	0	1	1	542.979	1626.92	1626.92	0	0	0	0	13189243	CID (Collision Induced Dissociation)	MS2	8.77079	6.8	0.402	53.5242	4001	4001	3996	170529_0692_097_S11-20_Fr_14.raw	0/0	3.95	562	0.0004428	0.0005896	0.557	140424	Used	Unique	3.8
High	Sequest HT	Sequest HT (A3)	A	3	Unambiguous	IAVEAGK	[R].iAVEAGk.[L]	N-Term(TMT6plex); K7(TMT6plex)	FALSE	1	1	contig_140162_1_291_+	contig_140162_1_291_+	contig_140162_1_291_+	0	2	2	0.0612	0	1	1	573.368	1145.73	1145.73	-0.65	-0.00037	0	0	5403.24	CID (Collision Induced Dissociation)	MS2	45.6733	0	100	105.34	7518	7518	7510	170529_0692_097_S11-20_Fr_17.raw	0/0	2.45	483	0.008053	0.07224	0.014		Not Used	No Quan Values
High	Sequest HT	Sequest HT (A3)	A	3	Unambiguous	RTESYSSYIYK	[K].rTESYSSYIYk.[V]	N-Term(TMT6plex); K11(TMT6plex)	FALSE	1	1	contig_140162_1_291_+	contig_140162_1_291_+	contig_140162_1_291_+	1	3	3	0.1515	0	1	1	619.005	1855	1855	0.35	0.00021	0	0	20910.7	CID (Collision Induced Dissociation)	MS2	27.666	0	100	97.2754	6871	6871	6870	170529_0692_097_S11-20_Fr_20.raw	0/0	2.64	610	0.003329	0.03289	0.104		Not Used	No Quan Values
High	Sequest HT	Sequest HT (A3)	A	3	Unambiguous	AMSIMNSFINDAFER	[K].amSImnSFINDAFER.[I]	N-Term(TMT6plex); M2(Oxidation); M5(Oxidation); N6(Deamidated)	FALSE	1	1	contig_140162_1_291_+	contig_140162_1_291_+	contig_140162_1_291_+	0	3	3	0.313	0	1	1	669.983	2007.94	2007.94	0.16	0.0001	0	0	845535	CID (Collision Induced Dissociation)	MS2	14.8252	0	6.241	73.2496	5650	5650	5639	170529_0692_097_S11-20_Fr_03.raw	0/0	4.6	129	0.0004428	0.0009159	0.507		Not Used	No Quan Values
High	Sequest HT	Sequest HT (A3)	A	3	Unambiguous	TESYSSYIYK	[R].tESYSSYIYk.[V]	N-Term(TMT6plex); K10(TMT6plex)	FALSE	1	1	contig_140162_1_291_+	contig_140162_1_291_+	contig_140162_1_291_+	0	2	2	0.2895	0	1	1	849.948	1698.89	1698.9	-5.88	-0.00499	0	0	24261.9	CID (Collision Induced Dissociation)	MS2	32.531	0	100	87.1712	6411	6411	6410	170529_0692_097_S11-20_Fr_01.raw	0/0	3.8	470	0.001312	0.016	0.185		Not Used	No Quan Values
High	Sequest HT	Sequest HT (A3)	A	3	Unambiguous	RTESYSSYIYK	[K].rTESYSSYIYk.[V]	N-Term(TMT6plex); K11(TMT6plex)	FALSE	1	1	contig_140162_1_291_+	contig_140162_1_291_+	contig_140162_1_291_+	1	3	3	0.6535	0	1	1	619.005	1855	1855	0.15	9e-05	0	0	43316864	CID (Collision Induced Dissociation)	MS2	8.51611	4.8	0.112	58.4983	4301	4301	4300	170529_0692_097_S11-20_Fr_20.raw	0/0	4.3	613	0.0004428	0.003429	0.358	149880	Used	Unique	2.7
High	Sequest HT	Sequest HT (A3)	A	3	Unambiguous	KRTESYSSYIYK	[K].kRTESYSSYIYk.[V]	N-Term(TMT6plex); K1(TMT6plex); K12(TMT6plex)	FALSE	1	1	contig_140162_1_291_+	contig_140162_1_291_+	contig_140162_1_291_+	2	3	3	0.3667	0	1	1	738.089	2212.25	2212.26	-2.06	-0.00152	0	0	2975397	CID (Collision Induced Dissociation)	MS2	4.17902	12.6	1.438	58.3807	4421	4421	4418	170529_0692_097_S11-20_Fr_04.raw	0/0	4.5	610	0.0004428	0.007104	0.276	124962	Used	Unique	7.7
High	Sequest HT	Sequest HT (A3)	A	3	Unambiguous	AMSIMNSFINDAFER	[K].amSImNSFInDAFER.[I]	N-Term(TMT6plex); M2(Oxidation); M5(Oxidation); N10(Deamidated)	FALSE	1	1	contig_140162_1_291_+	contig_140162_1_291_+	contig_140162_1_291_+	0	3	3	0.2964	0	1	1	669.983	2007.93	2007.94	-0.39	-0.00026	0	0	3471240	CID (Collision Induced Dissociation)	MS2	5.06874	0	1.475	68.2805	5170	5170	5161	170529_0692_097_S11-20_Fr_20.raw	0/0	4.42	126	0.0004428	0.0004409	0.589		Not Used	No Quan Values
High	Sequest HT	Sequest HT (A3)	A	3	Unambiguous	AMSIMNSFINDAFER	[K].amSImNSFINDAFER.[I]	N-Term(TMT6plex); M2(Oxidation); M5(Oxidation)	FALSE	1	1	contig_140162_1_291_+	contig_140162_1_291_+	contig_140162_1_291_+	0	2	2	0.4924	0	1	1	1003.98	2006.95	2006.95	-1.02	-0.00102	0	0	22160824	CID (Collision Induced Dissociation)	MS2	5.41619	0	0.24	71.016	5532	5532	5531	170529_0692_097_S11-20_Fr_04.raw	0/0	3.31	177	0.0004428	0.005032	0.315		Not Used	No Quan Values
High	Sequest HT	Sequest HT (A3)	A	3	Unambiguous	RTESYSSYIYK	[K].rTESYSSYIYk.[V]	N-Term(TMT6plex); K11(TMT6plex)	FALSE	1	1	contig_140162_1_291_+	contig_140162_1_291_+	contig_140162_1_291_+	1	3	3	0.3681	0	1	1	619.005	1855	1855	-0.44	-0.00027	0	0	52869.1	CID (Collision Induced Dissociation)	MS2	33.3529	2.1	94.351	83.8395	6175	6175	6171	170529_0692_097_S11-20_Fr_20.raw	0/0	2.88	605	0.0007302	0.00784	0.265	150735	Used	Unique
High	Sequest HT	Sequest HT (A3)	A	3	Unambiguous	TESYSSYIYK	[R].tESYSSYIYk.[V]	N-Term(TMT6plex); K10(TMT6plex)	FALSE	1	1	contig_140162_1_291_+	contig_140162_1_291_+	contig_140162_1_291_+	0	2	2	0.3215	0	1	1	849.954	1698.9	1698.9	1.02	0.00087	0	0	9488.09	CID (Collision Induced Dissociation)	MS2	18.6873	0	100	92.2691	6622	6622	6620	170529_0692_097_S11-20_Fr_01.raw	0/0	4.23	521	0.009202	0.07831	0.004		Not Used	No Quan Values
High	Sequest HT	Sequest HT (A3)	A	3	Unambiguous	LILPGELAK	[R].lILPGELAk.[H]	N-Term(TMT6plex); K9(TMT6plex)	FALSE	1	1	contig_140162_1_291_+	contig_140162_1_291_+	contig_140162_1_291_+	0	3	3	0.31	0	1	1	471.313	1411.93	1411.93	-2.7	-0.00127	0	0	14125734	CID (Collision Induced Dissociation)	MS2	9.21555	5.1	0.349	72.8732	5461	5461	5456	170529_0692_097_S11-20_Fr_09.raw	0/0	2.71	111	0.003184	0.03174	0.108	134137	Used	Unique	2.8
High	Sequest HT	Sequest HT (A3)	A	3	Unambiguous	TESYSSYIYK	[R].tESYSSYIYk.[V]	N-Term(TMT6plex); K10(TMT6plex)	FALSE	1	1	contig_140162_1_291_+	contig_140162_1_291_+	contig_140162_1_291_+	0	2	2	0.2807	0	1	1	849.955	1698.9	1698.9	2.1	0.00178	0	0	13343	CID (Collision Induced Dissociation)	MS2	39.6548	0	100	93.8308	6698	6698	6695	170529_0692_097_S11-20_Fr_01.raw	0/0	3.74	532	0.0004428	0.003432	0.358		Not Used	No Quan Values
High	Sequest HT	Sequest HT (A3)	A	3	Unambiguous	TESYSSYIYK	[R].tESYSSYIYk.[V]	N-Term(TMT6plex); K10(TMT6plex)	FALSE	1	1	contig_140162_1_291_+	contig_140162_1_291_+	contig_140162_1_291_+	0	2	2	0.295	0	1	1	849.953	1698.9	1698.9	0.3	0.00025	0	0	13866.2	CID (Collision Induced Dissociation)	MS2	0	0	100	96.0336	6805	6805	6802	170529_0692_097_S11-20_Fr_01.raw	0/0	3.39	495	0.001521	0.01975	0.161		Not Used	No Quan Values
High	Sequest HT	Sequest HT (A3)	A	3	Unambiguous	TESYSSYIYK	[R].tESYSSYIYk.[V]	N-Term(TMT6plex); K10(TMT6plex)	FALSE	1	1	contig_140162_1_291_+	contig_140162_1_291_+	contig_140162_1_291_+	0	2	2	0.2323	0	1	1	849.954	1698.9	1698.9	0.8	0.00068	0	0	10266.4	CID (Collision Induced Dissociation)	MS2	0	0	100	98.0925	6918	6918	6914	170529_0692_097_S11-20_Fr_01.raw	0/0	3.53	519	0.0004428	0.002639	0.388		Not Used	No Quan Values
High	Sequest HT	Sequest HT (A3)	A	3	Unambiguous	RTESYSSYIYK	[K].rTESYSSYIYk.[V]	N-Term(TMT6plex); K11(TMT6plex)	FALSE	1	1	contig_140162_1_291_+	contig_140162_1_291_+	contig_140162_1_291_+	1	3	3	0.4013	0	1	1	619.005	1855	1855	0.25	0.00015	0	0	37813.7	CID (Collision Induced Dissociation)	MS2	33.3096	2.9	100	86.6304	6301	6301	6298	170529_0692_097_S11-20_Fr_20.raw	0/0	3.09	614	0.0007302	0.01022	0.235	150760	Used	Unique	2.9
High	Sequest HT	Sequest HT (A3)	A	3	Unambiguous	TESYSSYIYK	[R].tESYSSYIYk.[V]	N-Term(TMT6plex); K10(TMT6plex)	FALSE	1	1	contig_140162_1_291_+	contig_140162_1_291_+	contig_140162_1_291_+	0	2	2	0.5379	0	1	1	849.954	1698.9	1698.9	0.95	0.0008	0	0	3973.71	CID (Collision Induced Dissociation)	MS2	11.5135	0	100	98.4098	6939	6939	6938	170529_0692_097_S11-20_Fr_01.raw	0/0	4.22	521	0.0004428	0.0009844	0.499		Not Used	No Quan Values
High	Sequest HT	Sequest HT (A3)	A	3	Unambiguous	TESYSSYIYK	[R].tESYSSYIYk.[V]	N-Term(TMT6plex); K10(TMT6plex)	FALSE	1	1	contig_140162_1_291_+	contig_140162_1_291_+	contig_140162_1_291_+	0	2	2	0.5247	0	1	1	849.953	1698.9	1698.9	0.37	0.00032	0	0	5392.6	CID (Collision Induced Dissociation)	MS2	78.152	0	100	100.154	7043	7043	7040	170529_0692_097_S11-20_Fr_01.raw	0/0	3.85	520	0.0004428	0.0003554	0.614		Not Used	No Quan Values
High	Sequest HT	Sequest HT (A3)	A	3	Unambiguous	IAVEAGKLVR	[R].iAVEAGkLVR.[Y]	N-Term(TMT6plex); K7(TMT6plex)	FALSE	1	1	contig_140162_1_291_+	contig_140162_1_291_+	contig_140162_1_291_+	1	3	3	0.31	0	1	1	505.332	1513.98	1513.98	-0.73	-0.00037	0	0	26949856	CID (Collision Induced Dissociation)	MS2	9.94986	16.8	0.186	62.6583	4717	4717	4716	170529_0692_097_S11-20_Fr_03.raw	0/0	2.29	169	0.0007302	0.009756	0.241	123472	Used	Unique	9.8
High	Sequest HT	Sequest HT (A3)	A	3	Unambiguous	TESYSSYIYK	[R].tESYSSYIYk.[V]	N-Term(TMT6plex); K10(TMT6plex)	FALSE	1	1	contig_140162_1_291_+	contig_140162_1_291_+	contig_140162_1_291_+	0	2	2	0.2941	0	1	1	849.951	1698.89	1698.9	-3.08	-0.00261	0	0	5829.3	CID (Collision Induced Dissociation)	MS2	0	0	100	102.353	7165	7165	7159	170529_0692_097_S11-20_Fr_01.raw	0/0	3.23	512	0.005698	0.0548	0.046		Not Used	No Quan Values
High	Sequest HT	Sequest HT (A3)	A	3	Unambiguous	TESYSSYIYK	[R].tESYSSYIYk.[V]	N-Term(TMT6plex); K10(TMT6plex)	FALSE	1	1	contig_140162_1_291_+	contig_140162_1_291_+	contig_140162_1_291_+	0	2	2	0.4896	0	1	1	849.952	1698.9	1698.9	-1.28	-0.00109	0	0	3210.65	CID (Collision Induced Dissociation)	MS2	16.5781	0	100	102.551	7182	7182	7179	170529_0692_097_S11-20_Fr_01.raw	0/0	3.86	503	0.0004428	0.00276	0.383		Not Used	No Quan Values
High	Sequest HT	Sequest HT (A3)	A	3	Unambiguous	LILPGELAK	[R].lILPGELAk.[H]	N-Term(TMT6plex); K9(TMT6plex)	FALSE	1	1	contig_140162_1_291_+	contig_140162_1_291_+	contig_140162_1_291_+	0	2	2	0.3077	0	1	1	706.468	1411.93	1411.93	0.19	0.00013	0	0	2928.19	CID (Collision Induced Dissociation)	MS2	0	0	100	108.965	7715	7715	7713	170529_0692_097_S11-20_Fr_09.raw	0/0	1.82	100	0.006201	0.05974	0.036		Not Used	No Quan Values
High	Sequest HT	Sequest HT (A3)	A	3	Unambiguous	TESYSSYIYK	[R].tESYSSYIYk.[V]	N-Term(TMT6plex); K10(TMT6plex)	FALSE	1	1	contig_140162_1_291_+	contig_140162_1_291_+	contig_140162_1_291_+	0	2	2	0.3822	0	1	1	849.954	1698.9	1698.9	0.73	0.00062	0	0	4226.33	CID (Collision Induced Dissociation)	MS2	23.2569	0	100	104.596	7317	7317	7309	170529_0692_097_S11-20_Fr_01.raw	0/0	3.82	519	0.0004428	0.002593	0.39		Not Used	No Quan Values
High	Sequest HT	Sequest HT (A3)	A	3	Unambiguous	TESYSSYIYK	[R].tESYSSYIYk.[V]	N-Term(TMT6plex); K10(TMT6plex)	FALSE	1	1	contig_140162_1_291_+	contig_140162_1_291_+	contig_140162_1_291_+	0	2	2	0.4219	0	1	1	849.953	1698.9	1698.9	-0.2	-0.00017	0	0	12587.3	CID (Collision Induced Dissociation)	MS2	59.9382	0	100	85.7451	6351	6351	6349	170529_0692_097_S11-20_Fr_01.raw	0/0	4.48	504	0.0004428	0.0009965	0.497		Not Used	No Quan Values
High	Sequest HT	Sequest HT (A3)	A	3	Unambiguous	TESYSSYIYK	[R].tESYSSYIYk.[V]	N-Term(TMT6plex); K10(TMT6plex)	FALSE	1	1	contig_140162_1_291_+	contig_140162_1_291_+	contig_140162_1_291_+	0	2	2	0.5377	0	1	1	849.954	1698.9	1698.9	0.87	0.00074	0	0	22997.4	CID (Collision Induced Dissociation)	MS2	17.3138	0	100	83.3108	6257	6257	6249	170529_0692_097_S11-20_Fr_01.raw	0/0	3.85	521	0.0004428	0.002908	0.377		Not Used	No Quan Values
High	Sequest HT	Sequest HT (A3)	A	3	Unambiguous	LILPGELAK	[R].lILPGELAk.[H]	N-Term(TMT6plex); K9(TMT6plex)	FALSE	1	1	contig_140162_1_291_+	contig_140162_1_291_+	contig_140162_1_291_+	0	2	2	0.3005	0	1	1	706.468	1411.93	1411.93	0.1	7e-05	0	0	11178.2	CID (Collision Induced Dissociation)	MS2	20.2859	6.1	100	102.344	7099	7099	7096	170529_0692_097_S11-20_Fr_08.raw	0/0	2.13	100	0.005564	0.05255	0.05	133034	Used	Unique	3
High	Sequest HT	Sequest HT (A3)	A	3	Unambiguous	TESYSSYIYK	[R].tESYSSYIYk.[V]	N-Term(TMT6plex); K10(TMT6plex)	FALSE	1	1	contig_140162_1_291_+	contig_140162_1_291_+	contig_140162_1_291_+	0	2	2	0.1412	0	1	1	849.954	1698.9	1698.9	0.44	0.00038	0	0	2482.37	CID (Collision Induced Dissociation)	MS2	0	0	100	106.637	7478	7478	7475	170529_0692_097_S11-20_Fr_01.raw	0/0	1.77	520	0.002236	0.02504	0.134		Not Used	No Quan Values
High	Sequest HT	Sequest HT (A3)	A	3	Unambiguous	LILPGELAK	[R].lILPGELAk.[H]	N-Term(TMT6plex); K9(TMT6plex)	FALSE	1	1	contig_140162_1_291_+	contig_140162_1_291_+	contig_140162_1_291_+	0	2	2	0.4227	0	1	1	706.467	1411.93	1411.93	-1.8	-0.00127	0	0	345655456	CID (Collision Induced Dissociation)	MS2	10.9459	44.7	0.021	73.1278	5264	5264	5263	170529_0692_097_S11-20_Fr_08.raw	0/0	3.17	108	0.004744	0.0412	0.078	132582	Used	Unique	26.1
High	Sequest HT	Sequest HT (A3)	A	3	Unambiguous	IAVEAGK	[R].iAVEAGk.[L]	N-Term(TMT6plex); K7(TMT6plex)	FALSE	1	1	contig_140162_1_291_+	contig_140162_1_291_+	contig_140162_1_291_+	0	2	2	0.0991	0	1	1	573.369	1145.73	1145.73	0.84	0.00048	0	0	20406.3	CID (Collision Induced Dissociation)	MS2	43.3128	4	100	94.3433	6724	6724	6723	170529_0692_097_S11-20_Fr_16.raw	0/0	2.22	446	0.008566	0.07544	0.009	144665	Used	Unique	2.1
High	Sequest HT	Sequest HT (A3)	A	3	Unambiguous	RTESYSSYIYK	[K].rTESYSSYIYk.[V]	N-Term(TMT6plex); K11(TMT6plex)	FALSE	1	1	contig_140162_1_291_+	contig_140162_1_291_+	contig_140162_1_291_+	1	3	3	0.2902	0	1	1	619.005	1855	1855	0.15	9e-05	0	0	22243.7	CID (Collision Induced Dissociation)	MS2	34.5763	0	100	92.8208	6621	6621	6620	170529_0692_097_S11-20_Fr_20.raw	0/0	2.86	613	0.009353	0.07907	0.003		Not Used	No Quan Values
High	Sequest HT	Sequest HT (A3)	A	3	Unambiguous	LILPGELAK	[R].lILPGELAk.[H]	N-Term(TMT6plex); K9(TMT6plex)	FALSE	1	1	contig_140162_1_291_+	contig_140162_1_291_+	contig_140162_1_291_+	0	3	3	0.3289	0	1	1	471.314	1411.93	1411.93	-1.85	-0.00087	0	0	10733173	CID (Collision Induced Dissociation)	MS2	7.8346	8.2	0.496	73.1525	5266	5266	5263	170529_0692_097_S11-20_Fr_08.raw	0/0	3.04	108	0.002053	0.02332	0.143	132583	Used	Unique	3.4
High	Sequest HT	Sequest HT (A3)	A	3	Unambiguous	RTESYSSYIYK	[K].rTESYSSYIYk.[V]	N-Term(TMT6plex); K11(TMT6plex)	FALSE	1	1	contig_140162_1_291_+	contig_140162_1_291_+	contig_140162_1_291_+	1	3	3	0.2646	0	1	1	619.006	1855	1855	2.12	0.00131	0	0	17681.8	CID (Collision Induced Dissociation)	MS2	0	0	100	94.8673	6733	6733	6732	170529_0692_097_S11-20_Fr_20.raw	0/0	2.91	617	0.009047	0.07683	0.007		Not Used	No Quan Values
High	Sequest HT	Sequest HT (A3)	A	3	Unambiguous	IAVEAGK	[R].iAVEAGk.[L]	N-Term(TMT6plex); K7(TMT6plex)	FALSE	1	1	contig_140162_1_291_+	contig_140162_1_291_+	contig_140162_1_291_+	0	2	2	0.113	0	1	1	573.368	1145.73	1145.73	-0.01	-1e-05	0	0	20708.6	CID (Collision Induced Dissociation)	MS2	47.9931	3.7	100	98.8651	6950	6950	6945	170529_0692_097_S11-20_Fr_16.raw	0/0	2.39	447	0.008053	0.07081	0.016	144696	Used	Unique
High	Sequest HT	Sequest HT (A3)	A	3	Unambiguous	AMSIMNSFINDAFER	[K].amSImnSFINDAFER.[I]	N-Term(TMT6plex); M2(Oxidation); M5(Oxidation); N6(Deamidated)	FALSE	1	1	contig_140162_1_291_+	contig_140162_1_291_+	contig_140162_1_291_+	0	3	3	0.2924	0	1	1	669.984	2007.94	2007.94	0.43	0.00029	0	0	11997236	CID (Collision Induced Dissociation)	MS2	7.82619	0.2	0.342	70.9871	5411	5411	5408	170529_0692_097_S11-20_Fr_01.raw	0/0	5.78	133	0.0004428	0.002257	0.405	120729	Used	Unique
High	Sequest HT	Sequest HT (A3)	A	3	Unambiguous	IAVEAGK	[R].iAVEAGk.[L]	N-Term(TMT6plex); K7(TMT6plex)	FALSE	1	1	contig_140162_1_291_+	contig_140162_1_291_+	contig_140162_1_291_+	0	2	2	0.0899	0	1	1	573.368	1145.73	1145.73	-0.12	-7e-05	0	0	28266.5	CID (Collision Induced Dissociation)	MS2	50.01	4	100	92.1475	6614	6614	6611	170529_0692_097_S11-20_Fr_16.raw	0/0	2.67	483	0.006012	0.05755	0.04	144651	Used	Unique	2.4
High	Sequest HT	Sequest HT (A3)	A	3	Unambiguous	AMSIMNSFINDAFER	[K].amSImnSFINDAFER.[I]	N-Term(TMT6plex); M2(Oxidation); M5(Oxidation); N6(Deamidated)	FALSE	1	1	contig_140162_1_291_+	contig_140162_1_291_+	contig_140162_1_291_+	0	2	2	0.0542	0	1	1	1004.47	2007.94	2007.94	-0.11	-0.00011	0	0	13580625	CID (Collision Induced Dissociation)	MS2	3.03756	0	0.383	70.9612	5409	5409	5408	170529_0692_097_S11-20_Fr_01.raw	0/0	3.69	125	0.0004428	0.002328	0.402		Not Used	No Quan Values
High	Sequest HT	Sequest HT (A3)	A	3	Unambiguous	IAVEAGK	[R].iAVEAGk.[L]	N-Term(TMT6plex); K7(TMT6plex)	FALSE	1	1	contig_140162_1_291_+	contig_140162_1_291_+	contig_140162_1_291_+	0	2	2	0.0996	0	1	1	573.368	1145.73	1145.73	-1.29	-0.00074	0	0	16330.2	CID (Collision Induced Dissociation)	MS2	21.4804	0	100	102.794	7185	7185	7184	170529_0692_097_S11-20_Fr_16.raw	0/0	2.61	483	0.008379	0.07419	0.011		Not Used	No Quan Values
High	Sequest HT	Sequest HT (A3)	A	3	Unambiguous	RTESYSSYIYK	[K].rTESYSSYIYk.[V]	N-Term(TMT6plex); K11(TMT6plex)	FALSE	1	1	contig_140162_1_291_+	contig_140162_1_291_+	contig_140162_1_291_+	1	3	3	0.1846	0	1	1	619.005	1855	1855	-0.44	-0.00027	0	0	42682.8	CID (Collision Induced Dissociation)	MS2	16.8473	2.6	100	84.1404	6185	6185	6184	170529_0692_097_S11-20_Fr_20.raw	0/0	2.98	605	0.001521	0.01872	0.167	150738	Used	Unique
High	Sequest HT	Sequest HT (A3)	A	3	Unambiguous	IAVEAGK	[R].iAVEAGk.[L]	N-Term(TMT6plex); K7(TMT6plex)	FALSE	1	1	contig_140162_1_291_+	contig_140162_1_291_+	contig_140162_1_291_+	0	2	2	0.0609	0	1	1	573.367	1145.73	1145.73	-1.72	-0.00098	0	0	2155.06	CID (Collision Induced Dissociation)	MS2	33.8535	0	100	109	7685	7685	7684	170529_0692_097_S11-20_Fr_16.raw	0/0	1.97	483	0.007447	0.06608	0.024		Not Used	No Quan Values
High	Sequest HT	Sequest HT (A3)	A	3	Unambiguous	AMSIMNSFINDAFER	[K].amSImNSFInDAFER.[I]	N-Term(TMT6plex); M2(Oxidation); M5(Oxidation); N10(Deamidated)	FALSE	1	1	contig_140162_1_291_+	contig_140162_1_291_+	contig_140162_1_291_+	0	3	3	0.2232	0	1	1	669.984	2007.94	2007.94	0.34	0.00023	0	0	506878	CID (Collision Induced Dissociation)	MS2	28.6789	0	7.717	73.3256	5509	5509	5492	170529_0692_097_S11-20_Fr_02.raw	0/0	3.27	130	0.003329	0.03279	0.104		Not Used	No Quan Values
High	Sequest HT	Sequest HT (A3)	A	3	Unambiguous	RTESYSSYIYK	[K].rTESYSSYIYk.[V]	N-Term(TMT6plex); K11(TMT6plex)	FALSE	1	1	contig_140162_1_291_+	contig_140162_1_291_+	contig_140162_1_291_+	1	3	3	0.1986	0	1	1	619.004	1855	1855	-0.74	-0.00046	0	0	24139.5	CID (Collision Induced Dissociation)	MS2	26.5561	2.2	100	90.74	6519	6519	6518	170529_0692_097_S11-20_Fr_20.raw	0/0	2.77	612	0.001521	0.0179	0.172	150786	Used	Unique
High	Sequest HT	Sequest HT (A3)	A	3	Unambiguous	AMSIMNSFINDAFER	[K].amSImNSFINDAFER.[I]	N-Term(TMT6plex); M2(Oxidation); M5(Oxidation)	FALSE	1	1	contig_140162_1_291_+	contig_140162_1_291_+	contig_140162_1_291_+	0	3	3	0.6039	0	1	1	669.655	2006.95	2006.95	-0.57	-0.00038	0	0	27418968	CID (Collision Induced Dissociation)	MS2	8.70631	0	0.169	71.4203	5494	5494	5493	170529_0692_097_S11-20_Fr_03.raw	0/0	5.15	181	0.0004428	0.0001127	0.743		Not Used	No Quan Values
High	Sequest HT	Sequest HT (A3)	A	3	Unambiguous	RTESYSSYIYK	[K].rTESYSSYIYk.[V]	N-Term(TMT6plex); K11(TMT6plex)	FALSE	1	1	contig_140162_1_291_+	contig_140162_1_291_+	contig_140162_1_291_+	1	3	3	0.3407	0	1	1	619.006	1855	1855	1.23	0.00076	0	0	38367.5	CID (Collision Induced Dissociation)	MS2	15.5729	3.3	97.67	79.7162	6007	6007	5997	170529_0692_097_S11-20_Fr_20.raw	0/0	3.61	622	0.0007302	0.008265	0.259	150678	Used	Unique
High	Sequest HT	Sequest HT (A3)	A	3	Unambiguous	RTESYSSYIYK	[K].rTESYSSYIYk.[V]	N-Term(TMT6plex); K11(TMT6plex)	FALSE	1	1	contig_140162_1_291_+	contig_140162_1_291_+	contig_140162_1_291_+	1	3	3	0.3012	0	1	1	619.005	1855	1855	0.54	0.00034	0	0	15437.6	CID (Collision Induced Dissociation)	MS2	0	0	100	101.607	7158	7158	7156	170529_0692_097_S11-20_Fr_20.raw	0/0	2.59	610	0.008053	0.07186	0.014		Not Used	No Quan Values
High	Sequest HT	Sequest HT (A3)	A	3	Unambiguous	TESYSSYIYK	[R].tESYSSYIYk.[V]	N-Term(TMT6plex); K10(TMT6plex)	FALSE	1	1	contig_140162_1_291_+	contig_140162_1_291_+	contig_140162_1_291_+	0	2	2	0.5819	0	1	1	849.954	1698.9	1698.9	0.66	0.00056	0	0	202496256	CID (Collision Induced Dissociation)	MS2	10.7766	1.6	0.037	64.4979	4842	4842	4841	170529_0692_097_S11-20_Fr_01.raw	0/0	5.62	519	0.0004428	0.006896	0.28	120458	Used	Unique
High	Sequest HT	Sequest HT (A3)	A	3	Unambiguous	AMSIMNSFINDAFER	[K].amSImNSFINDAFER.[I]	N-Term(TMT6plex); M2(Oxidation); M5(Oxidation)	FALSE	1	1	contig_140162_1_291_+	contig_140162_1_291_+	contig_140162_1_291_+	0	3	3	0.6215	0	1	1	669.655	2006.95	2006.95	-0.39	-0.00026	0	0	30557814	CID (Collision Induced Dissociation)	MS2	10.786	0	0.154	70.7713	5511	5511	5510	170529_0692_097_S11-20_Fr_04.raw	0/0	5.02	179	0.0004428	0.0002961	0.634		Not Used	No Quan Values
High	Sequest HT	Sequest HT (A3)	A	3	Unambiguous	LILPGELAK	[R].lILPGELAk.[H]	N-Term(TMT6plex); K9(TMT6plex)	FALSE	1	1	contig_140162_1_291_+	contig_140162_1_291_+	contig_140162_1_291_+	0	2	2	0.4237	0	1	1	706.468	1411.93	1411.93	0.02	1e-05	0	0	161008	CID (Collision Induced Dissociation)	MS2	7.5046	14.9	46.504	74.7444	4906	4906	4905	170529_0692_097_S11-20_Fr_12.raw	0/0	2.95	100	0.0007302	0.01244	0.213	138448	Used	Unique	7.8
High	Sequest HT	Sequest HT (A3)	A	3	Unambiguous	TESYSSYIYK	[R].tESYSSYIYk.[V]	N-Term(TMT6plex); K10(TMT6plex)	FALSE	1	1	contig_140162_1_291_+	contig_140162_1_291_+	contig_140162_1_291_+	0	3	3	0.5924	0	1	1	566.972	1698.9	1698.9	1.26	0.00071	0	0	65930884	CID (Collision Induced Dissociation)	MS2	10.7642	3.4	0.077	64.5223	4844	4844	4841	170529_0692_097_S11-20_Fr_01.raw	0/0	3.14	526	0.003988	0.03805	0.087	120459	Used	Unique	2
High	Sequest HT	Sequest HT (A3)	A	3	Unambiguous	LILPGELAK	[R].lILPGELAk.[H]	N-Term(TMT6plex); K9(TMT6plex)	FALSE	1	1	contig_140162_1_291_+	contig_140162_1_291_+	contig_140162_1_291_+	0	2	2	0.4207	0	1	1	706.466	1411.93	1411.93	-2.58	-0.00182	0	0	18695476	CID (Collision Induced Dissociation)	MS2	9.64317	26.4	0.396	73.2475	5513	5513	5512	170529_0692_097_S11-20_Fr_10.raw	0/0	3.09	111	0.00493	0.04535	0.067	135968	Used	Unique	14.6
High	Sequest HT	Sequest HT (A3)	A	3	Unambiguous	RTESYSSYIYK	[K].rTESYSSYIYk.[V]	N-Term(TMT6plex); K11(TMT6plex)	FALSE	1	1	contig_140162_1_291_+	contig_140162_1_291_+	contig_140162_1_291_+	1	3	3	0.3578	0	1	1	619.005	1855	1855	0.05	3e-05	0	0	56767.1	CID (Collision Induced Dissociation)	MS2	36.6917	2.7	96.542	82.0247	6105	6105	6097	170529_0692_097_S11-20_Fr_20.raw	0/0	3.27	613	0.003753	0.03744	0.089	150712	Used	Unique
High	Sequest HT	Sequest HT (A3)	A	3	Unambiguous	SLAEGEQVSYDTVEDGGK	[R].sLAEGEQVSYDTVEDGGk.[A]	N-Term(TMT6plex); K18(TMT6plex)	FALSE	1	1	contig_140163_54_625_+	contig_140163_54_625_+	contig_140163_54_625_+	0	3	3	0.4905	0	1	1	781.396	2342.17	2342.18	-0.63	-0.00049	0	0	914874	CID (Collision Induced Dissociation)	MS2	6.8596	0.1	3.676	66.1208	5119	5119	5108	170529_0692_097_S11-20_Fr_14.raw	0/0	5.26	501	0.0004428	0.0004921	0.577	140956	Used	Unique
High	Sequest HT	Sequest HT (A3)	A	3	Unambiguous	AVDVTGPAGDFVQGAPR	[K].aVDVTGPAGDFVQGAPR.[S]	N-Term(TMT6plex)	FALSE	1	1	contig_140163_54_625_+	contig_140163_54_625_+	contig_140163_54_625_+	0	3	3	0.5382	0	1	1	629.338	1886	1886	2.13	0.00134	0	0	17234696	CID (Collision Induced Dissociation)	MS2	7.32233	6	0.27	65.1702	4897	4897	4888	170529_0692_097_S11-20_Fr_20.raw	0/0	5.24	623	0.0004428	0.001481	0.453	150164	Used	Unique	4.6
High	Sequest HT	Sequest HT (A3)	A	3	Unambiguous	AVDVTGPAGDFVQGAPR	[K].aVDVTGPAGDFVQGAPR.[S]	N-Term(TMT6plex)	FALSE	1	1	contig_140163_54_625_+	contig_140163_54_625_+	contig_140163_54_625_+	0	2	2	0.4655	0	1	1	943.504	1886	1886	1.52	0.00143	0	0	16760954	CID (Collision Induced Dissociation)	MS2	3.4819	0	0.426	65.1928	4899	4899	4888	170529_0692_097_S11-20_Fr_20.raw	0/0	5.22	612	0.0004428	0.001014	0.495		Not Used	No Quan Values
High	Sequest HT	Sequest HT (A3)	A	3	Unambiguous	DLLEVADNLSR	[K].dLLEVADNLSR.[A]	N-Term(TMT6plex)	FALSE	1	1	contig_141286_30_761_+	contig_141286_30_761_+	contig_141286_30_761_+	0	2	2	0.4827	0	1	1	737.409	1473.81	1473.81	-0.8	-0.00059	0	0	9201288	CID (Collision Induced Dissociation)	MS2	7.46906	7.7	0.836	75.1348	5807	5807	5804	170529_0692_097_S11-20_Fr_03.raw	0/0	4.33	688	0.0004428	0.007488	0.27	123989	Used	Unique	5.3
High	Sequest HT	Sequest HT (A3)	A	3	Unambiguous	ALYEGVTMTDGQLLK	[K].aLYEGVTmTDGQLLk.[T]	N-Term(TMT6plex); M8(Oxidation); K15(TMT6plex)	FALSE	1	1	contig_141286_30_761_+	contig_141286_30_761_+	contig_141286_30_761_+	0	3	3	0.0897	0	1	1	705.059	2113.16	2113.16	0.3	0.00021	0	0	2236106	CID (Collision Induced Dissociation)	MS2	6.69515	1	1.948	70.9882	5314	5314	5303	170529_0692_097_S11-20_Fr_02.raw	0/0	2.9	699	0.006789	0.06105	0.033	122314	Used	Unique
High	Sequest HT	Sequest HT (A3)	A	3	Unambiguous	NLQYYDISAK	[K].nLQYYDISAk.[S]	N-Term(TMT6plex); K10(TMT6plex)	FALSE	1	2	contig_165670_1_777_+	contig_141522_265_903_+; contig_165670_1_777_+	contig_141522_265_903_+; contig_165670_1_777_+	0	2	2	0.348	0	1	1	836.968	1672.93	1672.93	-1.15	-0.00096	0	0	17384124	CID (Collision Induced Dissociation)	MS2	5.16135	0	0.428	66.0474	4980	4980	4967	170529_0692_097_S11-20_Fr_01.raw	0/0	4.08	643	0.0004428	0.006004	0.295		Not Used	No Quan Values
High	Sequest HT	Sequest HT (A3)	A	3	Unambiguous	LVLVGDGGVGK	[K].lVLVGDGGVGk.[T]	N-Term(TMT6plex); K11(TMT6plex)	FALSE	1	3	contig_165670_1_777_+	contig_141522_265_903_+; contig_165670_1_777_+; contig_141522_50_241_-	contig_141522_265_903_+; contig_165670_1_777_+; contig_141522_50_241_-	0	2	2	0.5381	0	1	1	736.465	1471.92	1471.92	-1.65	-0.00121	0	0	24936174	CID (Collision Induced Dissociation)	MS2	10.1491	5.9	0.307	68.6957	5317	5317	5316	170529_0692_097_S11-20_Fr_05.raw	0/0	4.2	379	0.0004428	0.005178	0.312	127159	Used	Unique	5.5
High	Sequest HT	Sequest HT (A3)	A	3	Unambiguous	SGASFDNLK	[R].sGASFDNLk.[A]	N-Term(TMT6plex); K9(TMT6plex)	FALSE	1	2	contig_37189_1_325_+	contig_141820_103_334_+; contig_37189_1_325_+	contig_141820_103_334_+; contig_37189_1_325_+	0	2	2	0.338	0	1	1	698.896	1396.78	1396.78	0.76	0.00053	0	0	49255888	CID (Collision Induced Dissociation)	MS2	14.8181	6.7	0.151	61.0247	4592	4592	4583	170529_0692_097_S11-20_Fr_18.raw	0/0	4.26	481	0.002236	0.02668	0.127	146968	Used	Unique	6.9
High	Sequest HT	Sequest HT (A3)	A	3	Unambiguous	SGASFDNLK	[R].sGASFDNLk.[A]	N-Term(TMT6plex); K9(TMT6plex)	FALSE	1	2	contig_37189_1_325_+	contig_141820_103_334_+; contig_37189_1_325_+	contig_141820_103_334_+; contig_37189_1_325_+	0	2	2	0.358	0	1	1	698.895	1396.78	1396.78	-0.81	-0.00057	0	0	190842672	CID (Collision Induced Dissociation)	MS2	21.9964	7.6	0.04	60.8653	4602	4602	4599	170529_0692_097_S11-20_Fr_17.raw	0/0	4.19	464	0.002236	0.02435	0.138	145439	Used	Unique	7
High	Sequest HT	Sequest HT (A3)	A	3	Unambiguous	DYQIDGADEDAK	[R].dYQIDGADEDAk.[K]	N-Term(TMT6plex); K12(TMT6plex)	FALSE	1	2	contig_141893_145_789_-	contig_141893_145_789_-; contig_9195_50_583_+	contig_141893_145_789_-; contig_9195_50_583_+	0	3	3	0.5117	0	1	1	599.968	1797.89	1797.89	-0.46	-0.00028	0	0	2265288	CID (Collision Induced Dissociation)	MS2	7.32866	5.9	2.14	58.8927	4327	4327	4322	170529_0692_097_S11-20_Fr_10.raw	0/0	4.69	317	0.0004428	9.172e-05	0.767	135407	Used	Unique	5.6
High	Sequest HT	Sequest HT (A3)	A	3	Unambiguous	FGFDEEELSR	[R].fGFDEEELSR.[L]	N-Term(TMT6plex)	FALSE	1	1	contig_142074_1081_2152_+	contig_142074_1081_2152_+	contig_142074_1081_2152_+	0	2	2	0.1184	0	1	1	729.359	1457.71	1457.71	-0.25	-0.00019	0	0	2.92947e+06	CID (Collision Induced Dissociation)	MS2	17.2652	0	2.329	68.3267	5174	5174	5161	170529_0692_097_S11-20_Fr_20.raw	0/0	2.28	147	0.0004428	0.007087	0.276		Not Used	No Quan Values
High	Sequest HT	Sequest HT (A3)	A	3	Unambiguous	SDSEPAAPEAR	[R].sDSEPAAPEAR.[A]	N-Term(TMT6plex)	FALSE	1	1	contig_142074_1081_2152_+	contig_142074_1081_2152_+	contig_142074_1081_2152_+	0	2	2	0.5457	0	1	1	679.841	1358.67	1358.67	-0.78	-0.00053	0	0	2.74884e+06	CID (Collision Induced Dissociation)	MS2	3.21595	5.2	2.83	47.9662	3569	3569	3564	170529_0692_097_S11-20_Fr_04.raw	0/0	4.6	156	0.0004428	0.003885	0.344	124560	Used	Unique	4.3
High	Sequest HT	Sequest HT (A3)	A	3	Unambiguous	GATELDVLEGAVTNSGK	[R].gATELDVLEGAVTNSGk.[S]	N-Term(TMT6plex); K17(TMT6plex)	FALSE	1	1	contig_142162_1_1038_+	contig_142162_1_1038_+	contig_142162_1_1038_+	0	3	3	0.4685	0	1	1	707.06	2119.17	2119.16	0.18	0.00013	0	0	1.61657e+06	CID (Collision Induced Dissociation)	MS2	7.63422	0.2	2.663	73.8816	5765	5765	5756	170529_0692_097_S11-20_Fr_05.raw	0/0	4.44	745	0.0004428	0.001976	0.42	127372	Used	Unique
High	Sequest HT	Sequest HT (A3)	A	3	Unambiguous	LAAGALPEAELSELR	[R].lAAGALPEAELSELR.[L]	N-Term(TMT6plex)	FALSE	1	1	contig_142249_1_499_+	contig_142249_1_499_+	contig_142249_1_499_+	0	2	2	0.4023	0	1	1	885.005	1769	1769	1.53	0.00136	0	0	338889	CID (Collision Induced Dissociation)	MS2	15.5557	0	22.632	73.6247	5532	5532	5513	170529_0692_097_S11-20_Fr_02.raw	0/0	2.61	606	0.0004428	0.002285	0.404		Not Used	No Quan Values
High	Sequest HT	Sequest HT (A3)	A	3	Unambiguous	ANFFSIIDR	[R].aNFFSIIDR.[A]	N-Term(TMT6plex)	FALSE	1	1	contig_142254_1_567_+	contig_142254_1_567_+	contig_142254_1_567_+	0	2	2	0.1982	0	1	1	656.367	1311.73	1311.73	0.21	0.00013	0	0	1.18535e+06	CID (Collision Induced Dissociation)	MS2	23.6858	0.8	6.412	77.4188	5890	5890	5887	170529_0692_097_S11-20_Fr_11.raw	0/0	3.33	438	0.003329	0.03211	0.106	137951	Used	Unique
High	Sequest HT	Sequest HT (A3)	A	3	Unambiguous	SDLLTSAADLEAATTER	[R].sDLLTSAADLEAATTER.[V]	N-Term(TMT6plex)	FALSE	1	1	contig_142616_1_577_-	contig_142616_1_577_-	contig_142616_1_577_-	0	3	3	0.0581	0	1	1	665.014	1993.03	1993.03	-0.29	-0.00019	0	0	708502	CID (Collision Induced Dissociation)	MS2	0	0.7	8.374	75.3277	5823	5823	5804	170529_0692_097_S11-20_Fr_03.raw	0/0	2.41	560	0.002409	0.02964	0.115	123997	Used	Unique
High	Sequest HT	Sequest HT (A3)	A	3	Unambiguous	DGESVPVTLLWR	[R].dGESVPVTLLWR.[T]	N-Term(TMT6plex)	FALSE	1	1	contig_143378_37_2036_+	contig_143378_37_2036_+	contig_143378_37_2036_+	0	2	2	0.3894	0	1	1	800.947	1600.89	1600.89	-1.48	-0.00118	0	0	1.81092e+06	CID (Collision Induced Dissociation)	MS2	18.7106	0	4.142	75.4606	5458	5458	5451	170529_0692_097_S11-20_Fr_08.raw	0/0	3.57	634	0.001521	0.01974	0.161		Not Used	No Quan Values
High	Sequest HT	Sequest HT (A3)	A	3	Unambiguous	LKEWYEK	[K].lkEWYEk.[M]	N-Term(TMT6plex); K2(TMT6plex); K7(TMT6plex)	FALSE	1	1	contig_143384_157_2824_-	contig_143384_157_2824_-	contig_143384_157_2824_-	1	3	3	0.1478	0	1	1	561.673	1683	1683.01	-2.43	-0.00136	0	0	6.37121e+06	CID (Collision Induced Dissociation)	MS2	12.9547	27.3	0.755	66.4124	5128	5128	5111	170529_0692_097_S11-20_Fr_04.raw	0/0	2.3	383	0.002409	0.02974	0.115	125299	Used	Unique	43
High	Sequest HT	Sequest HT (A3)	A	3	Unambiguous	LKEWYEK	[K].lkEWYEk.[M]	N-Term(TMT6plex); K2(TMT6plex); K7(TMT6plex)	FALSE	1	1	contig_143384_157_2824_-	contig_143384_157_2824_-	contig_143384_157_2824_-	1	3	3	0.122	0	1	1	561.675	1683.01	1683.01	0.4	0.00022	0	0	43099.3	CID (Collision Induced Dissociation)	MS2	15.7454	32.2	100	95.389	7047	7047	7046	170529_0692_097_S11-20_Fr_04.raw	0/0	2.05	352	0.003329	0.03373	0.101	126012	Used	Unique	53.7
High	Sequest HT	Sequest HT (A3)	A	3	Unambiguous	LKEWYEK	[K].lkEWYEk.[M]	N-Term(TMT6plex); K2(TMT6plex); K7(TMT6plex)	FALSE	1	1	contig_143384_157_2824_-	contig_143384_157_2824_-	contig_143384_157_2824_-	1	3	3	0.1844	0	1	1	561.674	1683.01	1683.01	-0.36	-0.0002	0	0	34916196	CID (Collision Induced Dissociation)	MS2	9.10677	49.9	0.147	64.1388	4925	4925	4922	170529_0692_097_S11-20_Fr_04.raw	0/0	2.44	381	0.001312	0.01566	0.187	125202	Used	Unique	73.3
High	Sequest HT	Sequest HT (A3)	A	3	Unambiguous	LKEWYEK	[K].lkEWYEk.[M]	N-Term(TMT6plex); K2(TMT6plex); K7(TMT6plex)	FALSE	1	1	contig_143384_157_2824_-	contig_143384_157_2824_-	contig_143384_157_2824_-	1	3	3	0.105	0	1	1	561.674	1683.01	1683.01	-1.34	-0.00075	0	0	46118.7	CID (Collision Induced Dissociation)	MS2	10.0594	28	98.794	97.4533	7175	7175	7174	170529_0692_097_S11-20_Fr_04.raw	0/0	2	378	0.006924	0.06234	0.031	126020	Used	Unique	41
High	Sequest HT	Sequest HT (A3)	A	3	Selected	LKEWYEK	[K].lkEWYEk.[M]	N-Term(TMT6plex); K2(TMT6plex); K7(TMT6plex)	FALSE	1	1	contig_143384_157_2824_-	contig_143384_157_2824_-	contig_143384_157_2824_-	1	3	3		0	2	2	561.674	1683.01	1683.01	-0.25	-0.00014	0	0	152532	CID (Collision Induced Dissociation)	MS2	33.9516	30.7	37.683	80.6418	6294	6294	6282	170529_0692_097_S11-20_Fr_04.raw	0/0	1.79	374	0.0051	0.04775	0.061	125851	Used	Unique	46.5
High	Sequest HT	Sequest HT (A3)	A	3	Unambiguous	MAAELDEPLEMNFVR	[K].mAAELDEPLEmNFVR.[K]	N-Term(TMT6plex); M1(Oxidation); M11(Oxidation)	FALSE	1	1	contig_143388_1050_4244_+	contig_143388_1050_4244_+	contig_143388_1050_4244_+	0	3	3	0.4761	0	1	1	675.998	2025.98	2025.98	-0.7	-0.00047	0	0	2.5096e+06	CID (Collision Induced Dissociation)	MS2	4.32765	10.9	1.822	68.3732	5257	5257	5250	170529_0692_097_S11-20_Fr_17.raw	0/0	4.81	251	0.0004428	9.411e-05	0.764	145751	Used	Unique	8.5
High	Sequest HT	Sequest HT (A3)	A	3	Unambiguous	SETLEDVTLK	[K].sETLEDVTLk.[T]	N-Term(TMT6plex); K10(TMT6plex)	FALSE	1	1	contig_143388_1050_4244_+	contig_143388_1050_4244_+	contig_143388_1050_4244_+	0	2	2	0.2807	0	1	1	796.961	1592.91	1592.91	0.07	6e-05	0	0	16253591	CID (Collision Induced Dissociation)	MS2	22.0108	9.7	0.465	66.3351	5083	5083	5082	170529_0692_097_S11-20_Fr_17.raw	0/0	4.31	588	0.001521	0.01783	0.173	145668	Used	Unique	9
High	Sequest HT	Sequest HT (A3)	A	3	Unambiguous	SETLEDVTLK	[K].sETLEDVTLk.[T]	N-Term(TMT6plex); K10(TMT6plex)	FALSE	1	1	contig_143388_1050_4244_+	contig_143388_1050_4244_+	contig_143388_1050_4244_+	0	3	3	0.1081	0	1	1	531.643	1592.91	1592.91	0.07	3e-05	0	0	4503211	CID (Collision Induced Dissociation)	MS2	6.63554	6.8	1.172	66.3596	5085	5085	5082	170529_0692_097_S11-20_Fr_17.raw	0/0	2.96	588	0.003329	0.03369	0.101	145669	Used	Unique	6.8
High	Sequest HT	Sequest HT (A3)	A	3	Unambiguous	NIEQLYK	[K].nIEQLYk.[S]	N-Term(TMT6plex); K7(TMT6plex)	FALSE	1	1	contig_143388_1050_4244_+	contig_143388_1050_4244_+	contig_143388_1050_4244_+	0	2	2	0.1752	0	1	1	683.41	1365.81	1365.81	-0.78	-0.00053	0	0	15584729	CID (Collision Induced Dissociation)	MS2	6.00187	0	0.49	63.5757	4756	4756	4741	170529_0692_097_S11-20_Fr_20.raw	0/0	3.14	461	0.005889	0.05613	0.043		Not Used	No Quan Values
High	Sequest HT	Sequest HT (A3)	A	3	Unambiguous	VNQLEVIPLEELGRPR	[R].vNQLEVIPLEELGRPR.[I]	N-Term(TMT6plex)	FALSE	1	1	contig_143388_1050_4244_+	contig_143388_1050_4244_+	contig_143388_1050_4244_+	0	3	3	0.6164	0	1	1	697.741	2091.21	2091.21	-1.92	-0.00134	0	0	11257970	CID (Collision Induced Dissociation)	MS2	3.6079	7.2	0.372	72.3433	5415	5415	5414	170529_0692_097_S11-20_Fr_09.raw	0/0	5.84	582	0.0004428	7.308e-05	0.792	134115	Used	Unique	6.5
High	Sequest HT	Sequest HT (A3)	A	3	Unambiguous	MAAELDEPLEMNFVR	[K].mAAELDEPLEmNFVR.[K]	N-Term(TMT6plex); M1(Oxidation); M11(Oxidation)	FALSE	1	1	contig_143388_1050_4244_+	contig_143388_1050_4244_+	contig_143388_1050_4244_+	0	3	3	0.5039	0	1	1	676	2025.98	2025.98	1.11	0.00075	0	0	816126	CID (Collision Induced Dissociation)	MS2	11.0911	18.7	4.473	68.2023	5224	5224	5213	170529_0692_097_S11-20_Fr_18.raw	0/0	5.1	258	0.0004428	0.0001593	0.704	147269	Used	Unique	15.5
High	Sequest HT	Sequest HT (A3)	A	3	Unambiguous	DLFINQMALLDR	[R].dLFINQmALLDR.[A]	N-Term(TMT6plex); M7(Oxidation)	FALSE	1	1	contig_143388_1050_4244_+	contig_143388_1050_4244_+	contig_143388_1050_4244_+	0	2	2	0.3733	0	1	1	847.461	1693.92	1693.91	0.66	0.00056	0	0	2.85233e+06	CID (Collision Induced Dissociation)	MS2	4.78561	0	2.545	73.0801	5698	5698	5693	170529_0692_097_S11-20_Fr_05.raw	0/0	3	612	0.0007302	0.01013	0.236		Not Used	No Quan Values
High	Sequest HT	Sequest HT (A3)	A	3	Unambiguous	GYWDTSEENLDR	[R].gYWDTSEENLDR.[L]	N-Term(TMT6plex)	FALSE	1	2	contig_143388_1050_4244_+	contig_143388_1050_4244_+; contig_85973_1_424_+	contig_143388_1050_4244_+; contig_85973_1_424_+	0	2	2	0.4367	0	1	1	857.4	1713.79	1713.79	0.66	0.00057	0	0	4160643	CID (Collision Induced Dissociation)	MS2	6.90534	0	1.844	65.334	5052	5052	5045	170529_0692_097_S11-20_Fr_14.raw	0/0	3.87	103	0.001521	0.01996	0.16		Not Used	No Quan Values
High	Sequest HT	Sequest HT (A3)	A	3	Unambiguous	DMVTTFLEANGR	[R].dmVTTFLEAnGR.[G]	N-Term(TMT6plex); M2(Oxidation); N10(Deamidated)	FALSE	1	2	contig_143388_1050_4244_+	contig_143388_1050_4244_+; contig_85973_1_424_+	contig_143388_1050_4244_+; contig_85973_1_424_+	0	2	2	0.3268	0	1	1	800.4	1599.79	1599.79	2.16	0.00173	0	0	2.01366e+06	CID (Collision Induced Dissociation)	MS2	9.98727	0.6	3.513	67.4944	5163	5163	5150	170529_0692_097_S11-20_Fr_18.raw	0/0	3.55	269	0.001785	0.02207	0.149	147240	Used	Unique
High	Sequest HT	Sequest HT (A3)	A	3	Unambiguous	AVVIFVPFK	[K].aVVIFVPFk.[L]	N-Term(TMT6plex); K9(TMT6plex)	FALSE	1	1	contig_143402_116_697_-	contig_143402_116_697_-	contig_143402_116_697_-	0	2	2	0.0938	0	1	1	739.481	1477.95	1477.95	-0.36	-0.00026	0	0	52775.6	CID (Collision Induced Dissociation)	MS2	25.6225	0	100	80.176	6100	6100	6091	170529_0692_097_S11-20_Fr_16.raw	0/0	2.56	186	0.009202	0.07853	0.004		Not Used	No Quan Values
High	Sequest HT	Sequest HT (A3)	A	3	Unambiguous	FEFPVQESH	[K].fEFPVQESH.[-]	N-Term(TMT6plex)	FALSE	1	1	contig_143402_116_697_-	contig_143402_116_697_-	contig_143402_116_697_-	0	2	2	0.6098	0	1	1	674.841	1348.67	1348.67	1.02	0.00068	0	0	2.94663e+06	CID (Collision Induced Dissociation)	MS2	8.18185	8	2.425	70.1783	5245	5245	5240	170529_0692_097_S11-20_Fr_02.raw	0/0	3.28	275	0.005389	0.05075	0.054	122281	Used	Unique	9.3
High	Sequest HT	Sequest HT (A3)	A	3	Unambiguous	AVVIFVPFK	[K].aVVIFVPFk.[L]	N-Term(TMT6plex); K9(TMT6plex)	FALSE	1	1	contig_143402_116_697_-	contig_143402_116_697_-	contig_143402_116_697_-	0	2	2	0.664	0	1	1	739.481	1477.95	1477.95	-0.28	-0.0002	0	0	468851	CID (Collision Induced Dissociation)	MS2	8.33807	7	14.675	79.622	6015	6015	6014	170529_0692_097_S11-20_Fr_17.raw	0/0	3.78	186	0.001028	0.01524	0.19	146094	Used	Unique	6.4
High	Sequest HT	Sequest HT (A3)	A	3	Unambiguous	ELYIVSAK	[R].eLYIVSAk.[E]	N-Term(TMT6plex); K8(TMT6plex)	FALSE	1	1	contig_143402_116_697_-	contig_143402_116_697_-	contig_143402_116_697_-	0	2	2	0.4949	0	1	1	690.928	1380.85	1380.85	-1.6	-0.0011	0	0	25958102	CID (Collision Induced Dissociation)	MS2	9.87701	7.4	0.284	67.1266	5116	5116	5115	170529_0692_097_S11-20_Fr_03.raw	0/0	3.9	271	0.004744	0.04103	0.079	123662	Used	Unique	5.6
High	Sequest HT	Sequest HT (A3)	A	3	Unambiguous	VDTFATVYKR	[K].vDTFATVYkR.[L]	N-Term(TMT6plex); K9(TMT6plex)	FALSE	1	1	contig_143402_116_697_-	contig_143402_116_697_-	contig_143402_116_697_-	1	3	3	0.3788	0	1	1	553.327	1657.97	1657.97	-1.08	-0.0006	0	0	28903878	CID (Collision Induced Dissociation)	MS2	10.3712	16.3	0.169	62.5405	4773	4773	4770	170529_0692_097_S11-20_Fr_05.raw	0/0	3.3	564	0.004744	0.04048	0.08	126900	Used	Unique	12.1
High	Sequest HT	Sequest HT (A3)	A	3	Unambiguous	VEFLDDPTR	[R].vEFLDDPTR.[S]	N-Term(TMT6plex)	FALSE	1	1	contig_143420_541_711_+	contig_143420_541_711_+	contig_143420_541_711_+	0	2	2	0.5	0	1	1	660.854	1320.7	1320.7	1.34	0.00088	0	0	45471388	CID (Collision Induced Dissociation)	MS2	9.99059	39.5	0.156	66.8674	5109	5109	5108	170529_0692_097_S11-20_Fr_18.raw	0/0	3.06	527	0.003524	0.03606	0.093	147214	Used	Unique	33.2
High	Sequest HT	Sequest HT (A3)	A	3	Unambiguous	EGDILMLLEWER	[R].eGDILmLLEWER.[E]	N-Term(TMT6plex); M6(Oxidation)	FALSE	1	1	contig_143420_541_711_+	contig_143420_541_711_+	contig_143420_541_711_+	0	2	2	0.3922	0	1	1	874.958	1748.91	1748.91	0.18	0.00016	0	0	4.65187e+06	CID (Collision Induced Dissociation)	MS2	4.45328	0	1.599	84.6325	6578	6578	6577	170529_0692_097_S11-20_Fr_13.raw	0/0	2.55	569	0.0004428	0.0001703	0.697		Not Used	No Quan Values
High	Sequest HT	Sequest HT (A3)	A	3	Unambiguous	TGQTGSVIQVR	[R].tGQTGSVIQVR.[V]	N-Term(TMT6plex)	FALSE	1	1	contig_143420_541_711_+	contig_143420_541_711_+	contig_143420_541_711_+	0	2	2	0.3808	0	1	1	687.898	1374.79	1374.79	-0.82	-0.00057	0	0	95272680	CID (Collision Induced Dissociation)	MS2	10.2214	1	0.075	56.6612	4281	4281	4278	170529_0692_097_S11-20_Fr_15.raw	0/0	4.28	672	0.004665	0.03981	0.082	142106	Used	Unique
High	Sequest HT	Sequest HT (A3)	A	3	Unambiguous	VEFLDDPTR	[R].vEFLDDPTR.[S]	N-Term(TMT6plex)	FALSE	1	1	contig_143420_541_711_+	contig_143420_541_711_+	contig_143420_541_711_+	0	2	2	0.5503	0	1	1	660.853	1320.7	1320.7	-0.88	-0.00058	0	0	131374744	CID (Collision Induced Dissociation)	MS2	14.2349	39.7	0.055	67.311	5189	5189	5188	170529_0692_097_S11-20_Fr_19.raw	0/0	2.98	486	0.002409	0.02896	0.118	148709	Used	Unique	34.5
High	Sequest HT	Sequest HT (A3)	A	3	Unambiguous	TSPGIGTTADILR	[K].tSPGIGTTADILR.[T]	N-Term(TMT6plex)	FALSE	1	1	contig_143425_129_1094_+	contig_143425_129_1094_+	contig_143425_129_1094_+	0	2	2	0.3786	0	1	1	765.939	1530.87	1530.87	0.99	0.00076	0	0	5648398	CID (Collision Induced Dissociation)	MS2	9.38259	0.6	1.246	64.2408	4815	4815	4804	170529_0692_097_S11-20_Fr_20.raw	0/0	5.15	681	0.0004428	0.005354	0.308	150125	Used	Unique
High	Sequest HT	Sequest HT (A3)	A	3	Unambiguous	ALLEVVEAGSK	[R].aLLEVVEAGSk.[N]	N-Term(TMT6plex); K11(TMT6plex)	FALSE	1	2	contig_56407_277_1107_+	contig_143438_1_795_+; contig_56407_277_1107_+	contig_143438_1_795_+; contig_56407_277_1107_+	0	3	3	0.4141	0	1	1	525.324	1573.96	1573.96	0.42	0.00022	0	0	6743997	CID (Collision Induced Dissociation)	MS2	9.12447	3.1	0.744	73.5255	5632	5632	5625	170529_0692_097_S11-20_Fr_07.raw	0/0	2.97	475	0.0004428	0.003667	0.351	130838	Used	Unique
High	Sequest HT	Sequest HT (A3)	A	3	Unambiguous	ALLEVVEAGSK	[R].aLLEVVEAGSk.[N]	N-Term(TMT6plex); K11(TMT6plex)	FALSE	1	2	contig_56407_277_1107_+	contig_143438_1_795_+; contig_56407_277_1107_+	contig_143438_1_795_+; contig_56407_277_1107_+	0	2	2	0.5566	0	1	1	787.481	1573.96	1573.96	-0.58	-0.00046	0	0	12849359	CID (Collision Induced Dissociation)	MS2	8.77364	2.8	0.585	73.5033	5630	5630	5625	170529_0692_097_S11-20_Fr_07.raw	0/0	5.48	469	0.0004428	0.0008615	0.514	130837	Used	Unique	2.6
High	Sequest HT	Sequest HT (A3)	A	3	Unambiguous	KVCAGCGYPSAR	[K].kVcAGcGYPSAR.[M]	N-Term(TMT6plex); K1(TMT6plex); C3(Carbamidomethyl); C6(Carbamidomethyl)	FALSE	1	1	contig_143540_224_502_-	contig_143540_224_502_-	contig_143540_224_502_-	1	3	3	0.1068	0	1	1	595.315	1783.93	1783.93	-1.6	-0.00095	0	0	9687033	CID (Collision Induced Dissociation)	MS2	13.9598	7	0.522	51.8137	3834	3834	3827	170529_0692_097_S11-20_Fr_16.raw	0/0	2.81	504	0.001312	0.01535	0.19	143484	Used	Unique	3.9
High	Sequest HT	Sequest HT (A3)	A	3	Unambiguous	LLWLEPTK	[R].lLWLEPTk.[K]	N-Term(TMT6plex); K8(TMT6plex)	FALSE	1	1	contig_143968_1_1277_-	contig_143968_1_1277_-	contig_143968_1_1277_-	0	2	2	0.3684	0	1	1	729.46	1457.91	1457.91	0.2	0.00015	0	0	550638	CID (Collision Induced Dissociation)	MS2	6.98402	18	13.556	79.167	6136	6136	6127	170529_0692_097_S11-20_Fr_14.raw	0/0	3.42	389	0.0007302	0.01044	0.233	141435	Used	Unique	9.5
High	Sequest HT	Sequest HT (A3)	A	3	Unambiguous	VVVNDVAEETAAAVVAEIAR	[R].vVVNDVAEETAAAVVAEIAR.[A]	N-Term(TMT6plex)	FALSE	1	1	contig_144066_74_970_+	contig_144066_74_970_+	contig_144066_74_970_+	0	3	3	0.3698	0	1	1	752.419	2255.24	2255.24	-0.88	-0.00066	0	0	291931	CID (Collision Induced Dissociation)	MS2	12.1382	0	14.427	88.7941	6879	6879	6872	170529_0692_097_S11-20_Fr_13.raw	0/0	3.38	686	0.0004428	0.0001313	0.726		Not Used	No Quan Values
High	Sequest HT	Sequest HT (A3)	A	3	Unambiguous	VVVNDVAEETAAAVVAEIAR	[R].vVVNDVAEETAAAVVAEIAR.[A]	N-Term(TMT6plex)	FALSE	1	1	contig_144066_74_970_+	contig_144066_74_970_+	contig_144066_74_970_+	0	3	3	0.3323	0	1	1	752.42	2255.24	2255.24	-0.15	-0.00011	0	0	27734.5	CID (Collision Induced Dissociation)	MS2	5.95814	0.8	100	88.9719	6693	6693	6688	170529_0692_097_S11-20_Fr_14.raw	0/0	3.1	675	0.0004428	0.0004378	0.59	141652	Used	Unique
High	Sequest HT	Sequest HT (A3)	A	3	Unambiguous	AWIAQIK	[K].aWIAQIk.[G]	N-Term(TMT6plex); K7(TMT6plex)	FALSE	1	2	contig_202625_47_661_+	contig_144119_1_97_+; contig_202625_47_661_+	contig_144119_1_97_+; contig_202625_47_661_+	0	2	2	0.1037	0	1	1	644.412	1287.82	1287.82	-0.96	-0.00062	0	0	4679.03	CID (Collision Induced Dissociation)	MS2	38.6599	0	100	106.381	7871	7871	7869	170529_0692_097_S11-20_Fr_07.raw	0/0	2.7	596	0.003329	0.03466	0.098		Not Used	No Quan Values
High	Sequest HT	Sequest HT (A3)	A	3	Unambiguous	AWIAQIK	[K].aWIAQIk.[G]	N-Term(TMT6plex); K7(TMT6plex)	FALSE	1	2	contig_202625_47_661_+	contig_144119_1_97_+; contig_202625_47_661_+	contig_144119_1_97_+; contig_202625_47_661_+	0	2	2	0.074	0	1	1	644.414	1287.82	1287.82	1.6	0.00103	0	0	7810.59	CID (Collision Induced Dissociation)	MS2	38.0941	0	100	103.877	7665	7665	7664	170529_0692_097_S11-20_Fr_07.raw	0/0	3.11	571	0.002409	0.02822	0.121		Not Used	No Quan Values
High	Sequest HT	Sequest HT (A3)	A	3	Unambiguous	AWIAQIK	[K].aWIAQIk.[G]	N-Term(TMT6plex); K7(TMT6plex)	FALSE	1	2	contig_202625_47_661_+	contig_144119_1_97_+; contig_202625_47_661_+	contig_144119_1_97_+; contig_202625_47_661_+	0	2	2	0.1027	0	1	1	644.413	1287.82	1287.82	-0.11	-7e-05	0	0	12251.7	CID (Collision Induced Dissociation)	MS2	51.5124	0	100	96.6213	7113	7113	7112	170529_0692_097_S11-20_Fr_07.raw	0/0	2.92	596	0.0051	0.04676	0.064		Not Used	No Quan Values
High	Sequest HT	Sequest HT (A3)	A	3	Unambiguous	AWIAQIK	[K].aWIAQIk.[G]	N-Term(TMT6plex); K7(TMT6plex)	FALSE	1	2	contig_202625_47_661_+	contig_144119_1_97_+; contig_202625_47_661_+	contig_144119_1_97_+; contig_202625_47_661_+	0	2	2	0.1605	0	1	1	644.412	1287.82	1287.82	-1.06	-0.00068	0	0	120886456	CID (Collision Induced Dissociation)	MS2	9.80622	6.9	0.06	69.3047	4929	4929	4928	170529_0692_097_S11-20_Fr_08.raw	0/0	3.49	596	0.00948	0.08108	0	132423	Used	Unique
High	Sequest HT	Sequest HT (A3)	A	3	Unambiguous	AWIAQIK	[K].aWIAQIk.[G]	N-Term(TMT6plex); K7(TMT6plex)	FALSE	1	2	contig_202625_47_661_+	contig_144119_1_97_+; contig_202625_47_661_+	contig_144119_1_97_+; contig_202625_47_661_+	0	2	2	0.0863	0	1	1	644.413	1287.82	1287.82	-0.01	-1e-05	0	0	22438.3	CID (Collision Induced Dissociation)	MS2	51.3328	0.2	100	90.1811	6648	6648	6646	170529_0692_097_S11-20_Fr_07.raw	0/0	2.78	596	0.004744	0.04018	0.081	131225	Used	Unique
High	Sequest HT	Sequest HT (A3)	A	3	Unambiguous	AWIAQIK	[K].aWIAQIk.[G]	N-Term(TMT6plex); K7(TMT6plex)	FALSE	1	2	contig_202625_47_661_+	contig_144119_1_97_+; contig_202625_47_661_+	contig_144119_1_97_+; contig_202625_47_661_+	0	2	2	0.0588	0	1	1	644.413	1287.82	1287.82	0.36	0.00023	0	0	23055.3	CID (Collision Induced Dissociation)	MS2	56.0773	0.5	100	87.2741	6507	6507	6506	170529_0692_097_S11-20_Fr_07.raw	0/0	2.89	596	0.006012	0.05879	0.037	131208	Used	Unique
High	Sequest HT	Sequest HT (A3)	A	3	Unambiguous	AWIAQIK	[K].aWIAQIk.[G]	N-Term(TMT6plex); K7(TMT6plex)	FALSE	1	2	contig_202625_47_661_+	contig_144119_1_97_+; contig_202625_47_661_+	contig_144119_1_97_+; contig_202625_47_661_+	0	2	2	0.062	0	1	1	644.413	1287.82	1287.82	0.27	0.00017	0	0	11694.2	CID (Collision Induced Dissociation)	MS2	35.8068	0	100	99.2344	7300	7300	7299	170529_0692_097_S11-20_Fr_07.raw	0/0	2.58	596	0.001521	0.01892	0.166		Not Used	No Quan Values
High	Sequest HT	Sequest HT (A3)	A	3	Unambiguous	AWIAQIKGEGMPL	[K].aWIAQIkGEGmPL.[-]	N-Term(TMT6plex); K7(TMT6plex); M11(Oxidation)	FALSE	1	2	contig_202625_47_661_+	contig_144119_1_97_+; contig_202625_47_661_+	contig_144119_1_97_+; contig_202625_47_661_+	1	3	3	0.4	0	1	1	630.03	1888.08	1888.08	-0.6	-0.00038	0	0	12347649	CID (Collision Induced Dissociation)	MS2	8.72988	27.1	0.394	74.1064	5568	5568	5561	170529_0692_097_S11-20_Fr_09.raw	0/0	1.75	611	0.0051	0.04636	0.065	134188	Used	Unique	3
High	Sequest HT	Sequest HT (A3)	A	3	Unambiguous	AWIAQIK	[K].aWIAQIk.[G]	N-Term(TMT6plex); K7(TMT6plex)	FALSE	1	2	contig_202625_47_661_+	contig_144119_1_97_+; contig_202625_47_661_+	contig_144119_1_97_+; contig_202625_47_661_+	0	3	3	0.1818	0	1	1	429.944	1287.82	1287.82	-1.28	-0.00055	0	0	6193415	CID (Collision Induced Dissociation)	MS2	9.14841	15.5	0.807	68.9462	5233	5233	5226	170529_0692_097_S11-20_Fr_07.raw	0/0	2.97	596	0.00948	0.07993	0.002	130648	Used	Unique	2.2
High	Sequest HT	Sequest HT (A3)	A	3	Unambiguous	AWIAQIK	[K].aWIAQIk.[G]	N-Term(TMT6plex); K7(TMT6plex)	FALSE	1	2	contig_202625_47_661_+	contig_144119_1_97_+; contig_202625_47_661_+	contig_144119_1_97_+; contig_202625_47_661_+	0	2	2	0.1716	0	1	1	644.413	1287.82	1287.82	0.08	5e-05	0	0	6197.42	CID (Collision Induced Dissociation)	MS2	24.3558	0	100	71.49	4767	4767	4755	170529_0692_097_S11-20_Fr_12.raw	0/0	3.03	596	0.001785	0.02233	0.147		Not Used	No Quan Values
High	Sequest HT	Sequest HT (A3)	A	3	Unambiguous	LYSIAASR	[R].lYSIAASR.[Y]	N-Term(TMT6plex)	FALSE	1	1	contig_144194_58_1008_+	contig_144194_58_1008_+	contig_144194_58_1008_+	0	2	2	0.4095	0	1	1	555.328	1109.65	1109.65	-2.39	-0.00133	0	0	34603824	CID (Collision Induced Dissociation)	MS2	10.9912	0	0.204	62.6088	4573	4573	4568	170529_0692_097_S11-20_Fr_02.raw	0/0	3.59	221	0.006012	0.0589	0.037		Not Used	No Quan Values
High	Sequest HT	Sequest HT (A3)	A	3	Unambiguous	VGEYADEVFTR	[K].vGEYADEVFTR.[M]	N-Term(TMT6plex)	FALSE	1	1	contig_144194_58_1008_+	contig_144194_58_1008_+	contig_144194_58_1008_+	0	3	3	0.2634	0	1	1	505.594	1514.77	1514.77	-0.69	-0.00035	0	0	2095506	CID (Collision Induced Dissociation)	MS2	10.257	0.2	2.497	68.1724	5264	5264	5251	170529_0692_097_S11-20_Fr_19.raw	0/0	2.43	285	0.004744	0.04176	0.077	148745	Used	Unique
High	Sequest HT	Sequest HT (A3)	A	3	Unambiguous	VGEYADEVFTR	[K].vGEYADEVFTR.[M]	N-Term(TMT6plex)	FALSE	1	1	contig_144194_58_1008_+	contig_144194_58_1008_+	contig_144194_58_1008_+	0	2	2	0.6198	0	1	1	757.888	1514.77	1514.77	-0.72	-0.00055	0	0	124033656	CID (Collision Induced Dissociation)	MS2	9.67886	14	0.059	68.035	5252	5252	5251	170529_0692_097_S11-20_Fr_19.raw	0/0	4.34	285	0.005389	0.05135	0.053	148739	Used	Unique	11.5
High	Sequest HT	Sequest HT (A3)	A	3	Unambiguous	YGDDMTGATTSLCVR	[R].yGDDmTGATTSLcVR.[R]	N-Term(TMT6plex); M5(Oxidation); C13(Carbamidomethyl)	FALSE	1	1	contig_144194_58_1008_+	contig_144194_58_1008_+	contig_144194_58_1008_+	0	2	2	0.4529	0	1	1	946.44	1891.87	1891.87	0.39	0.00037	0	0	8.20008e+06	CID (Collision Induced Dissociation)	MS2	3.67012	0	0.9	60.4327	4619	4619	4614	170529_0692_097_S11-20_Fr_15.raw	0/0	2.23	117	0.005698	0.05476	0.046		Not Used	No Quan Values
High	Sequest HT	Sequest HT (A3)	A	3	Unambiguous	NFPNNFK	[K].nFPNNFk.[L]	N-Term(TMT6plex); K7(TMT6plex)	FALSE	1	1	contig_144194_58_1008_+	contig_144194_58_1008_+	contig_144194_58_1008_+	0	2	2	0.1049	0	1	1	669.882	1338.76	1338.76	-0.21	-0.00014	0	0	7301218	CID (Collision Induced Dissociation)	MS2	16.7986	29.9	1.02	62.5041	4665	4665	4652	170529_0692_097_S11-20_Fr_01.raw	0/0	3.05	521	0.003524	0.03628	0.093	120374	Used	Unique	28.4
High	Sequest HT	Sequest HT (A3)	A	3	Unambiguous	TPNADLIMVATGTGIAPYR	[K].tPNADLImVATGTGIAPYR.[S]	N-Term(TMT6plex); M8(Oxidation)	FALSE	1	1	contig_144194_58_1008_+	contig_144194_58_1008_+	contig_144194_58_1008_+	0	3	3	0.5327	0	1	1	736.062	2206.17	2206.17	-0.69	-0.00051	0	0	2.6257e+06	CID (Collision Induced Dissociation)	MS2	16.9103	3.9	1.401	71.4676	5455	5455	5436	170529_0692_097_S11-20_Fr_07.raw	0/0	5.05	734	0.0007302	0.008189	0.26	130754	Used	Unique	2.7
High	Sequest HT	Sequest HT (A3)	A	3	Unambiguous	VGEYADEVFTR	[K].vGEYADEVFTR.[M]	N-Term(TMT6plex)	FALSE	1	1	contig_144194_58_1008_+	contig_144194_58_1008_+	contig_144194_58_1008_+	0	2	2	0.592	0	1	1	757.888	1514.77	1514.77	0.49	0.00037	0	0	20716752	CID (Collision Induced Dissociation)	MS2	5.89259	9.8	0.358	67.6477	5176	5176	5171	170529_0692_097_S11-20_Fr_18.raw	0/0	4.24	290	0.002236	0.02719	0.125	147246	Used	Unique	9.4
High	Sequest HT	Sequest HT (A3)	A	3	Unambiguous	VMLIPEK	[K].vmLIPEk.[TD]	N-Term(TMT6plex); M2(Oxidation); K7(TMT6plex)	FALSE	2	2	contig_144194_58_1008_+; contig_109246_59_1006_+	contig_144194_58_1008_+; contig_109246_59_1006_+	contig_144194_58_1008_+; contig_109246_59_1006_+	0	2	2	0.327	0	1	1	652.406	1303.81	1303.81	-0.29	-0.00019	0	0	22994402	CID (Collision Induced Dissociation)	MS2	9.88183	2.5	0.322	66.3885	4911	4911	4904	170529_0692_097_S11-20_Fr_02.raw	0/0	2.63	699	0.005244	0.04869	0.059	122122	Used	Not Unique	1.8
High	Sequest HT	Sequest HT (A3)	A	3	Unambiguous	AAGDIGGEGWK	[R].aAGDIGGEGWk.[R]	N-Term(TMT6plex); K11(TMT6plex)	FALSE	1	2	contig_84207_144_797_-	contig_144209_85_664_+; contig_84207_144_797_-	contig_144209_85_664_+; contig_84207_144_797_-	0	2	2	0.4307	0	1	1	759.919	1518.83	1518.83	-1.25	-0.00095	0	0	40567900	CID (Collision Induced Dissociation)	MS2	7.84048	5.3	0.186	62.2819	4728	4728	4725	170529_0692_097_S11-20_Fr_17.raw	0/0	4.62	624	0.002409	0.02906	0.118	145499	Used	Unique	7.8
High	Sequest HT	Sequest HT (A3)	A	3	Unambiguous	FEIMEIK	[R].fEImEIk.[H]	N-Term(TMT6plex); M4(Oxidation); K7(TMT6plex)	FALSE	1	2	contig_84207_144_797_-	contig_144209_85_664_+; contig_84207_144_797_-	contig_144209_85_664_+; contig_84207_144_797_-	0	2	2	0.1942	0	1	1	692.401	1383.79	1383.8	-0.69	-0.00047	0	0	7503719	CID (Collision Induced Dissociation)	MS2	15.1697	0.6	0.98	69.4314	5180	5180	5177	170529_0692_097_S11-20_Fr_02.raw	0/0	2.42	459	0.001521	0.01773	0.173	122250	Used	Unique
High	Sequest HT	Sequest HT (A3)	A	3	Unambiguous	QKGPPGANLFVVR	[K].qkGPPGANLFVVR.[K]	N-Term(TMT6plex); K2(TMT6plex)	FALSE	1	1	contig_144535_395_714_-	contig_144535_395_714_-	contig_144535_395_714_-	1	3	3	0.5126	0	1	1	614.377	1841.12	1841.12	-0.12	-7e-05	0	0	2.49991e+06	CID (Collision Induced Dissociation)	MS2	8.44381	7.4	1.99	63.8788	4471	4471	4466	170529_0692_097_S11-20_Fr_08.raw	0/0	3.57	382	0.0004428	0.005886	0.297	132205	Used	Unique	7.8
High	Sequest HT	Sequest HT (A3)	A	3	Unambiguous	QKGPPGANLFVVR	[K].qkGPPGANLFVVR.[K]	N-Term(TMT6plex); K2(TMT6plex)	FALSE	1	1	contig_144535_395_714_-	contig_144535_395_714_-	contig_144535_395_714_-	1	3	3	0.2239	0	1	1	614.376	1841.11	1841.12	-1.61	-0.00099	0	0	1478374	CID (Collision Induced Dissociation)	MS2	22.3025	7.3	3.457	64.2137	4727	4727	4722	170529_0692_097_S11-20_Fr_09.raw	0/0	2.68	373	0.0004428	0.003764	0.348	133788	Used	Unique	5.3
High	Sequest HT	Sequest HT (A3)	A	3	Unambiguous	TASATADLVQGGSLR	[R].tASATADLVQGGSLR.[T]	N-Term(TMT6plex)	FALSE	1	1	contig_144591_44_337_+	contig_144591_44_337_+	contig_144591_44_337_+	0	2	2	0.2564	0	1	1	838.463	1675.92	1675.92	0.23	0.00019	0	0	9513.48	CID (Collision Induced Dissociation)	MS2	0	0	100	102.05	7265	7265	7264	170529_0692_097_S11-20_Fr_17.raw	0/0	3.9	713	0.0004428	0.00152	0.45		Not Used	No Quan Values
High	Sequest HT	Sequest HT (A3)	A	3	Unambiguous	TASATADLVQGGSLR	[R].tASATADLVQGGSLR.[T]	N-Term(TMT6plex)	FALSE	1	1	contig_144591_44_337_+	contig_144591_44_337_+	contig_144591_44_337_+	0	2	2	0.25	0	1	1	838.463	1675.92	1675.92	0.16	0.00013	0	0	21203.3	CID (Collision Induced Dissociation)	MS2	21.0075	0	100	99.9745	7120	7120	7119	170529_0692_097_S11-20_Fr_17.raw	0/0	4	713	0.0004428	0.002068	0.415		Not Used	No Quan Values
High	Sequest HT	Sequest HT (A3)	A	3	Unambiguous	TASATADLVQGGSLR	[R].tASATADLVQGGSLR.[T]	N-Term(TMT6plex)	FALSE	1	1	contig_144591_44_337_+	contig_144591_44_337_+	contig_144591_44_337_+	0	3	3	0.0836	0	1	1	559.308	1675.91	1675.92	-4.8	-0.00268	0	0	7844.72	CID (Collision Induced Dissociation)	MS2	67.1194	0	100	102.436	7298	7298	7296	170529_0692_097_S11-20_Fr_17.raw	0/0	2.75	696	0.001028	0.01436	0.197		Not Used	No Quan Values
High	Sequest HT	Sequest HT (A3)	A	3	Unambiguous	TASATADLVQGGSLR	[R].tASATADLVQGGSLR.[T]	N-Term(TMT6plex)	FALSE	1	1	contig_144591_44_337_+	contig_144591_44_337_+	contig_144591_44_337_+	0	3	3	0.2542	0	1	1	559.311	1675.92	1675.92	0.22	0.00012	0	0	9577.24	CID (Collision Induced Dissociation)	MS2	58.1828	0	100	104.167	7433	7433	7431	170529_0692_097_S11-20_Fr_17.raw	0/0	4.17	713	0.0004428	0.002487	0.394		Not Used	No Quan Values
High	Sequest HT	Sequest HT (A3)	A	3	Unambiguous	TASATADLVQGGSLR	[R].tASATADLVQGGSLR.[T]	N-Term(TMT6plex)	FALSE	1	1	contig_144591_44_337_+	contig_144591_44_337_+	contig_144591_44_337_+	0	2	2	0.3286	0	1	1	838.462	1675.92	1675.92	-0.72	-0.0006	0	0	9783.84	CID (Collision Induced Dissociation)	MS2	16.5154	0	100	106.211	7586	7586	7585	170529_0692_097_S11-20_Fr_17.raw	0/0	3.53	720	0.0007302	0.009367	0.245		Not Used	No Quan Values
High	Sequest HT	Sequest HT (A3)	A	3	Unambiguous	TASATADLVQGGSLR	[R].tASATADLVQGGSLR.[T]	N-Term(TMT6plex)	FALSE	1	1	contig_144591_44_337_+	contig_144591_44_337_+	contig_144591_44_337_+	0	3	3	0.4009	0	1	1	559.309	1675.91	1675.92	-3.05	-0.00171	0	0	2987.7	CID (Collision Induced Dissociation)	MS2	26.5924	0	100	106.234	7588	7588	7585	170529_0692_097_S11-20_Fr_17.raw	0/0	4.49	722	0.0004428	0.002957	0.375		Not Used	No Quan Values
High	Sequest HT	Sequest HT (A3)	A	3	Unambiguous	TASATADLVQGGSLR	[R].tASATADLVQGGSLR.[T]	N-Term(TMT6plex)	FALSE	1	1	contig_144591_44_337_+	contig_144591_44_337_+	contig_144591_44_337_+	0	3	3	0.1199	0	1	1	559.31	1675.92	1675.92	-1.2	-0.00067	0	0	1534.87	CID (Collision Induced Dissociation)	MS2	27.2634	0	100	108.268	7758	7758	7756	170529_0692_097_S11-20_Fr_17.raw	0/0	2.92	726	0.001521	0.02035	0.158		Not Used	No Quan Values
High	Sequest HT	Sequest HT (A3)	A	3	Unambiguous	TASATADLVQGGSLR	[R].tASATADLVQGGSLR.[T]	N-Term(TMT6plex)	FALSE	1	1	contig_144591_44_337_+	contig_144591_44_337_+	contig_144591_44_337_+	0	3	3	0.2956	0	1	1	559.31	1675.92	1675.92	-0.43	-0.00024	0	0	12282.2	CID (Collision Induced Dissociation)	MS2	39.3044	0	100	97.9605	6987	6987	6985	170529_0692_097_S11-20_Fr_17.raw	0/0	3.89	720	0.001312	0.01554	0.188		Not Used	No Quan Values
High	Sequest HT	Sequest HT (A3)	A	3	Unambiguous	TASATADLVQGGSLR	[R].tASATADLVQGGSLR.[T]	N-Term(TMT6plex)	FALSE	1	1	contig_144591_44_337_+	contig_144591_44_337_+	contig_144591_44_337_+	0	2	2	0.178	0	1	1	838.462	1675.92	1675.92	-0.79	-0.00066	0	0	17462.8	CID (Collision Induced Dissociation)	MS2	9.27539	0	100	97.9489	6986	6986	6985	170529_0692_097_S11-20_Fr_17.raw	0/0	5	721	0.0004428	0.001152	0.481		Not Used	No Quan Values
[truncated: 3,687 more rows]
[truncated: 9 more columns]

## Sheet: Dataset 1 PSMs
Confidence	Identifying Node Type	Identifying Node	Search ID	Identifying Node No	PSM Ambiguity	Sequence	Annotated Sequence	Modifications	Contaminant	# Protein Groups	# Proteins	Master Protein Accessions	Protein Accessions	Protein Descriptions	# Missed Cleavages	Charge	Original Precursor Charge	DeltaScore	DeltaCn	Rank	Search Engine Rank	Concatenated Rank	m/z [Da]	MH+ [Da]	Theo. MH+ [Da]	DeltaM [ppm]	Deltam/z [Da]	Matched Ions	Total Ions	Intensity	Activation Type	MS Order	Isolation Interference [%]	Average Reporter S/N	Ion Inject Time [ms]	RT [min]	First Scan	Last Scan	Master Scan(s)	Spectrum File	Ions Matched	XCorr	Peptides Matched	Percolator q-Value	Percolator PEP	Percolator SVMScore	Reporter Quan Result ID	Peptide Quan Usage	Quan Info
[truncated: 5,902 more rows]
[truncated: 10 more columns]

[truncated: 5 more sheets: Dataset 1 peptide groups, Dataset 2 peptide groups, Dataset 1 proteins, Dataset 2 proteins, PsaAB_reanalysis]
