# Supplementary material for: Manganese and iron deficiency in Southern Ocean Phaeocystis antarctica populations revealed through taxon-specific protein indicators
Source: Nat Commun. 2019 Aug 8;10:3582. doi: 10.1038/s41467-019-11426-z (PMC6687791; doi:10.1038/s41467-019-11426-z)
Supplement: Supplementary file 7 — Source Data [file 41467_2019_11426_MOESM7_ESM.xlsx]

## Sheet: Figure 1
treatment	fvfm	chla	gr	size	light
highfe_highmn	0.67	395.672	0.408068	623125	low
highfe_highmn	0.616	480.889	0.2705	588725	low
highfe_highmn	0.62	621.253	0.297333	626163	low
highfe_lowmn	0.444	379.849	0.409898	618880	low
highfe_lowmn	0.487	427.184	0.324833	631585	low
highfe_lowmn	0.452	260.774	0.351333	621132	low
lowfe_highmn	0.183	222.856	0.177291	614274	low
lowfe_highmn	0.199	293.421	0.251747	549245	low
lowfe_highmn	0.175	267.735	0.179503	565092	low
lowfe_lowmn	0.231	150.209	0.2575	545875	low
lowfe_lowmn	0.185	140.911	0.2823	563031	low
lowfe_lowmn	0.19	190.914	0.2388	521334	low
highfe_highmn	0.45	328.158	0.333	720230	int
highfe_highmn	0.489	288.279	0.3715	721871	int
highfe_highmn	0.502	308.963	0.433333	727420	int
highfe_highmn	0.505	43.4345	0.464333	817315	high
highfe_highmn	0.455	67.1832	0.299833	804130	high
highfe_highmn	0.452	67.6762	0.282333	814215	high

## Sheet: Figure 2B
protein_id	ol_highmn_highfe_1_1	ol_highmn_highfe_2_1	ol_highmn_highfe_3_1	ll_highmn_highfe_1_1	ll_highmn_highfe_2_1	ll_highmn_highfe_3_1	ll_lowmn_highfe_1_1	ll_lowmn_highfe_2_1	hl_highmn_highfe_1_1	hl_highmn_highfe_2_1	ll_lowmn_highfe_3_2	ll_highmn_lowfe_1_2	ll_highmn_lowfe_2_2	ll_highmn_lowfe_3_2	ll_lowmn_lowfe_1_2	ll_lowmn_lowfe_2_2	ll_lowmn_lowfe_3_2	hl_highmn_highfe_3_2	hl_highmn_highfe_1_2	hl_highmn_highfe_2_2	PFams_desc	Description	PFams	kegg_desc	kegg_pathway	KO	KO_desc	KO_pathway	KOG_id	KOG_desc	KOG_class	KOG_group	EC	TIGRFams	TIGRFams_desc	transporter_family	transporter_substrate	transporter_evidence	GO Names	Enzyme Codes	Enzyme Names	uniprot	Score.Sequest.HT run2	Score.Sequest.HT run1	highmn_lowfe_repl	lowmn_highfe_repl	lowmn_lowfe_repl	highmn_highfe_depl	highmn_lowfe_depl
contig_185114_1165_2584_-	193.212	182.74	138.841	304.561	338.198	327.628	216.339	234.257	90.4621	71.887	439.371	2186.04	2110.55	2213.05	1538.99	1749.13	699.794	51.8871	83.9456	77.5737	_GAP_||Glu/Leu/Phe/Val dehydrogenase, dimerisation domain||Glutamate/Leucine/Phenylalanine/Valine dehydrogenase	glutamate dehydrogenase	_GAP_||PF02812||PF00208	NA	NA	NA	NA	NA	NA	NA	NA	NA	NA	NA	NA	NA	NA	NA	F:oxidoreductase activity";"P:cellular amino acid metabolic process	NA	NA	NA	89.22	43.78	1	0	1	-1	0
contig_148394_94_978_+	391.876	360.994	308.769	1115.47	1061.59	1107.81	693.007	969.33	51.4669	37.4364	1017.58	778.373	796.744	794.472	985.707	1107.62	794.987	54.8779	51.2508	37.2232	_GAP_||Chlorophyll A-B binding protein||_GAP_	NA	_GAP_||PF00504||_GAP_	hypothetical protein	NA	NA	NA	NA	NA	NA	NA	NA	NA	NA	NA	NA	NA	NA	NA	NA	NA	B8CFP9	45.87	74.93	-1	0	-1	1	0
contig_156394_983_2847_+	700.524	727.118	670.865	200.653	292.991	262.991	401.416	356.406	698.108	784.919	434.255	333.362	328.428	325.188	527.456	587.292	601.302	706.053	717.534	753.453	Hsp70 protein	NA	PF00012	NA	NA	NA	NA	NA	KOG0100	Molecular chaperones GRP78/BiP/KAR2, HSP70 superfamily	Posttranslational modification, protein turnover, chaperones	CELLULAR PROCESSES AND SIGNALING	NA	NA	NA	NA	NA	NA	NA	NA	NA	NA	75.09	121.44	0	0	1	-1	-1
contig_179799_288_1597_-	440.151	562.52	424.891	584.392	547.438	591.302	515.251	596.828	404.157	405.898	581.007	606.386	654.828	622.164	502.434	545.276	424.326	394.224	410.686	393.495	_GAP_||Phosphoglycerate kinase	phosphoglycerate kinase	_GAP_||PF00162	K00927 phosphoglycerate kinase [EC:2.7.2.3];phosphoglycerate kinase;pgk1	NA	NA	NA	NA	KOG1367	3-phosphoglycerate kinase	Carbohydrate transport and metabolism	METABOLISM	NA	NA	NA	NA	NA	NA	C:plastid;F:ion binding;F:kinase activity;P:biosynthetic process;P:catabolic process;P:cellular nitrogen compound metabolic process;P:cofactor metabolic process";P:generation of precursor metabolites and energy;P:photosynthesis;P:small molecule metabolic process;"P:carbohydrate metabolic process	EC:2.7.2.3	Phosphoglycerate kinase	NA	313.5	424.16	0	0	-1	1	1
contig_190586_622_1418_+	177.944	191.035	147.703	368.814	340.656	322.647	203.28	280.746	64.546	62.4954	287.304	645.53	598.536	671.335	614.225	890.133	344.259	49.3688	63.0055	63.1722	_GAP_||Chlorophyll A-B binding protein||_GAP_	NA	_GAP_||PF00504||_GAP_	hypothetical protein	NA	NA	NA	NA	NA	NA	NA	NA	NA	NA	NA	NA	NA	NA	NA	NA	NA	B8CFP9	36.86	31.88	0	0	0	0	0
contig_109012_45_1228_+	277.114	333.319	148.431	236.148	189.441	171.849	116.625	123.235	115.503	115.008	43.9554	739.172	929.496	762.743	888.781	371.99	390.257	120.696	108.841	120.091	_GAP_||Fructose-bisphosphate aldolase class-I	NA	_GAP_||PF00274	NA	NA	NA	NA	NA	KOG1557	Fructose-biphosphate aldolase	Carbohydrate transport and metabolism	METABOLISM	NA	NA	NA	NA	NA	NA	NA	NA	NA	NA	215.67	115.17	1	0	1	-1	0
contig_9636_66_992_+	281.316	306.168	307.543	357.432	361.495	428.696	333.297	367.542	274.801	274.069	318.552	272.478	239.252	239.757	322.957	264.474	299.005	270.188	281.736	263.158	_GAP_||Manganese-stabilising protein / photosystem II polypeptide	NA	_GAP_||PF01716	K02716 photosystem II oxygen-evolving enhancer protein 1;oxygen-evolving enhancer protein 1 precursor;PsbO	pti01100||pti00195	K02716	photosystem II oxygen-evolving enhancer protein 1	Photosynthesis	NA	NA	NA	NA	NA	NA	NA	NA	NA	NA	NA	NA	NA	B7FZ96	78.62	88.56	-1	0	-1	1	0
contig_159012_220_933_-	166.107	148.584	168.116	208.399	237.764	279.986	239.763	186.579	184.243	183.269	191.492	444.365	482.29	456.132	547.676	575.959	711.923	158.638	175.14	189.844	_GAP_||Copper binding proteins, plastocyanin/azurin family	plastocyanin, chloroplast precursor	_GAP_||PF00127	K02638 plastocyanin;hypothetical protein	NA	NA	NA	NA	NA	NA	NA	NA	NA	_GAP_||TIGR02656	_GAP_||plastocyanin	NA	NA	NA	C:plastid;C:thylakoid;F:ion binding";F:oxidoreductase activity;"P:generation of precursor metabolites and energy	NA	NA	NA	20.93	18.86	1	0	1	-1	0
contig_143384_157_2824_-	139.855	70.7497	27.0927	333.16	64.3245	111.662	58.8316	113.683	158.914	119.719	309.615	41.337	85.0082	145.806	772.139	1827.34	626.109	182.87	154.147	123.109	TAZ zinc finger||_GAP_||Histone acetylation protein||_GAP_	CREB-binding protein	PF02135||_GAP_||PF08214||_GAP_	NA	NA	NA	NA	NA	KOG1778	CREB binding protein/P300 and related TAZ Zn-finger proteins	Transcription	INFORMATION STORAGE AND PROCESSING	NA	NA	NA	NA	NA	NA	F:transferase activity, transferring acyl groups	NA	NA	NA	8.81	7.59	0	0	1	-1	-1
contig_81550_150_1882_-	208.406	140.574	227.515	86.3658	110.784	108.862	132.445	112.807	172.906	200.284	207.23	218.339	181.048	202.663	210.877	391.825	187.967	158.051	182.24	187.8	_GAP_||Elongation factor Tu domain 2||PF14492||_GAP_||Elongation factor G, domain IV||Elongation factor G C-terminus	elongation factor 2	_GAP_||PF03144||PF14492||_GAP_||PF03764||PF00679	K03234 elongation factor 2;hypothetical protein	NA	K03234	elongation factor 2	AMPK signaling pathway || Oxytocin signaling pathway	KOG0469	Elongation factor 2	Translation, ribosomal structure and biogenesis	INFORMATION STORAGE AND PROCESSING	NA	NA	NA	NA	NA	NA	C:cytosol;C:extracellular region;C:Golgi apparatus;C:nucleolus;C:plasma membrane;C:plastid;C:vacuole;F:GTPase activity;F:ion binding";P:response to stress;P:translation;"F:mRNA binding	EC:3.6.1.15	Nucleoside-triphosphate phosphatase	A4SB22	23.9	21.69	0	0	1	-1	0
contig_18123_104_733_+	208.456	255.918	181.835	156.392	149.587	149.607	142.717	158.621	128.641	116.624	177.44	132.204	170.254	153.147	301.841	359.145	252.429	123.343	118.695	125.084	Redoxin	NA	PF08534	peroxiredoxin	NA	NA	NA	NA	NA	NA	NA	NA	NA	NA	NA	NA	NA	NA	NA	NA	NA	B7G6X0	22.72	8.82	0	0	1	-1	-1
contig_83567_195_1375_-	326.439	352.196	327.385	245.269	206.153	240.606	108.885	63.8719	175.48	205.319	168.395	31.0039	31.7062	22.9503	96.228	55.4225	73.5804	186.042	179.351	198.258	CobW/HypB/UreG, nucleotide-binding domain||_GAP_||Cobalamin synthesis protein cobW C-terminal domain||_GAP_	predicted protein	PF02492||_GAP_||PF07683||_GAP_	NA	NA	NA	NA	NA	NA	NA	NA	NA	NA	NA	NA	NA	NA	NA	F:ion binding";"C:cellular_component	NA	NA	NA	20.59	38.7	-1	0	-1	1	-1
contig_179345_912_3867_-	140.153	162.048	135.795	205.153	186.735	213.82	166.1	151.931	139.306	149.878	203.66	154.449	178.818	163.069	137.897	126.562	191.637	130.68	143.978	142.943	_GAP_||Carbamoyl-phosphate synthase L chain, N-terminal domain||Carbamoyl-phosphate synthase L chain, ATP binding domain||_GAP_||Carbamoyl-phosphate synthetase large chain, oligomerisation domain||Carbamoyl-phosphate synthase L chain, N-terminal domain||Carbamoyl-phosphate synthase L chain, ATP binding domain||_GAP_	carbamoyl-phosphate synthase	_GAP_||PF00289||PF02786||_GAP_||PF02787||PF00289||PF02786||_GAP_	K01948 carbamoyl-phosphate synthase (ammonia) [EC:6.3.4.16]";"CPS III, carbamoyl-phosphate synthase mitochindrial precursor	pti01100||pti00330||pti00910||pti00250	K01948	carbamoyl-phosphate synthase (ammonia) [EC:6.3.4.16]	Alanine, aspartate and glutamate metabolism || Arginine and proline metabolism || Nitrogen metabolism || Carbon metabolism || Biosynthesis of amino acids	NA	NA	NA	NA	6.3.4.16	_GAP_||TIGR01369	_GAP_||carbamoyl-phosphate synthase, large subunit	NA	NA	NA	F:ion binding;F:ligase activity;P:biosynthetic process;P:cellular amino acid metabolic process;P:cellular nitrogen compound metabolic process;P:nitrogen cycle metabolic process";"C:cytoplasm	EC:6.3.4.16";"EC:6.3.5.5	Carbamoyl-phosphate synthase (ammonia)";"Carbamoyl-phosphate synthase (glutamine-hydrolyzing)	B7GEG8	30.23	51.05	0	0	-1	1	0
contig_16160_1_643_+	285.731	263.691	259.294	177.161	206.824	168.609	87.3688	106.128	123.274	120.477	156.742	138.628	129.657	121.391	190.632	83.594	86.159	135.625	123.981	118.062	Ribosomal protein L13||_GAP_	NA	PF00572||_GAP_	K02872 large subunit ribosomal protein L13Ae;60S ribosomal protein L13a	smm03010	K02872	large subunit ribosomal protein L13Ae	Ribosome	KOG3204	60S ribosomal protein L13a	Translation, ribosomal structure and biogenesis	INFORMATION STORAGE AND PROCESSING	NA	TIGR01077||_GAP_	ribosomal protein L13||_GAP_	NA	NA	NA	NA	NA	NA	C4QLF3	15.15	20.85	0	0	-1	1	0
contig_166753_157_979_-	170.26	77.2929	182.12	168.972	163.739	161.565	131.237	121.239	139.676	162.707	151.391	110.921	216.779	164.774	131.605	134.505	106.725	151.812	144.367	155.477	Triosephosphate isomerase	triose-phosphate isomerase	PF00121	K00134 glyceraldehyde 3-phosphate dehydrogenase [EC:1.2.1.12];triosephosphate isomerase/glyceraldehyde-3-phosphate dehydrogenase precursor;TPI/GapC3	pti01100||pti00010||pti01110	K00134	glyceraldehyde 3-phosphate dehydrogenase [EC:1.2.1.12]	Glycolysis / Gluconeogenesis || Carbon fixation in photosynthetic organisms || Carbon metabolism || Biosynthesis of amino acids || HIF-1 signaling pathway || Alzheimer's disease	KOG1643	Triosephosphate isomerase	Carbohydrate transport and metabolism	METABOLISM	1.2.1.12	TIGR00419	triose-phosphate isomerase	NA	NA	NA	F:isomerase activity;P:biosynthetic process;P:catabolic process;P:cellular nitrogen compound metabolic process;P:cofactor metabolic process";P:generation of precursor metabolites and energy;P:small molecule metabolic process;"P:carbohydrate metabolic process	EC:5.3.1.1	Triose-phosphate isomerase	B7FSI3	66.09	44.55	0	0	-1	1	0
contig_158715_405_1942_-	92.0973	63.241	106.186	132.618	137.253	133.261	138.353	163.696	153.627	172.755	187.226	180.501	188.802	167.018	87.879	45.4119	134.225	182.979	163.432	160.25	SNO glutamine amidotransferase family||SOR/SNZ family||Thiazole biosynthesis protein ThiG||_GAP_	pyridoxine biosynthesis protein	PF01174||PF01680||PF05690||_GAP_	NA	NA	NA	NA	NA	KOG1606	Stationary phase-induced protein, SOR/SNZ family	Coenzyme transport and metabolism	METABOLISM	NA	TIGR03800||_GAP_	pyridoxal 5'-phosphate synthase, glutaminase subunit Pdx2||_GAP_	NA	NA	NA	F:hydrolase activity, acting on carbon-nitrogen (but not peptide) bonds;F:lyase activity;P:biosynthetic process;P:cellular amino acid metabolic process;P:cellular nitrogen compound metabolic process;P:cofactor metabolic process";P:sulfur compound metabolic process;"C:cytosol	EC:4.3.3.6";"EC:3.5.1.2	Pyridoxal 5'-phosphate synthase (glutamine hydrolyzing)";"Glutaminase	NA	38.79	95.1	0	0	0	0	1
contig_109976_177_908_-	134.04	210.261	151.945	54.1384	85.2772	73.9162	127.777	121.992	107.023	131.101	140.227	113.644	127.435	131.752	209.252	204.521	138.162	144.563	104.938	131.154	Dihydrodipicolinate synthetase family||LOR/SDH bifunctional enzyme conserved region	4-hydroxy-tetrahydrodipicolinate synthase	PF00701||PF04455	dihydrodipicolinate synthase (EC:4.2.1.52)	NA	NA	NA	NA	NA	NA	NA	NA	NA	NA	NA	NA	NA	NA	F:lyase activity";P:biosynthetic process;"P:cellular amino acid metabolic process	EC:4.3.3.7	4-hydroxy-tetrahydrodipicolinate synthase	NA	9.2	5.3	0	0	1	-1	0
contig_163201_2056_3500_+	110.533	132.757	106.098	92.1569	101.521	91.9752	98.8993	121.414	132.286	124.822	93.3692	133.745	119.809	121.263	173.969	164.4	158.968	139.458	126.971	128.457	_GAP_||HEAT repeat||_GAP_	NA	_GAP_||PF02985||_GAP_	NA	NA	NA	NA	NA	KOG2171	Karyopherin (importin) beta 3	Nuclear structure	CELLULAR PROCESSES AND SIGNALING	NA	NA	NA	NA	NA	NA	NA	NA	NA	NA	5.14	5.67	0	0	1	-1	0
contig_162292_2247_3328_-	104.933	105.216	96.8827	123.39	140.362	118.356	85.495	87.7978	103.517	104.189	136.804	176.201	180.792	194.601	139.025	100.055	55.6058	108.642	98.9444	107.31	_GAP_||Mitochondrial carrier protein	predicted protein	_GAP_||PF00153	NA	NA	NA	NA	NA	KOG0749	Mitochondrial ADP/ATP carrier proteins	Energy production and conversion	METABOLISM	NA	NA	NA	MC	NA	3	C:cilium;F:transmembrane transporter activity";"C:mitochondrion	NA	NA	NA	53.58	51.57	0	0	0	0	1
contig_158852_180_1443_-	114.903	123.649	104.593	125.298	137.111	135.41	125.52	153.303	108.631	120.6	147.726	111.034	113.432	116.953	117.362	61.286	103.74	117.454	111.937	115.452	_GAP_||Glutamine synthetase, beta-Grasp domain||Glutamine synthetase, catalytic domain	glutamine synthetase	_GAP_||PF03951||PF00120	hypothetical protein;K01915 glutamine synthetase [EC:6.3.1.2];GLNA	tps01100||tps00910||tps00250||tps00330	K01915	glutamine synthetase [EC:6.3.1.2]	Alanine, aspartate and glutamate metabolism || Arginine and proline metabolism || Glyoxylate and dicarboxylate metabolism || Nitrogen metabolism || Biosynthesis of amino acids || Two-component system || Glutamatergic synapse || GABAergic synapse	KOG0683	Glutamine synthetase	Amino acid transport and metabolism	METABOLISM	6.3.1.2	NA	NA	NA	NA	NA	F:ligase activity";"P:biological_process	NA	NA	B8CFZ9	77.22	111.13	0	0	-1	1	0
contig_16041_1_663_+	105.042	117.355	122.81	162.728	170.265	217.988	193.829	192.692	93.4094	90.3837	156.878	40.1175	57.2808	46.3559	64.3608	98.738	119.68	98.8406	93.7476	88.773	NA	NA	NA	NA	NA	NA	NA	NA	NA	NA	NA	NA	NA	NA	NA	NA	NA	NA	NA	NA	NA	NA	17.07	17.77	-1	0	-1	1	-1
contig_132734_59_4027_+	127.192	67.4179	182.089	71.7528	83.9733	81.3213	78.4779	94.0413	128.765	139.018	124.069	142.393	144.919	154.394	119.694	93.9947	98.0038	125.397	134.773	130.891	_GAP_||Homocysteine S-methyltransferase||_GAP_||Pterin binding enzyme||_GAP_||B12 binding domain||B12 binding domain||_GAP_||Vitamin B12 dependent methionine synthase, activation domain	NA	_GAP_||PF02574||_GAP_||PF00809||_GAP_||PF02607||PF02310||_GAP_||PF02965	NA	NA	NA	NA	NA	NA	NA	NA	NA	NA	_GAP_||TIGR02082	_GAP_||methionine synthase	NA	NA	NA	NA	NA	NA	NA	58.8	58.88	1	0	0	0	1
contig_39560_39_665_-	98.2428	149.47	121.293	160.488	146.004	189.894	166.177	176.863	148.158	134.848	116.836	27.8102	24.2362	24.6874	13.4523	60.7346	70.8209	132.257	147.392	133.792	_GAP_||Cytochrome B6-F complex Fe-S subunit ||Rieske [2Fe-2S] domain	cytochrome b6/f complex iron-sulfur subunit, chloroplast precursor	_GAP_||PF08802||PF00355	K02636 cytochrome b6-f complex iron-sulfur subunit [EC:1.10.99.1];cytochrome b6-f complex iron-sulfur subunit	cyn01100||cyn00195	K02636	cytochrome b6-f complex iron-sulfur subunit [EC:1.10.9.1]	Photosynthesis	NA	NA	NA	NA	1.10.99.1	NA	NA	NA	NA	NA	C:plastid;C:thylakoid;F:oxidoreductase activity";P:photosynthesis;"P:generation of precursor metabolites and energy	EC:1.10.9.1";"EC:1.10.9	Plastoquinol--plastocyanin reductase";"Acting on diphenols and related substances as donors	B8HNR1	11.15	14.57	-1	0	-1	1	0
contig_116235_977_2048_-	73.4199	96.1623	87.0874	103.916	84.2356	99.9453	106.202	120.634	92.0732	100.524	107.508	120.914	112.631	129.861	141.843	250.217	137.989	85.4366	96.5247	94.5319	Hsp70 protein	molecular chaperone DnaK	PF00012	K04043 molecular chaperone DnaK;molecular chaperone DnaK;dnaK	mes03018	K04043	molecular chaperone DnaK	RNA degradation || Tuberculosis	NA	NA	NA	NA	NA	NA	NA	NA	NA	NA	F:ion binding;F:unfolded protein binding";"P:protein folding	NA	NA	Q11KJ6	37.04	57.08	0	0	1	-1	0
contig_137182_850_1734_-	101.81	98.9802	112.961	77.5612	80.4537	77.9442	120.202	125.274	145.813	148.155	121.345	125.132	111.506	119.28	78.183	45.7993	103.194	151.682	149.526	142.273	_GAP_||Ribosomal protein L1p/L10e family||_GAP_	50S ribosomal protein L1	_GAP_||PF00687||_GAP_	50S ribosomal protein L1;K02863 large subunit ribosomal protein L1;rplA	syn03010	K02863	large subunit ribosomal protein L1	Ribosome	NA	NA	NA	NA	NA	_GAP_||TIGR01169||_GAP_	_GAP_||ribosomal protein L1||_GAP_	NA	NA	NA	C:cytosol;C:plastid;C:ribosome;P:ribosome biogenesis";P:translation;"F:RNA binding	NA	NA	P36236	35.3	47.88	0	0	0	0	0
contig_191898_1_2014_+	129.458	121.733	115.694	106.858	63.606	124.618	85.7097	136.534	86.6278	95.4142	67.7324	87.0684	62.5276	72.6304	154.813	180.044	176.998	122.225	90.8011	89.7738	NA	NA	NA	NA	NA	NA	NA	NA	NA	NA	NA	NA	NA	NA	NA	NA	NA	NA	NA	NA	NA	NA	9.82	23.04	0	0	0	0	-1
contig_55799_121_678_+	118.332	102.816	111.892	108.957	111.753	110.228	119.309	124.655	102.086	109.46	120.357	111.513	102.167	99.191	103.717	124.302	99.9004	77.0862	105.916	103.976	_GAP_||Ribosomal protein S19e	NA	_GAP_||PF01090	hypothetical protein	ppp03010	K02966	small subunit ribosomal protein S19e	Ribosome	KOG3411	40S ribosomal protein S19	Translation, ribosomal structure and biogenesis	INFORMATION STORAGE AND PROCESSING	NA	NA	NA	NA	NA	NA	NA	NA	NA	A9RQ90	16.28	16.91	0	0	0	0	0
contig_33683_53_3002_+	31.6469	19.7226	59.027	90.9269	72.9603	83.9744	165.731	183.437	99.3678	89.7102	155.895	109.228	114.569	112.828	198.027	121.361	164.316	106.96	101.281	86.5682	Phosphopantetheine attachment site||_GAP_||Cobalamin-independent synthase, Catalytic domain||_GAP_||PF13738	NA	PF00550||_GAP_||PF01717||_GAP_||PF13738	NA	NA	NA	NA	NA	NA	NA	NA	NA	NA	NA	NA	NA	NA	NA	NA	NA	NA	NA	8.32	9.85	0	0	1	-1	0
contig_159184_121_1370_+	80.713	72.6795	74.6946	146.772	132.359	144.703	98.3135	112.131	82.2022	95.4426	126.035	142.763	162.27	147.199	70.7138	139.284	48.3794	87.3678	87.3568	88.7784	Phosphoglycerate kinase	NA	PF00162	K00927 phosphoglycerate kinase [EC:2.7.2.3]";phosphoglycerate kinase 2 (EC:2.7.2.3);"PGK2, PGKB, PGKPS, dJ417L20.2	NA	NA	NA	NA	KOG1367	3-phosphoglycerate kinase	Carbohydrate transport and metabolism	METABOLISM	NA	NA	NA	NA	NA	NA	NA	NA	NA	NA	53.74	78.48	0	0	-1	1	1
contig_55545_1_391_+	100.224	75.5377	129.701	63.3579	108.263	98.9533	106.772	148.351	141.033	147.49	157.397	38.4566	94.844	109.246	67.7708	40.2154	67.2728	101.177	149.047	137.246	Ribosomal protein L31e	NA	PF01198	NA	NA	NA	NA	NA	KOG0893	60S ribosomal protein L31	Translation, ribosomal structure and biogenesis	INFORMATION STORAGE AND PROCESSING	NA	NA	NA	NA	NA	NA	NA	NA	NA	NA	18.38	22.19	0	0	0	0	0
contig_156164_194_373_-	103.358	130	124.58	53.5874	21.3764	43.6299	50.4802	70.9283	119.553	149.942	38.1269	43.7482	49.5698	55.7306	134.848	187.937	273.356	138.736	130.443	136.583	NA	predicted protein	NA	NA	NA	NA	NA	NA	NA	NA	NA	NA	NA	NA	NA	NA	NA	NA	NA	NA	NA	NA	9.98	8.74	0	0	1	-1	-1
contig_136462_270_1441_-	21.1491	22.3174	17.3306	113.936	80.3854	74.9117	90.5366	69.5806	8.6603	7.58849	170.164	147.169	202.895	189.809	222.383	235.952	228.662	13.0906	9.92993	6.2066	PF13905||_GAP_	nucleoredoxin-like	PF13905||_GAP_	NA	NA	NA	NA	NA	NA	NA	NA	NA	NA	NA	NA	NA	NA	NA	P:biological_process";"C:cell	NA	NA	NA	70.19	56.94	0	0	1	-1	0
contig_10488_34_1014_-	116.718	105.736	113.144	143.492	176.08	184.545	108.515	122.494	57.3117	58.6281	105.018	83.8264	73.5861	72.5586	68.2254	37.7862	112.873	64.1546	50.8372	64.3147	Photosynthetic reaction centre protein||_GAP_	photosystem II q(b) protein	PF00124||_GAP_	K02703 photosystem II P680 reaction center D1 protein;photosystem II D1 subunit PsbA-II (Qb protein);psbA-II	syp01100||syp00195	K02703	photosystem II P680 reaction center D1 protein	Photosynthesis	NA	NA	NA	NA	NA	TIGR01151	photosystem q(b) protein	NA	NA	NA	C:plastid;C:protein complex";C:thylakoid;F:ion binding;F:oxidoreductase activity;P:cellular protein modification process;P:photosynthesis;P:response to stress;"P:generation of precursor metabolites and energy	EC:1.10.3	Acting on diphenols and related substances as donors	B1XM24	33.32	40.95	-1	0	-1	1	0
contig_162597_1_704_+	87.3936	102.922	83.4669	91.919	82.251	77.095	93.2871	105.977	118.305	114.234	96.1038	92.1344	73.7296	80.2684	102.924	50.7246	61.2538	102.863	115.624	115.337	_GAP_||Ribosomal protein L18e/L15	NA	_GAP_||PF00828	hypothetical protein	NA	NA	NA	NA	NA	NA	NA	NA	NA	_GAP_||TIGR01071	_GAP_||ribosomal protein L15	NA	NA	NA	NA	NA	NA	B8BRC8	13.98	18.49	0	0	0	0	0
contig_190117_1_1573_+	47.9548	54.5239	77.0652	34.6448	38.5332	20.7919	31.2311	46.628	77.9089	76.4869	42.8562	161.177	167.499	167.187	227.095	212.964	139.335	70.4698	76.1475	77.182	_GAP_||PF13517||FG-GAP repeat||PF13517||_GAP_	NA	_GAP_||PF13517||PF01839||PF13517||_GAP_	FG-GAP repeat domain-containing protein	NA	NA	NA	NA	NA	NA	NA	NA	NA	NA	NA	NA	NA	NA	NA	NA	NA	C5BN17	30.06	37.91	1	0	1	-1	0
contig_199078_60_686_+	107.392	88.0263	102.012	159.089	176.625	182.616	133.537	146.664	67.8716	60.3928	135.929	46.0206	46.1576	37.0317	52.2798	39.8128	58.2501	72.1103	68.265	59.1879	_GAP_||Chlorophyll A-B binding protein	NA	_GAP_||PF00504	fucoxanthin chl a/c protein, lhca clade";"Lhca2	NA	NA	NA	NA	NA	NA	NA	NA	NA	NA	NA	NA	NA	NA	NA	NA	NA	B8BUU4	7.56	7.55	-1	0	-1	1	0
contig_141893_145_789_-	65.5052	49.6044	62.2581	93.5412	87.7644	101.04	75.7777	82.097	99.5526	104.607	101.473	63.6832	73.253	63.3807	92.6135	111.054	90.96	107.408	98.0449	104.596	NA	predicted protein	NA	NA	NA	NA	NA	NA	NA	NA	NA	NA	NA	NA	NA	NA	NA	NA	NA	NA	NA	NA	25.01	15.11	-1	0	0	0	0
contig_161055_1951_2982_-	78.0536	99.782	78.6063	89.3305	95.5413	96.1762	95.6773	96.3972	93.22	98.2952	80.2196	48.3218	74.8185	76.2423	80.9037	67.3775	73.9793	106.526	93.8218	96.2454	_GAP_||ATPase family associated with various cellular activities (AAA)||_GAP_	Cell division protein FtsH	_GAP_||PF00004||_GAP_	K03798 cell division protease FtsH [EC:3.4.24.-];hypothetical protein	NA	K03798	cell division protease FtsH [EC:3.4.24.-]	NA	NA	NA	NA	NA	NA	NA	NA	NA	NA	NA	C:thylakoid;F:ATPase activity;F:ion binding;P:catabolic process;P:cell division";"F:peptidase activity	EC:3.6.1.15";EC:3.6.1.3;"EC:3.4.24	Adenosinetriphosphatase;Nucleoside-triphosphate phosphatase";"Acting on peptide bonds (peptidases)	A9STZ2	19.21	15.54	-1	0	-1	1	0
contig_171080_69_875_+	89.8928	95.4453	91.999	141.735	173.311	174.02	118.509	143.205	46.3709	46.7048	116.076	34.6531	31.9041	29.9298	36.7922	78.274	55.2658	33.7732	49.0766	43.3041	_GAP_||Chlorophyll A-B binding protein||_GAP_	NA	_GAP_||PF00504||_GAP_	hypothetical protein	NA	NA	NA	NA	NA	NA	NA	NA	NA	NA	NA	NA	NA	NA	NA	NA	NA	B8CFP9	20.09	20.71	-1	0	-1	1	0
contig_35158_131_743_-	103.404	103.546	101.804	71.9441	70.4341	67.0305	71.8135	79.6634	90.2378	94.8072	74.8155	76.4736	91.9882	90.7596	60.3754	42.376	49.6208	89.6071	89.9758	93.6828	Ribosomal protein L6	60S ribosomal protein L9-1-like	PF00347	K02940 large subunit ribosomal protein L9e;hypothetical protein	ppp03010	K02940	large subunit ribosomal protein L9e	Ribosome	KOG3255	60S ribosomal protein L9	Translation, ribosomal structure and biogenesis	INFORMATION STORAGE AND PROCESSING	NA	NA	NA	NA	NA	NA	C:cytosol;C:ribosome;F:structural constituent of ribosome;P:translation";"F:RNA binding	NA	NA	A9SHH6	60.9	70.31	0	0	-1	1	1
contig_153894_980_1963_-	57.6264	76.2323	78.9231	38.4214	56.9713	46.4554	82.2922	69.8089	107.74	132.976	100.029	77.3708	65.5225	61.8135	71.6281	51.9498	48.9686	109.317	122.494	115.999	Ribulose bisphosphate carboxylase large chain, N-terminal domain||Ribulose bisphosphate carboxylase large chain, catalytic domain	ribulose-1,5-bisphosphate carboxylase/oxygenase large subunit (plastid)	PF02788||PF00016	K01601 ribulose-bisphosphate carboxylase large chain [EC:4.1.1.39];ribulose-bisphosphate carboxylase (EC:4.1.1.39)	nwa01120||nwa01100||nwa00630||nwa00710	K01601	ribulose-bisphosphate carboxylase large chain [EC:4.1.1.39]	Glyoxylate and dicarboxylate metabolism || Carbon fixation in photosynthetic organisms || Carbon metabolism	NA	NA	NA	NA	4.1.1.39	NA	NA	NA	NA	NA	C:plastid;F:ion binding";F:lyase activity;F:oxidoreductase activity;P:biosynthetic process;P:photosynthesis;"P:carbohydrate metabolic process	EC:4.1.1.39	Ribulose-bisphosphate carboxylase	D8KAW1	93.5	58.72	0	0	0	0	0
contig_16557_193_831_-	49.6382	47.955	49.2296	69.5069	52.3119	71.5116	83.3937	88.6602	38.6689	42.2451	79.6765	89.1597	88.2271	99.021	103.422	171.961	227.141	36.2878	41.7907	38.4642	NA	hypothetical protein Ctob_004241	NA	NA	NA	NA	NA	NA	NA	NA	NA	NA	NA	NA	NA	NA	NA	NA	C:integral component of membrane";"C:membrane	NA	NA	NA	9.97	10.75	0	0	1	-1	0
contig_99009_1_1231_+	88.0923	115.043	87.5078	88.2668	83.8597	86.4551	75.537	74.1848	74.1543	82.9154	84.1812	79.7971	90.9681	76.5389	54.2257	57.5177	40.5306	65.7865	72.0566	83.7827	_GAP_||Semialdehyde dehydrogenase, NAD binding domain||Semialdehyde dehydrogenase, dimerisation domain	NA	_GAP_||PF01118||PF02774	NA	NA	NA	NA	NA	NA	NA	NA	NA	NA	_GAP_||TIGR01296	_GAP_||aspartate-semialdehyde dehydrogenase	NA	NA	NA	NA	NA	NA	NA	47.86	59.12	0	0	-1	1	1
contig_132775_1_608_+	32.243	19.088	33.3615	32.3849	18.9819	29.9927	39.7127	48.5019	60.234	62.5842	45.8167	51.6372	48.2214	50.6781	215.383	274.237	269.607	83.5846	61.8183	60.0735	'Cold-shock' DNA-binding domain||_GAP_	NA	PF00313||_GAP_	NA	NA	NA	NA	NA	KOG3070	Predicted RNA-binding protein containing PIN domain and invovled in translation or RNA processing	Translation, ribosomal structure and biogenesis	INFORMATION STORAGE AND PROCESSING	NA	NA	NA	NA	NA	NA	NA	NA	NA	NA	4.71	8.07	0	0	1	-1	-1
contig_163740_1_2004_-	79.2766	53.5762	66.3896	101.966	107.785	96.9399	88.9101	87.136	52.5236	56.1199	84.8478	95.2369	103.964	102.228	61.4255	36.6301	88.7189	63.8727	51.7601	56.0618	_GAP_||Protein tyrosine phosphatase-like protein, PTPLA||_GAP_	predicted protein	_GAP_||PF04387||_GAP_	hypothetical protein	NA	NA	NA	NA	NA	NA	NA	NA	NA	NA	NA	NA	NA	NA	F:lyase activity";"C:cellular_component	NA	NA	B7FVT1	7.6	6.38	0	0	-1	1	0
contig_137846_3986_4363_-	98.5434	105.019	87.0832	67.8921	64.205	67.4815	75.8428	74.7591	85.1136	79.4617	71.2976	86.8237	74.4426	78.8943	56.6811	68.3906	59.6136	69.7387	79.2229	84.3131	Ribosomal L30 N-terminal domain||Ribosomal protein L30p/L7e	60S ribosomal protein L7-2	PF08079||PF00327	K02937 large subunit ribosomal protein L7e";Ribosomal protein L7, component of cytosolic 80S ribosome and 60S large subunit;"RPL7	olu03010	K02937	large subunit ribosomal protein L7e	Ribosome	KOG3184	60S ribosomal protein L7	Translation, ribosomal structure and biogenesis	INFORMATION STORAGE AND PROCESSING	NA	NA	NA	NA	NA	NA	C:cytosol;C:ribosome;F:structural constituent of ribosome;P:ribosome biogenesis";P:translation;"F:RNA binding	NA	NA	A4RU41	16.02	16.23	0	0	0	0	0
contig_167829_1_382_+	98.6782	157.858	131.115	101.057	49.9033	57.4295	62.0669	65.2836	47.5771	55.6045	62.6545	84.1835	106.705	113.037	64.013	21.0619	41.4022	65.2271	43.8205	58.5418	_GAP_||HMG (high mobility group) box	NA	_GAP_||PF00505	hypothetical protein	NA	NA	NA	NA	NA	NA	NA	NA	NA	NA	NA	NA	NA	NA	NA	NA	NA	NA	26.63	32.21	0	0	0	0	1
contig_65984_1_589_-	45.7025	44.4322	65.0015	16.9119	19.8798	10.8147	15.2655	23.9391	47.061	57.582	36.059	88.4891	100.791	102.221	255.997	179.534	181.241	60.104	49.9591	53.7563	PF13519	hypothetical protein OCBIM_22020578mg	PF13519	NA	NA	NA	NA	NA	NA	NA	NA	NA	NA	NA	NA	NA	NA	NA	F:calcium ion binding	NA	NA	NA	5.27	23.99	1	0	1	-1	-1
contig_136548_994_1838_-	55.4921	20.2734	53.7594	96.8516	99.2711	104.262	74.3917	81.1607	71.544	81.1497	70.3403	53.1257	84.3863	81.5814	65.8569	22.5609	43.7144	77.9269	76.01	75.4115	_GAP_||ATP synthase alpha/beta family, beta-barrel domain||_GAP_||ATP synthase alpha/beta family, nucleotide-binding domain	ATP synthase subunit beta, mitochondrial	_GAP_||PF02874||_GAP_||PF00006	NA	NA	NA	NA	NA	KOG1350	F0F1-type ATP synthase, beta subunit	Energy production and conversion	METABOLISM	NA	NA	NA	F-ATPase	NA	2	C:mitochondrion;C:nucleus;C:plasma membrane;C:protein complex;F:ATPase activity;F:ion binding;F:transmembrane transporter activity;P:anatomical structure development;P:anatomical structure formation involved in morphogenesis;P:biosynthetic process;P:cell adhesion;P:cell differentiation;P:cell motility";P:cellular nitrogen compound metabolic process;P:homeostatic process;P:lipid metabolic process;…	EC:3.6.1.15";"EC:3.6.1.3	Nucleoside-triphosphate phosphatase";"Adenosinetriphosphatase	NA	126.89	99.99	0	0	-1	1	0
contig_143388_1050_4244_+	78.7809	90.3041	81.3306	76.6254	81.3133	79.003	72.5696	73.0918	76.2652	73.4799	67.4576	59.8151	61.4163	55.0838	50.7852	33.9997	30.4688	86.1952	75.1016	73.6247	CobN/Magnesium Chelatase	NA	PF02514	K03403 magnesium chelatase subunit H [EC:6.6.1.1]";protoporphyrin IX magnesium chelatase, subunit H;"CHLH	pti01100||pti00860||pti01110	K03403	magnesium chelatase subunit H [EC:6.6.1.1]	Porphyrin and chlorophyll metabolism	NA	NA	NA	NA	6.6.1.1	TIGR02025	magnesium chelatase, H subunit	NA	NA	NA	NA	NA	NA	B5Y3F4	36.58	23.74	0	0	-1	1	1
contig_200318_7237_7923_-	53.896	32.6209	43.2255	90.5464	104.162	87.1375	78.5131	90.5059	52.6994	54.4919	85.1792	47.1951	61.5546	54.8505	91.8012	65.3702	87.5104	43.2553	52.9271	53.4701	NA	---NA---	NA	NA	NA	NA	NA	NA	NA	NA	NA	NA	NA	NA	NA	NA	NA	NA	NA	NA	NA	NA	21	27.86	-1	0	0	0	0
contig_43450_1_690_+	80.9555	48.7974	59.8116	38.4846	69.1798	56.4792	106.237	91.0324	31.6983	30.7228	118.641	35.3356	28.1192	38.8556	85.9762	41.051	187.509	34.1672	29.8965	32.1094	Thioredoxin||_GAP_	NA	PF00085||_GAP_	hypothetical protein	NA	NA	NA	NA	NA	NA	NA	NA	NA	TIGR01126||_GAP_	protein disulfide-isomerase domain||_GAP_	NA	NA	NA	NA	NA	NA	B8CCU1	3.44	3.39	0	0	0	0	-1
contig_204588_46_516_-	61.7087	71.6249	66.9056	40.6746	37.9157	42.6122	50.352	58.012	69.3972	86.0984	41.5036	27.369	34.8325	32.866	93.3937	91.0139	73.1834	82.8735	72.5315	81.5811	NA	---NA---	NA	NA	NA	NA	NA	NA	NA	NA	NA	NA	NA	NA	NA	NA	NA	NA	NA	NA	NA	NA	14.27	13.01	0	0	1	-1	-1
contig_189887_158_1512_+	49.3797	55.5161	67.2662	54.9424	49.3318	41.2224	46.3499	43.0684	59.4793	69.989	42.2274	68.0956	62.9595	70.3078	70.7651	104.929	81.7666	44.2738	57.4167	70.9927	Tubulin/FtsZ family, GTPase domain||_GAP_||Tubulin C-terminal domain||_GAP_	NA	PF00091||_GAP_||PF03953||_GAP_	alpha tubulin;K07374 tubulin alpha || tubA1;tubA2	NA	NA	NA	NA	KOG1376	Alpha tubulin	Cytoskeleton	CELLULAR PROCESSES AND SIGNALING	NA	NA	NA	NA	NA	NA	NA	NA	NA	NA	54.71	54.04	0	0	1	-1	0
contig_156889_126_914_-	76.5537	81.5439	74.0706	76.1268	71.0432	73.1825	65.1392	75.2614	52.7462	59.2434	60.8485	31.901	81.8394	80.3374	4.05853	14.1289	42.2054	56.4277	56.6525	54.4062	NA	---NA---	NA	NA	NA	NA	NA	NA	NA	NA	NA	NA	NA	NA	NA	NA	NA	NA	NA	NA	NA	NA	17	25.58	0	0	-1	1	0
contig_185274_1_1005_+	68.5908	48.3274	52.6296	76.8331	74.4124	82.8912	51.0225	62.2505	62.8486	57.8524	55.5752	58.9676	50.8708	52.3933	43.6301	53.3073	50.607	52.636	61.4362	58.488	_GAP_||PF13535	NA	_GAP_||PF13535	hypothetical protein	NA	NA	NA	NA	NA	NA	NA	NA	NA	NA	NA	NA	NA	NA	NA	NA	NA	B7G2N1	33.67	19.11	-1	0	-1	1	0
contig_185204_55_3795_+	49.5393	63.6481	52.3096	69.6852	62.804	65.5167	64.4903	65.8435	63.1112	67.2109	58.0709	52.5148	49.653	52.8052	29.8286	53.2191	49.6309	66.9164	68.0126	61.2733	_GAP_||Carbamoyl-phosphate synthase L chain, N-terminal domain||Carbamoyl-phosphate synthase L chain, ATP binding domain||Biotin carboxylase C-terminal domain||_GAP_||HMGL-like||_GAP_||Conserved carboxylase domain||_GAP_||Biotin-requiring enzyme	NA	_GAP_||PF00289||PF02786||PF02785||_GAP_||PF00682||_GAP_||PF02436||_GAP_||PF00364	K01958 pyruvate carboxylase [EC:6.4.1.1];precursor of carboxylase pyruvate carboxylase (EC:6.4.1.1);PYC2	pti01100||pti00020||pti00620	K01958	pyruvate carboxylase [EC:6.4.1.1]	Citrate cycle (TCA cycle) || Pyruvate metabolism || Carbon fixation pathways in prokaryotes || Carbon metabolism || Biosynthesis of amino acids	KOG0369	Pyruvate carboxylase	Energy production and conversion	METABOLISM	6.4.1.1	_GAP_||TIGR01235	_GAP_||pyruvate carboxylase	NA	NA	NA	NA	NA	NA	B7GA98	42.5	47.87	0	0	-1	1	0
contig_158466_229_2359_+	77.1322	68.6461	51.4006	85.9996	127.035	75.408	83.0241	52.3762	31.5977	31.2243	78.4247	23.1613	32.1574	32.2158	128.633	48.9793	39.0157	22.0797	30.1304	32.2617	PF13469||_GAP_||Glycosyl transferase family 8||_GAP_	NA	PF13469||_GAP_||PF01501||_GAP_	glycogenin 1 (EC:2.4.1.186);K00750 glycogenin glucosyltransferase [EC:2.4.1.186]";"Gyg1, Gyg	NA	NA	NA	NA	NA	NA	NA	NA	NA	NA	NA	NA	NA	NA	NA	NA	NA	NA	2.56	2.71	-1	0	0	0	0
contig_160068_1_2785_+	77.4557	106.342	83.1163	35.6964	37.0603	34.9267	26.8125	18.9357	113.476	104.093	29.0102	20.6165	18.9389	15.6024	13.8521	37.0948	24.9318	117.015	101.735	114.525	_GAP_||Peptidase family M1||_GAP_||Domain of unknown function (DUF3458)||_GAP_	NA	_GAP_||PF01433||_GAP_||PF11940||_GAP_	NA	NA	NA	NA	NA	NA	NA	NA	NA	NA	_GAP_||TIGR02414	_GAP_||aminopeptidase N	NA	NA	NA	NA	NA	NA	NA	33.93	70.36	-1	0	-1	1	0
contig_188456_2058_3199_+	31.543	34.8811	28.8359	58.0546	48.572	62.1424	53.1079	65.9942	17.9118	21.4191	74.2083	118.88	98.9193	112.568	78.676	77.309	59.3831	24.3764	16.8939	22.1144	_GAP_||ABC transporter||_GAP_	NA	_GAP_||PF00005||_GAP_	K03235 elongation factor 3;hypothetical protein	NA	K03235	elongation factor 3	NA	NA	NA	NA	NA	NA	NA	NA	NA	NA	NA	NA	NA	NA	A4RZ93	19.09	17.19	1	0	0	0	1
[truncated: 3 more columns]

## Sheet: Figure 3
Name	protein_id	hl_highmn_highfe_1_1	hl_highmn_highfe_2_1	hl_highmn_highfe_3_2	hl_highmn_highfe_1_2	hl_highmn_highfe_2_2	ol_highmn_highfe_1_1	ol_highmn_highfe_2_1	ol_highmn_highfe_3_1	ll_highmn_highfe_1_1	ll_highmn_highfe_2_1	ll_highmn_highfe_3_1	ll_lowmn_highfe_1_1	ll_lowmn_highfe_2_1	ll_lowmn_highfe_3_2	ll_highmn_lowfe_1_2	ll_highmn_lowfe_2_2	ll_highmn_lowfe_3_2	ll_lowmn_lowfe_1_2	ll_lowmn_lowfe_2_2	ll_lowmn_lowfe_3_2	highmn_lowfe_repl	lowmn_highfe_repl	lowmn_lowfe_repl	highmn_highfe_depl	highmn_lowfe_depl	lowmn_highfe_depl	ol	hl		LL mean	LL SD	Replete mean	Low Mn mean	Low Fe mean	Low MnFe mean			Name	Replete Z	Low Mn Z	Low Fe Z	Low MnFe Z
PsaA	PsaA (YP_005088681.1)	6.7792	8.42512	4.17275	10.3637	4.76427	13.9475	14.0063	15.1275	20.2388	21.5537	18.9748	15.2831	14.3552	23.2922	8.87884	7.60209	5.98917	11.1943	5.89416	3.91424	-1	0	-1	1	0	1	0	-1		13.0976	6.78036	20.2558	17.6435	7.49003	7.00091			PsaA	1.05573	0.670457	-0.827023	-0.899161
cytochrome b6/f complex iron-sulfur subunit (Rieske)	contig_39560_39_665_-	148.158	134.848	132.257	147.392	133.792	98.2428	149.47	121.293	160.488	146.004	189.894	166.177	176.863	116.836	27.8102	24.2362	24.6874	13.4523	60.7346	70.8209	-1	0	-1	1	0	1	-1	0		98.1669	68.0199	165.462	153.292	25.5779	48.336			Rieske	0.989343	0.810426	-1.06717	-0.732594
cytochrome f	contig_3298_33_985_-	36.4449	36.2806	33.8351	36.5649	35.6422	95.3508	119.11	93.8232	26.4883	42.1261	40.0517	46.6112	55.762	44.095	10.3901	4.46196	4.36611	50.605	20.0194	21.5284	-1	0	0	0	-1	0	1	0		30.5421	18.3029	36.222	48.8227	6.40604	30.7176			Cyt f	0.31033	0.998784	-1.3187	0.00958932
ferredoxin--NADP+ reductase (FNR)	contig_144194_58_1008_+	58.9077	64.1381	55.4696	61.5034	60.5631	61.695	76.583	57.376	52.4505	49.97	56.9139	51.6225	43.7292	54.5985	46.261	48.6099	37.7886	21.7687	53.8773	51.6423	0	0	0	0	0	0	0	0		47.436	9.61906	53.1115	49.9834	44.2198	42.4294			FNR	0.590019	0.264827	-0.334358	-0.520487
PsbA	contig_10488_34_1014_-	57.3117	58.6281	64.1546	50.8372	64.3147	116.718	105.736	113.144	143.492	176.08	184.545	108.515	122.494	105.018	83.8264	73.5861	72.5586	68.2254	37.7862	112.873	-1	0	-1	1	0	0	-1	-1		107.417	44.2405	168.039	112.009	76.657	72.9616			PsbA	1.37029	0.103805	-0.695283	-0.778813
PsbO	contig_9636_66_992_+	274.801	274.069	270.188	281.736	263.158	281.316	306.168	307.543	357.432	361.495	428.696	333.297	367.542	318.552	272.478	239.252	239.757	322.957	264.474	299.005	-1	0	-1	1	0	0	-1	-1		317.078	57.2274	382.541	339.797	250.496	295.479			PsbO	1.14391	0.396994	-1.16347	-0.377434
PsbP	contig_133342_321_950_-	109.122	114.814	80.0022	110.292	111.95	78.4236	90.1949	78.0575	77.08	81.0373	83.2334	94.1502	82.3786	116.217	87.9353	81.292	91.0091	30.7513	113.299	79.9471	0	0	0	0	0	0	0	0		84.8609	21.265	80.4502	97.5821	86.7455	74.6659			PsbP	-0.207415	0.59822	0.0886216	-0.479426
CP47	contig_153614_1_672_+	34.3727	33.061	35.6098	32.7864	34.1991	36.0167	29.7102	36.9125	75.9361	98.008	97.8231	33.6881	44.127	49.3651	35.2115	31.889	32.4127	61.3123	20.403	12.1894	-1	0	-1	1	0	0	-1	-1		49.3638	28.3649	90.5891	42.3934	33.1711	31.3015			CP47	1.45339	-0.245739	-0.570872	-0.636782
Plastocyanin (Pcy)	contig_159012_220_933_-	184.243	183.269	158.638	175.14	189.844	166.107	148.584	168.116	208.399	237.764	279.986	239.763	186.579	191.492	444.365	482.29	456.132	547.676	575.959	711.923	1	0	1	-1	0	-1	-1	-1		380.194	178.219	242.05	205.945	460.929	611.852			Pcy	-0.775136	-0.977724	0.453009	1.29985
Flavodoxin (Fld)	contig_202625_47_661_+	20.3821	17.8525	26.2084	17.7903	20.2319	30.8629	41.737	19.4087	59.4542	26.2033	35.461	13.9242	15.9868	10.3663	121.766	194.109	134.484	82.8506	68.6179	29.1825	1	0	0	0	1	-1	0	0		66.0339	57.7816	40.3729	13.4258	150.12	60.217			Fld	-0.444104	-0.910465	1.45524	-0.100671
LHC	contig_55590_167_799_-	38.0394	35.1994	38.1963	38.1417	34.614	31.1936	4.70585	31.0279	108.122	121.625	118.505	73.3065	89.7503	80.7662	16.2422	29.325	26.331	61.2719	25.83	43.806	-1	0	-1	1	0	1	-1	-1		66.2401	38.1183	116.084	81.2743	23.9661	43.636			LHC	1.30761	0.39441	-1.10902	-0.592999
LHC	contig_172093_178_939_-	46.6771	36.8502	46.2136	42.8332	40.2757	28.4855	44.2273	31.7798	24.7543	22.0094	14.3363	22.8121	26.2943	21.395	18.8386	17.2658	19.1546	13.1978	11.4864	14.1821	0	0	-1	1	0	1	1	1		18.8106	4.79917	20.3667	23.5005	18.4197	12.9554			LHC	0.324248	0.97723	-0.0814463	-1.22003
LHC	contig_159391_1889_2497_-	75.2489	78.1746	85.3248	75.6795	76.6011	70.7115	92.3083	68.0867	65.152	78.4633	69.9539	61.9351	73.2723	55.3742	64.3298	59.9488	60.9907	49.1137	80.5577	53.5298	0	0	0	0	0	0	0	0		64.3851	9.72245	71.1897	63.5272	61.7564	61.0671			LHC	0.699889	-0.0882385	-0.270374	-0.341276
LHC	contig_15962_126_812_-	27.2029	30.9484	24.3827	29.9706	27.6851	52.0131	31.6162	50.9941	58.4978	90.548	84.3608	57.9325	65.9057	58.3508	18.6699	16.2225	15.3167	10.2259	19.2829	19.4958	-1	0	-1	1	0	1	-1	-1		42.9008	29.3247	77.8022	60.7296	16.7364	16.3348			LHC	1.19017	0.607982	-0.89223	-0.905922
LHC	contig_159979_1044_1727_-	15.5625	14.2236	14.5058	16.6231	12.9598	33.2067	34.8897	30.2547	42.3689	48.4837	46.5763	37.1141	41.4425	26.1111	16.4177	17.1299	13.6062	11.8664	17.0405	7.40404	-1	0	-1	1	0	1	-1	-1		27.1301	15.0559	45.8096	34.8892	15.7179	12.1037			LHC	1.24068	0.515356	-0.757989	-0.998047
LHC	contig_148394_94_978_+	51.4669	37.4364	54.8779	51.2508	37.2232	391.876	360.994	308.769	1115.47	1061.59	1107.81	693.007	969.33	1017.58	778.373	796.744	794.472	985.707	1107.62	794.987	-1	0	-1	1	0	0	-1	-1		935.225	153.856	1094.96	893.306	789.863	962.773			LHC	1.0382	-0.272456	-0.944796	0.17905
LHC	contig_190586_622_1418_+	64.546	62.4954	49.3688	63.0055	63.1722	177.944	191.035	147.703	368.814	340.656	322.647	203.28	280.746	287.304	645.53	598.536	671.335	614.225	890.133	344.259	0	0	0	0	0	-1	-1	-1		463.955	210.965	344.039	257.11	638.467	616.205			LHC	-0.568418	-0.980473	0.827207	0.721684
LHC	contig_171080_69_875_+	46.3709	46.7048	33.7732	49.0766	43.3041	89.8928	95.4453	91.999	141.735	173.311	174.02	118.509	143.205	116.076	34.6531	31.9041	29.9298	36.7922	78.274	55.2658	-1	0	-1	1	0	1	-1	-1		94.473	56.393	163.022	125.93	32.1623	56.7773			LHC	1.21556	0.557821	-1.10494	-0.668445
LHC	contig_182516_1_257_+	54.3793	61.8185	68.9115	54.7446	60.5113	19.7241	26.9952	23.8247	27.1379	20.8702	18.9265	20.964	12.1496	23.4503	35.5288	43.5384	38.5649	5.07073	1.47106	26.3657	0	0	0	0	1	0	0	1		22.8365	12.7113	22.3115	18.8546	39.2107	10.9692			LHC	-0.0413013	-0.313254	1.28816	-0.933603
LHC	contig_199078_60_686_+	67.8716	60.3928	72.1103	68.265	59.1879	107.392	88.0263	102.012	159.089	176.625	182.616	133.537	146.664	135.929	46.0206	46.1576	37.0317	52.2798	39.8128	58.2501	-1	0	-1	1	0	1	-1	-1		101.168	58.9188	172.777	138.71	43.07	50.1142			LHC	1.21538	0.637188	-0.986065	-0.866506

## Sheet: Figure 4
Name	protein_id	hl_highmn_highfe_1_1	hl_highmn_highfe_2_1	hl_highmn_highfe_3_2	hl_highmn_highfe_1_2	hl_highmn_highfe_2_2	ol_highmn_highfe_1_1	ol_highmn_highfe_2_1	ol_highmn_highfe_3_1	ll_highmn_highfe_1_1	ll_highmn_highfe_2_1	ll_highmn_highfe_3_1	ll_lowmn_highfe_1_1	ll_lowmn_highfe_2_1	ll_lowmn_highfe_3_2	ll_highmn_lowfe_1_2	ll_highmn_lowfe_2_2	ll_highmn_lowfe_3_2	ll_lowmn_lowfe_1_2	ll_lowmn_lowfe_2_2	ll_lowmn_lowfe_3_2
Plastocyanin (Pcy)	contig_159012_220_933_-	184.243	183.269	158.638	175.14	189.844	166.107	148.584	168.116	208.399	237.764	279.986	239.763	186.579	191.492	444.365	482.29	456.132	547.676	575.959	711.923
Flavodoxin (Fld)	contig_202625_47_661_+	20.3821	17.8525	26.2084	17.7903	20.2319	30.8629	41.737	19.4087	59.4542	26.2033	35.461	13.9242	15.9868	10.3663	121.766	194.109	134.484	82.8506	68.6179	29.1825

## Sheet: Figure 5B chlorophyll
Date	Bottle #	Chl A, ug/L
2015-01-15	T0-a	2.31423
2015-01-15	T0-b	2.55783
2015-01-15	T0-c	2.34468
2015-01-22	Cont a	6.42424
2015-01-22	Cont b	5.30412
2015-01-22	Cont c	5.7324
2015-01-22	Mn a	11.8272
2015-01-22	Mn b	8.49977
2015-01-22	Mn c	11.5966
2015-01-22	Fe a	10.7071
2015-01-22	Fe b	11.959
2015-01-22	Fe c	11.0695
2015-01-22	MnFe a	11.3001
2015-01-22	MnFe b	10.3117
2015-01-22	Mn Fe c	13.4086
2014-12-29	T0-a	2.28378
2014-12-29	T0-b	2.34468
2014-12-29	T0-c	2.68725
2015-01-06	Cont a	10.6741
2015-01-06	Cont b	10.6412
2015-01-06	Cont c	12.1896
2015-01-06	Mn a	8.92805
2015-01-06	Mn b	11.4977
2015-01-06	Mn c	10.3776
2015-01-06	Fe a	9.2575
2015-01-06	Fe b	9.98229
2015-01-06	Fe c	9.61989
2015-01-06	MnFe a	10.5753
2015-01-06	MnFe b	10.6082
2015-01-06	Mn Fe c	11.366

## Sheet: Figure 5B Metals
						labile		labile
	pmol/kg	pmol/kg	nmol/kg	nmol/kg	nmol/kg	pmol/kg	nmol/kg	nmol/kg	nmol/kg	pmol/kg	pmol/kg	pmol/kg	pmol/kg	pmol/kg	pmol/kg
	45Sc	47Ti	51V	55Mn	56Fe	59Co	60Ni	63Cu	66Zn	69Ga	89Y	90Zr	111Cd	139La	208Pb
SAFe S1	0.81	26.29	28.24	0.84	0.1	2.73	2.03	0.44	0.08	12.21	55.43	19.7	0.17	3.87	50.04
SAFE D2	5.44	93.71	29.96	0.4	0.94	29.17	8.19	1.98	7.33	8.29	175.66	46.31	1001.13	26.44	28.1
2015-01-15	0.76	56.7	29.65	0.22	0.49	13.87	5.34	1.39	1.9	6.75	156.38	40.48	392.13	28.54	5.36
2015-01-15	0.37	39.65	28.62	0.2	0.52	12.72	5.27	1.43	1.98	4.49	155.98	40.64	379.85	27.8	6.09
2015-01-15	0.58	62.55	27.99	0.21	0.49	13.28	5.29	1.44	1.83	6.32	154.44	70.39	381.43	27.75	5.43
2015-01-15	0.77	43.61	28.88	0.21	0.43	13.1	5.36	1.5	1.87	5.66	154.96	45.39	378.84	27.86	5.31
2014-12-28	1.54	148.92	30.1	0.24	0.97	20.47	5.96	1.8	5.1	5.28	160.13	55.46	641.79	28.59	21.07
2014-12-28	1.4	243.41	30.49	0.27	1.18	24.08	5.87	1.85	5.15	11.74	157.13	61.38	638.37	28.21	49.77

## Sheet: Figure 5C
	fmol peptide per microgram total protein
Sample	SSU AKPNFYVK	SSU2 QIQYALNK	PC GDSITWINNK	PC2 GGPHNVVFVEDAIPK	Fld AWIAQIK
2014-12-28	98.0367	96.0133	22.4767	31.2867	51.4333
2014-12-28	93.32	89.03	22.5033	28.8833	50.7967
2014-12-28	98.42	86.1933	22.8767	29.57	51.2033
2015-01-06	49.6179	37.4242	4.29789	4.17263	15.7411
2015-01-06	48.3263	38.4021	4.56421	3.32421	16.1316
2015-01-06	57.2811	38.8305	5.28842	3.74421	16.0989
2015-01-15	8.49077	7.50154	4.02615	3.43077	1.86769
2015-01-15	9.91077	8.31231	3.96923	3.22308	2.22462
2015-01-15	7.54615	7.79538	4.81385	4.19538	2.48
2015-01-22	10.2325	10.9887	4.41875	3.94625	2.85125
2015-01-22	15.4562	9.3675	4.53	4.04375	2.54625
2015-01-22	12.4487	8.98125	4.91875	4.595	2.77375
2015-01-22	9.28625	10.95	5.91875	4.8075	3.895
